# Supplementary material for: Molecular determinants of cardiac lymphatic dysfunction in a chronic pressure-overload model
Source: EMBO Mol Med. 2025 Dec 11;18(1):325–55. doi: 10.1038/s44321-025-00345-w (PMC12808729; doi:10.1038/s44321-025-00345-w)
Supplement: Supplementary file 3 — Dataset EV1 [file 44321_2025_345_MOESM3_ESM.xlsx]

## Sheet: metadata
	Dataset EV1: Marker genes of LEC, BEC and vBEC clusters in healthy Balbc hearts
	102 DEGs in EC subpopulations in healthy hearts, defined by comparing cells between EC clusters
	Genes in each cluster are sorted by fold-change (FC).
	Gene expression level is given as median-normalized average

## Sheet: dataset EV1
	Genes with higher expression in LECs (n=22)									Genes with higher expression in BECs (n=45)									Genes with higher expression in BECs (n=35)
	gene	avg_log2FC	FC	LEC Average	BEC Average	vBEC Average	LEC P-Value	-Log10 (pvalue)		gene	avg_log2FC	FC	LEC Average	BEC Average	vBEC Average	BEC P-Value	-Log10 (pvalue)		gene	avg_log2FC	FC	LEC Average	BEC Average	vBEC Average	vBEC P-Value	-Log10 (pvalue)
	Reln	10.1433	>1000	1.20352	0.000649989	0	1.79929e-133	132.745		Cxcl12	5.61828	49.1216	0.0928207	6.74039	0.217359	8.20574e-126	125.086		Npr3	8.40741	339.533	0.00157323	0.00519991	1.56263	5.61747e-76	75.2505
	Mmrn1	10.103	>1000	5.2719	0.00389993	0.00587456	2.72764e-246	245.564		Tcf15	5.49805	45.1937	0.0157323	1.34158	0.052871	2.18809e-94	93.6599		Dcn	7.09584	136.792	0.0582096	0.0123498	3.59229	1.2778e-76	75.8935
	Fgl2	9.97013	>1000	3.20467	0.000649989	0.0117491	2.86957e-200	199.542		Ly6c1	5.49786	45.1878	0.0818081	7.49632	0.320163	2.31201e-144	143.636		Rbp1	6.96202	124.674	0.0157323	0.00649989	1.20428	7.96326e-95	94.0989
	Ccl21a	9.77762	877.72	43.4873	0.056549	0.0146864	1.6393e-272	271.785		Rgcc	5.35103	40.8149	0.0188788	1.62952	0.0763692	3.78509e-96	95.4219		Igfbp6	5.78601	55.1774	0.0912475	0.0058499	1.72712	3.42621e-46	45.4652
	Lcn2	9.17502	578.037	1.23027	0.000649989	0.00587456	1.14697e-119	118.94		Myo10	5.15575	35.648	0.0377576	1.31363	0.0323101	2.56302e-90	89.5912		Vwf	5.54338	46.6364	0.0314646	0.0389993	1.73887	3.2481e-57	56.4884
	Maf	8.58452	383.881	1.63459	0.00454992	0	2.82844e-160	159.548		Cd300lg	4.93125	30.5109	0.0141591	1.71792	0.132178	1.34284e-96	95.872		Cpe	5.39571	42.0989	0.0865278	0.0233996	1.78293	1.10167e-72	71.9579
	Prox1	6.19375	73.1987	2.02632	0.00324994	0.135115	1.79929e-133	132.745		Mndal	4.45457	21.9261	0.0251717	1.93047	0.202672	9.54799e-89	88.0201		Cytl1	4.43326	21.6046	0.286328	0.0337994	2.33807	1.19502e-57	56.9226
	Pard6g	6.03247	65.4567	1.25387	0.00389993	0.0851811	1.33654e-124	123.874		Sparcl1	4.43227	21.5896	0.0707954	5.37216	0.578644	6.02866e-106	105.22		Mgp	4.21949	18.6291	0.319366	0.168347	3.97414	9.03835e-48	47.0439
	Lbp	5.96984	62.676	1.3341	0.00194997	0.105742	1.50151e-115	114.823		Cd36	4.25398	19.0799	0.273742	7.54182	0.619766	4.32884e-105	104.364		Cfh	4.18049	18.1323	0.895169	0.0103998	4.89644	3.06317e-63	62.5138
	Sema3d	5.96551	62.4879	1.03047	0.0129998	0.0293728	7.52978e-112	111.123		Ifi203	4.20604	18.4563	0.0173056	1.66267	0.223233	6.94267e-81	80.1585		Bgn	2.63132	6.19592	0.578949	0.0214496	1.14554	8.79622e-24	23.0557
	Thy1	5.89808	59.6349	1.30106	0.00454992	0.0969302	3.14216e-114	113.503		Tcim	4.19235	18.2819	0.0377576	1.53462	0.167425	1.16232e-78	77.9347		Cgnl1	2.54771	5.84707	0.539619	0.180047	1.67131	3.72457e-30	29.4289
	Prss23	5.50168	45.3077	1.61571	0.0214496	0.0969302	2.60135e-95	94.5848		Rflnb	4.17205	18.0265	0.040904	1.51317	0.16155	8.97049e-77	76.0472		Hmcn1	2.46228	5.51086	0.415333	0.131298	1.18372	1.59653e-23	22.7968
	Flt4	3.61729	12.2719	1.50873	0.132598	0.0763692	4.41444e-76	75.3551		Lims2	3.77486	13.6882	0.0361843	1.35913	0.214421	1.85328e-69	68.7321		Apoe	2.36609	5.15541	0.163616	0.616839	2.50256	5.2304e-20	19.2815
	Ppfibp1	2.30844	4.95346	1.62672	0.348394	0.234982	1.77664e-38	37.7504		Kitl	3.74569	13.4142	0.0786616	2.33476	0.349536	9.14051e-77	76.039		Igfbp4	2.00663	4.01843	0.800775	0.115698	1.27184	1.42975e-15	14.8447
	S100a6	2.26311	4.80025	4.8959	0.316545	4.1915	2.76441e-34	33.5584		Lpl	3.63631	12.4348	0.182495	1.93502	0.102805	1.64759e-62	61.7832		Ccn1	1.9827	3.95233	0.849545	0.182647	1.49507	3.5733e-09	8.44693
	Cldn5	2.18643	4.55179	2.74844	0.707838	0.12924	1.44374e-33	32.8405		Slc6a6	3.6312	12.3909	0.088101	1.38253	0.152738	6.85711e-59	58.1639		Vim	1.90737	3.75125	4.96984	1.31038	8.94989	9.99233e-19	18.0003
	Cd9	1.87668	3.67229	4.05422	0.490742	3.8684	2.19964e-26	25.6576		Ly6a	3.39223	10.4994	0.0739419	2.51546	0.546334	2.76365e-64	63.5585		Ctla2a	1.89252	3.71284	0.912475	0.948334	3.48949	1.05088e-17	16.9784
	Fcgrt	1.60912	3.05066	1.12801	0.416643	0.155676	2.20563e-18	17.6565		Jam2	3.3894	10.4788	0.0141591	1.55542	0.396533	7.56369e-63	62.1213		Cdh13	1.47827	2.78614	0.40904	0.453042	1.22778	1.81446e-10	9.74125
	Bgn	1.36171	2.56989	0.578949	0.0214496	1.14554	1.85529e-08	7.73159		Cdkn1c	3.36442	10.2989	0.088101	1.25448	0.182111	8.5295e-53	52.0691		Gpx1	1.45492	2.74142	0.77875	0.461492	1.52151	6.42701e-11	10.192
	Ccn1	1.0141	2.01964	0.849545	0.182647	1.49507	0.000974449	3.01124		Nrp1	3.26881	9.6385	0.0346111	3.1778	0.878246	1.29231e-66	65.8886		Fxyd5	1.45059	2.73319	0.912475	0.387393	1.48039	4.65224e-10	9.33234
	Utrn	0.746298	1.67748	2.05307	1.35588	0.622703	7.11775e-05	4.14766		Fabp4	3.18095	9.06904	2.06251	46.2617	10.7769	9.81446e-73	72.0081		Crip1	1.39808	2.6355	5.22942	4.40432	12.2719	6.45713e-11	10.19
	Txnip	0.594871	1.51034	3.43594	2.51026	1.20135	0.00166111	2.7796		Depp1	3.10378	8.59669	0.154177	1.37278	0.167425	3.24974e-46	45.4882		Rps2	1.30245	2.46647	1.30578	1.32663	3.26332	6.97839e-09	8.15624
										Mgll	3.04055	8.22806	0.41376	3.98508	0.613891	1.31464e-60	59.8812		H2az1	1.26259	2.39925	0.46253	0.503741	1.18079	1.24523e-07	6.90475
										Igfbp7	2.92811	7.61114	0.402747	3.92008	0.72257	2.73135e-51	50.5636		Egr1	1.23567	2.3549	1.3813	0.60319	1.95916	5.29183e-06	5.27639
										Id1	2.89562	7.44165	0.163616	1.82842	0.396533	1.6671e-46	45.778		Rpsa	1.15099	2.22066	3.21097	2.17811	5.51915	1.02548e-07	6.98907
										Cyyr1	2.77795	6.85878	0.110126	1.27073	0.323101	2.32111e-45	44.6343		Rpl22l1	1.14819	2.21636	1.03676	0.432243	1.35115	1.9454e-06	5.71099
										Rbp7	2.69422	6.47205	0.305207	1.47742	0.0822438	3.72854e-36	35.4285		Rpl39	1.13833	2.20126	4.34055	2.49661	6.69699	1.53344e-07	6.81433
										Tspan13	2.64128	6.23887	0.224972	2.17811	0.578644	1.27981e-46	45.8929		Rpl12	1.13002	2.18861	1.66605	1.11018	2.79041	4.44705e-07	6.35193
										Gpihbp1	2.61493	6.12593	0.813361	3.83883	0.276104	1.26639e-46	45.8974		Npm1	1.11292	2.16284	1.03676	0.551191	1.50095	1.15801e-06	5.93629
										Itga1	2.46349	5.51548	0.270596	1.60352	0.326038	1.15716e-38	37.9366		Rpl10	1.09847	2.14127	1.93036	1.44298	3.40137	8.08767e-07	6.09218
										Col4a2	2.46194	5.50958	0.372856	2.38611	0.543396	3.22943e-41	40.4909		Rplp0	1.09188	2.13152	3.35728	2.18656	5.40165	6.69424e-07	6.1743
										Tspan7	2.44443	5.44309	0.136871	1.02503	0.281979	3.08658e-35	34.5105		Tagln2	1.06963	2.09889	1.23813	0.951584	2.17652	3.42276e-06	5.46562
										Afdn	2.3147	4.97502	0.353977	1.60937	0.264355	6.34978e-36	35.1972		Rpl7a	1.00756	2.01051	1.72898	1.19208	2.71698	1.00358e-05	4.99845
										Col4a1	2.25598	4.77658	0.722113	4.14758	1.13966	1.87259e-37	36.7276		Rplp1	0.993853	1.9915	4.98085	5.05626	10.0484	5.14802e-06	5.28836
										Itpkb	2.14612	4.42636	0.346111	1.57687	0.373034	6.58664e-32	31.1813		Eef1b2	0.990866	1.98738	1.13115	0.779987	1.75649	1.74593e-05	4.75797
										Btnl9	1.9021	3.73757	0.525459	1.34288	0.0469964	3.96656e-23	22.4016
										Ushbp1	1.7461	3.3545	0.473543	1.26358	0.19386	4.18455e-22	21.3784
										Kdr	1.62165	3.07728	1.78876	4.28538	0.652076	3.56662e-22	21.4477
										Cdh5	1.47748	2.78461	1.07924	2.8996	0.969302	5.3454e-19	18.272
										Ets1	1.43578	2.70529	0.788189	2.00522	0.652076	6.8394e-17	16.165
										Aqp1	1.334	2.52101	1.10598	2.12676	0.352473	3.02649e-12	11.5191
										Sgk1	1.32257	2.50111	0.596255	1.33898	0.420031	4.74088e-13	12.3241
										Tsc22d1	1.20812	2.31036	0.547485	1.01203	0.232045	9.98025e-11	10.0009
										Prex2	1.12963	2.18802	0.558497	1.00098	0.267292	3.76932e-10	9.42374
										Syne1	0.836279	1.78544	0.928207	1.28113	0.323101	3.62673e-06	5.44049
