# Supplementary material for: Molecular determinants of cardiac lymphatic dysfunction in a chronic pressure-overload model
Source: EMBO Mol Med. 2025 Dec 11;18(1):325–55. doi: 10.1038/s44321-025-00345-w (PMC12808729; doi:10.1038/s44321-025-00345-w)
Supplement: Supplementary file 4 — Dataset EV2 [file 44321_2025_345_MOESM4_ESM.xlsx]

## Sheet: metadata
	Dataset EV2: Marker genes of BEC subpopulations in healthy Balbc hearts
	240 marker genes in BEC subpopulations in healthy mouse hearts, defined by comparing cells between BEC clusters
	Genes in each cluster are sorted by fold-change (FC). Only marker genes with an expression level >0,3 are included.
	Gene expression level is given as median-normalized average

## Sheet: dataset EV2
	Genes enriched in BEC1 (n=32)							Genes enriched in BEC4 (n=27)							Genes enriched in BEC5 (n=9)							Genes enriched in BEC6 (n=8)							Genes enriched in BEC8 (n=11)							Genes enriched in BEC9 (n=118)							Genes enriched in BEC10 (n=20)
	Gene	avg_log2FC	FC	BEC1 Average	BEC1 P-Value	-Log10 (pvalue)		Gene	avg_log2FC	FC	BEC4 Average	BEC4 P-Value	-Log10 (pvalue)		Gene	avg_log2FC	FC	BEC5 Average	BEC5 P-Value	-Log10 (pvalue)		Gene	avg_log2FC	FC	BEC6 Average	BEC6 P-Value	-Log10 (pvalue)		Gene	avg_log2FC	FC	BEC8 Average	BEC8 P-Value	-Log10 (pvalue)		Gene	avg_log2FC	FC	BEC9 Average	BEC9 P-Value	-Log10 (pvalue)		Gene	avg_log2FC	FC	BEC10 Average	BEC10 P-Value	-Log10 (pvalue)
	Bmp6	1.99237	3.97889	0.352589	1.56001e-12	11.8069		Hey1	2.04065	4.1143	0.514348	3.76753e-10	9.42394		Fut8	1.42291	2.68127	0.407882	0.00023542	3.62816		Pxdn	1.42792	2.69058	0.509157	0.00354845	2.44996		Icam1	2.24204	4.73065	0.342766	0.00902696	2.04446		Clu	5.87707	58.7725	0.47727	1.6038e-09	8.79485		Junb	2.91889	7.56266	4.92713	7.81841e-16	15.1069
	Aqp1	1.98748	3.96544	5.03698	5.37971e-22	21.2692		Rbp7	1.93608	3.82664	3.82746	1.96387e-17	16.7069		Ehd4	1.29691	2.45701	0.523243	0.00845283	2.073		Nes	1.40125	2.6413	1.29082	0.000132521	3.87772		Pi16	2.18867	4.55884	0.565101	0.000107319	3.96932		Mgp	5.6911	51.6645	1.38707	2.83575e-08	7.54733		Socs3	2.86937	7.30744	0.922833	4.03112e-14	13.3946
	Timp4	1.77988	3.43397	1.47398	1.63058e-14	13.7877		H4c4	1.90379	3.74195	0.379553	4.34305e-10	9.36221		Kctd12b	1.20674	2.30816	1.28133	9.98372e-05	4.00071		Gnb4	1.26576	2.40455	0.380075	0.024336	1.61375		Eln	2.186	4.55043	0.342766	0.000160078	3.79567		Fbln5	4.46614	22.1025	1.33486	2.33993e-35	34.6308		Fosb	2.78177	6.87696	3.1938	2.80291e-16	15.5524
	Fmo1	1.47589	2.78156	0.514303	2.63711e-08	7.57887		Stmn1	1.89521	3.71977	0.386648	3.32673e-07	6.47798		Cxcl12	1.13651	2.19848	12.908	9.98372e-05	4.00071		Nudt4	1.23103	2.34735	0.595211	0.0134849	1.87015		Cd9	2.14733	4.43007	1.88058	1.25683e-09	8.90072		Nebl	4.12431	17.4398	0.947082	7.32584e-27	26.1351		Fos	2.78107	6.87362	9.42895	5.2166e-16	15.2826
	Cyp26b1	1.40634	2.65064	0.485141	8.61497e-06	5.06475		Tm6sf1	1.74194	3.34486	0.31925	2.13449e-07	6.67071		Slc26a10	0.965712	1.95303	0.778684	0.0155737	1.80761		Aplnr	1.20172	2.30013	1.24779	0.00431858	2.36466		Samd5	2.12686	4.36766	0.296446	0.00254595	2.59415		Rgs10	4.04349	16.4896	0.462355	3.76529e-19	18.4242		Egr1	2.77395	6.83977	2.93702	2.80291e-16	15.5524
	Car8	1.35254	2.55362	0.681318	2.55309e-08	7.59293		Igfbp3	1.50848	2.84511	0.865523	1.97025e-07	6.70548		Slc6a6	0.939603	1.918	2.40197	0.00845283	2.073		Smad1	1.17299	2.25478	0.595211	0.012659	1.8976		Klk8	1.6454	3.12835	0.472461	0.00111365	2.95325		Gja4	3.93909	15.3386	0.947082	1.8509e-22	21.7326		Zfp36	2.55989	5.89662	1.84567	2.90077e-13	12.5375
	Car4	1.18659	2.27614	1.30166	1.84649e-06	5.73365		Unc5b	1.49684	2.82223	0.787484	8.43066e-08	7.07414		Fkbp3	0.887021	1.84935	0.836364	0.0404462	1.39312		Trp53i11	1.0953	2.13658	1.06851	0.0134849	1.87015		Kcnb1	1.5427	2.91339	0.342766	0.0137252	1.86248		Pcsk5	3.91024	15.0348	0.47727	3.24233e-17	16.4891		Jun	2.24095	4.72707	7.64748	5.57999e-12	11.2534
	Prg4	1.16329	2.23967	0.360542	0.00107381	2.96907		Sorbs2	1.43194	2.6981	0.315703	0.000124349	3.90536		Mef2c	0.884512	1.84614	1.83753	0.0144839	1.83911		Ctsl	1.02928	2.04101	2.20156	0.00979803	2.00886		Hmcn1	1.33866	2.52917	0.314974	0.0447914	1.34881		Eps8l2	3.8402	14.3224	0.529471	2.24208e-20	19.6493		Rasd1	2.22488	4.67472	0.361109	0.000785351	3.10494
	Xdh	1.12713	2.18423	1.62509	3.80573e-07	6.41956		Oaz2	1.40842	2.65447	0.744918	1.9327e-07	6.71384		Btnl9	0.880439	1.84094	2.26189	0.0155737	1.80761									Car8	1.27319	2.41695	0.815228	0.00696846	2.15686		Jag1	3.67942	12.8119	0.559301	3.66611e-18	17.4358		Nfkbiz	2.21773	4.65162	0.296912	7.14037e-05	4.14628
	Tsnax	1.12425	2.17988	0.55937	6.90318e-05	4.16095		Alox12	1.34723	2.54422	0.446951	0.000295723	3.52911																Vim	1.10773	2.15506	2.78845	0.0137252	1.86248		Edn1	3.61899	12.2864	0.462355	2.60034e-09	8.58497		Atf3	2.18823	4.55746	0.345059	0.0050752	2.29455
	Sult1a1	1.1161	2.16761	0.577928	8.55095e-05	4.06799		Gja1	1.26485	2.40303	0.879712	5.75463e-06	5.23998																Aqp1	1.04631	2.06525	4.29847	0.0379777	1.42047		Sema3g	3.57994	11.9583	1.54367	1.05645e-28	27.9762		Ppp1r15a	2.1524	4.44566	1.03518	1.89805e-07	6.72169
	Ckb	1.03782	2.05312	0.334032	0.00131583	2.8808		Hmgb2	1.17359	2.25572	0.812315	0.000221594	3.65444																							Col8a1	3.45399	10.9586	1.36469	9.38766e-24	23.0274		Ier2	1.98126	3.94837	2.20677	1.79626e-08	7.74563
	Ssh2	1.02679	2.03749	1.0127	2.32216e-05	4.63411		Mecom	1.15312	2.22394	1.03224	3.69254e-05	4.43268																							Tgfb2	3.31413	9.94611	0.574215	3.3954e-14	13.4691		Cebpd	1.96024	3.89127	0.649995	1.07713e-07	6.96773
	Lpl	1.00911	2.01267	3.22632	1.40809e-05	4.85137		St6galnac3	1.13297	2.1931	0.436309	0.000665961	3.17655																							Fn1	3.20277	9.20726	1.20063	1.01675e-21	20.9928		Ier3	1.83469	3.56695	0.794439	0.00619947	2.20765
	Fmo2	0.9945	1.99239	0.400308	0.00208406	2.68109		Rgs3	1.1031	2.14816	0.546273	0.000581474	3.23547																							Col18a1	3.18702	9.10728	0.559301	2.91387e-14	13.5355		Gadd45g	1.7288	3.31452	0.441355	0.00367432	2.43482
	Cyp4b1	0.989578	1.9856	0.30487	0.0209437	1.67895		Efnb2	1.06609	2.09376	0.936468	0.000152448	3.81688																							Crispld1	3.17663	9.04192	0.58913	5.60817e-15	14.2512		Jund	1.54154	2.91106	3.71541	6.23591e-06	5.2051
	Egln1	0.98894	1.98473	0.349938	0.00410245	2.38696		Notch1	0.984752	1.97897	0.805221	0.00110966	2.95481																							Igfbp4	3.16894	8.99383	0.626417	6.42784e-16	15.1919		Pim3	1.24406	2.36864	0.914808	0.00367432	2.43482
	Eepd1	0.929553	1.90469	0.379099	0.00375636	2.42523		Alpl	0.972964	1.96287	0.759107	0.00579205	2.23717																							Vegfc	3.13694	8.79656	1.30503	1.73942e-21	20.7596		Klf4	1.22978	2.34532	3.2259	0.00140737	2.85159
	Tshz2	0.850264	1.80283	0.78736	0.00204876	2.68851		Sema7a	0.959996	1.9453	0.468234	0.00729184	2.13716																							Amd1	3.12431	8.71988	0.947082	3.35453e-19	18.4744		Btg2	1.22848	2.34319	2.30307	0.00336904	2.47249
	Pdzd2	0.839144	1.78899	0.835079	0.00166765	2.7779		Apoe	0.950494	1.93253	1.05707	0.00308361	2.51094																							Atp13a3	3.02308	8.12904	0.626417	2.64585e-13	12.5774		Cdkn1a	1.09587	2.13742	1.60493	0.0175873	1.7548
	C1qtnf9	0.834464	1.78319	1.44482	0.00125869	2.90008		Bsg	0.942136	1.92137	1.80554	0.00139865	2.85429																							Rasd1	2.93226	7.63306	0.484727	1.9758e-09	8.70426
	Trp53i11	0.833074	1.78148	0.821824	0.00398894	2.39914		H2az1	0.880134	1.84055	0.833598	0.00579205	2.23717																							Ace	2.92999	7.62105	0.432526	6.22657e-13	12.2058
	Aplnr	0.827912	1.77511	0.901355	0.00546076	2.26275		Btnl9	0.849917	1.8024	2.18509	0.00351795	2.45371																							S100a6	2.91629	7.54903	1.56604	4.58456e-13	12.3387
	Dhrs3	0.811949	1.75558	0.771454	0.00437919	2.35861		Smad7	0.842856	1.7936	0.603029	0.0121315	1.91608																							Eln	2.67854	6.4021	0.410154	1.0173e-09	8.99255
	Ppp2r5a	0.788775	1.72761	0.845683	0.00379005	2.42135		Mpzl1	0.835136	1.78403	0.390195	0.0391467	1.40731																							Eogt	2.67259	6.37571	0.36541	5.6327e-11	10.2493
	Meox2	0.780584	1.71783	0.612391	0.00905856	2.04294		Tsc22d1	0.833356	1.78183	1.63527	0.00453316	2.3436																							Stmn2	2.6615	6.32691	3.51241	4.54744e-21	20.3422
	Rasgrp2	0.771994	1.70763	0.516954	0.0213289	1.67103		Tm4sf1	0.756174	1.68901	4.65396	0.0128419	1.89137																							Atf3	2.63923	6.22998	0.417611	3.56724e-06	5.44767
	Dok4	0.750583	1.68247	0.418865	0.0406035	1.39144																														Azin1	2.58278	5.99093	0.760649	1.78182e-14	13.7491
	Palmd	0.673306	1.59472	1.94852	0.0112125	1.9503																														Glul	2.54711	5.84462	1.69282	3.45834e-16	15.4611
	Adgrl4	0.611259	1.52759	2.42305	0.0320108	1.4947																														Gadd45g	2.54475	5.83505	0.648789	1.80775e-10	9.74286
	Cavin2	0.566159	1.48058	7.58464	0.046576	1.33184																														Cdk19	2.53817	5.80853	1.08131	3.96815e-15	14.4014
	Fabp4	0.55662	1.47082	63.5879	0.0447816	1.3489																														Fchsd2	2.47283	5.55132	0.350495	1.74468e-09	8.75829
																																				St8sia6	2.29244	4.89883	0.484727	3.28377e-09	8.48363
																																				Alox12	2.282	4.86352	0.820307	1.19522e-09	8.92255
																																				Pi16	2.23917	4.72126	0.551843	1.8085e-06	5.74268
																																				Hey1	2.21051	4.62839	0.693533	1.02436e-08	7.98955
																																				Alpl	2.08769	4.25065	1.50638	5.79245e-11	10.2371
																																				Sox13	2.07312	4.20797	0.320666	1.50468e-06	5.82256
																																				Sox17	2.02463	4.06886	1.13352	2.97231e-10	9.52691
																																				Ppp1r15a	2.02158	4.06028	0.95454	2.38442e-07	6.62262
																																				Ptprr	1.99811	3.99475	0.357952	1.94396e-05	4.71131
																																				Rgs5	1.97885	3.94178	1.27521	1.4877e-05	4.82748
																																				AU021092	1.96621	3.9074	0.402696	2.35759e-05	4.62753
																																				Fos	1.92223	3.79008	6.20451	1.50796e-07	6.82161
																																				Itprid2	1.91865	3.78069	0.47727	4.5366e-07	6.34327
																																				Junb	1.90574	3.74701	3.03514	2.60299e-06	5.58453
																																				Msx1	1.90294	3.73974	0.343038	6.92281e-06	5.15972
																																				Nr4a1	1.88445	3.69212	0.357952	0.00231589	2.63528
																																				Fbln2	1.86074	3.63194	2.10297	6.86828e-10	9.16315
																																				Fam181b	1.85048	3.60619	0.454898	1.2247e-06	5.91197
																																				Mecom	1.82963	3.55446	1.65553	1.64266e-09	8.78445
																																				Entpd1	1.80552	3.49555	0.715905	1.73137e-07	6.76161
																																				Emp1	1.7898	3.45766	0.596587	6.66788e-06	5.17601
																																				Socs3	1.78888	3.45546	0.544386	4.97183e-05	4.30348
																																				Fbn1	1.77123	3.41346	0.425068	2.75151e-05	4.56043
																																				Tm6sf1	1.74779	3.35843	0.380324	3.21228e-05	4.49319
																																				Ier3	1.73872	3.3374	0.745734	0.0018509	2.73262
																																				Tpgs2	1.71875	3.29152	0.33558	0.00154257	2.81175
																																				Tm4sf1	1.71617	3.28564	8.50883	4.38299e-10	9.35823
																																				Fxyd5	1.69725	3.24282	1.10369	1.02596e-06	5.98887
																																				Orai1	1.69398	3.23548	0.395239	3.69047e-05	4.43292
																																				St6galnac2	1.68186	3.20842	0.439983	2.25223e-05	4.64739
																																				Ier2	1.67444	3.19195	1.85688	1.42306e-06	5.84678
																																				Fosb	1.66842	3.17865	1.84196	1.67244e-05	4.77665
																																				Chd3	1.63754	3.11135	0.44744	2.96192e-05	4.52843
																																				Hyal2	1.61369	3.06034	0.469812	6.42589e-05	4.19207
																																				Sorbs2	1.60141	3.03441	0.395239	0.000541288	3.26657
																																				Sbno2	1.56411	2.95695	0.320666	0.000590706	3.22863
																																				Adamts1	1.51221	2.85247	1.12606	3.42855e-05	4.46489
																																				Msrb3	1.50678	2.84175	0.33558	0.000957603	3.01881
																																				Car7	1.47894	2.78745	0.320666	0.00846908	2.07216
																																				Tln2	1.45518	2.7419	0.372867	0.00103083	2.98681
																																				Slc6a6	1.45258	2.73697	3.41546	1.50468e-06	5.82256
																																				Plat	1.44201	2.71699	0.410154	0.00136762	2.86404
																																				Lamb2	1.4289	2.69242	0.626417	0.000248482	3.60471
																																				Ak3	1.40929	2.65606	0.343038	0.00231589	2.63528
																																				Sat1	1.40724	2.6523	0.738277	0.000590706	3.22863
																																				Klf4	1.40136	2.6415	3.51986	3.44606e-06	5.46268
																																				Plec	1.35227	2.55313	0.850137	0.000191652	3.71749
																																				Rdx	1.34	2.5315	1.46164	2.35759e-05	4.62753
																																				Osmr	1.3365	2.52538	0.47727	0.00257288	2.58958
																																				H2bc4	1.33551	2.52364	0.372867	0.00362336	2.44089
																																				Mpzl1	1.31895	2.49484	0.551843	0.000787978	3.10349
																																				Fut8	1.28904	2.44366	0.417611	0.00588063	2.23058
																																				Mast4	1.28207	2.43188	1.98365	3.00194e-05	4.5226
																																				Enpp3	1.25909	2.39345	0.328123	0.0174213	1.75892
																																				Cyth3	1.25	2.37842	0.402696	0.00849559	2.07081
																																				Smad7	1.23751	2.35791	0.81285	0.000590706	3.22863
																																				Zfp36	1.23552	2.35467	0.92471	0.0093936	2.02717
																																				Ldb2	1.23283	2.35028	0.507099	0.00515651	2.28764
																																				Nudt4	1.22772	2.34196	0.596587	0.00493461	2.30675
																																				Heg1	1.22756	2.34171	1.40944	0.000197176	3.70514
																																				Epas1	1.19612	2.29123	3.57952	5.70981e-05	4.24338
																																				Timp3	1.1769	2.26091	3.54224	0.00015513	3.8093
																																				Slc3a2	1.17159	2.2526	0.47727	0.00748827	2.12562
																																				Lima1	1.15775	2.2311	0.790478	0.00258435	2.58765
																																				Agap1	1.14907	2.21771	0.484727	0.00801334	2.09619
																																				Plk2	1.14898	2.21757	1.49893	0.00117033	2.93169
																																				Diaph1	1.14724	2.21489	0.387782	0.0157771	1.80197
																																				Jund	1.13733	2.19973	2.93819	0.00129601	2.88739
																																				Klf2	1.12235	2.17702	6.99499	0.000920409	3.03602
																																				Mrtfb	1.11821	2.17078	0.402696	0.0186545	1.72922
																																				Tgfbr2	1.11586	2.16725	0.410154	0.0213066	1.67149
																																				Ebf1	1.07959	2.11344	1.81959	0.00154078	2.81226
																																				Jun	1.05978	2.08461	4.03442	0.0108859	1.96314
																																				Clec2d	1.05563	2.07863	1.37961	0.00943036	2.02547
																																				Plscr1	1.04799	2.06765	0.425068	0.03975	1.40066
																																				Foxp1	1.04486	2.06316	1.28266	0.00447015	2.34968
																																				Map4k3	1.03173	2.04448	0.820307	0.00960006	2.01773
																																				Atp2b4	0.999818	1.99975	0.559301	0.0410395	1.3868
																																				Dusp1	0.924733	1.89833	2.45347	0.0111019	1.9546
																																				Cdkn1a	0.919692	1.89171	1.43927	0.0215676	1.6662
																																				Cd2ap	0.89967	1.86564	1.16335	0.0211032	1.67565
																																				Btg2	0.89555	1.86032	1.88671	0.0321366	1.493
																																				Map4	0.866995	1.82386	1.11114	0.0308798	1.51033
																																				Utrn	0.86608	1.8227	2.40872	0.0177597	1.75057
																																				Id1	0.819259	1.7645	3.15446	0.0426429	1.37015
																																				Crip1	0.810222	1.75348	7.61394	0.0375737	1.42512
[truncated: 6 more columns]
