# Supplementary material for: Molecular determinants of cardiac lymphatic dysfunction in a chronic pressure-overload model
Source: EMBO Mol Med. 2025 Dec 11;18(1):325–55. doi: 10.1038/s44321-025-00345-w (PMC12808729; doi:10.1038/s44321-025-00345-w)
Supplement: Supplementary file 5 — Dataset EV3 [file 44321_2025_345_MOESM5_ESM.xlsx]

## Sheet: metadata
	Dataset EV3: Marker genes of LEC subpopulations in healthy and post-TAC Balbc hearts
	53 distinct marker genes of LEC subpopulations in healthy hearts, defined by comparing cells between LEC clusters
	Genes in each cluster are sorted by fold-change (FC).
	Gene expression level is given as median-normalized average

## Sheet: dataset EV3
	Genes with higher expression in healthy LEC1 (n=19)									Genes with higher expression in healthy LEC2 (n=12)									Genes with higher expression in healthy LEC3 (n=22)										Genes with higher expression in TAC LEC1 (n=12)									Genes with higher expression in TAC LEC2 (n=22)									Genes with higher expression in TAC LEC3 (n=15)
	gene	avg_log2FC	FC	LEC1 Average	LEC2 Average	LEC3 Average	LEC1 P-Value	-Log10 (pvalue)		gene	avg_log2FC	FC	LEC1 Average	LEC2 Average	LEC3 Average	LEC2 P-Value	-Log10 (pvalue)		gene	avg_log2FC	FC	LEC1 Average	LEC2 Average	LEC3 Average	LEC3 P-Value	-Log10 (pvalue)			gene	avg_log2FC	FC	LEC1 Average	LEC2 Average	LEC3 Average	LEC1 P-Value	-Log10 (pvalue)		gene	avg_log2FC	FC	LEC1 Average	LEC2 Average	LEC3 Average	LEC2 P-Value	-Log10 (pvalue)		gene	avg_log2FC	FC
	Lyve1	4.10126	17.1633	2.44959	0.266329	0.0280634	2.78034e-32	31.5559		Tsc22d1	1.93293	3.8183	0.379202	1.16677	0.151542	5.98767e-08	7.22274		Slc41a1	6.90318	119.691	0.0498222	0.0634116	6.70715	6.57926e-51	50.1818			Lyve1	2.62539	6.17052	14.6396	2.7424	1.31243	3.6449e-12	11.4383		Zfp36	2.94704	7.71167	0.385668	3.43823	1.07381	1.67798e-10	9.77521		Fxyd2	7.18926	145.943
	Aqp1	2.31496	4.97591	1.64136	0.481928	0.190831	2.35757e-14	13.6275		Ppp1r15a	1.82352	3.53943	0.232503	1.16677	0.521979	7.67735e-08	7.11479		Odc1	4.48297	22.3619	0.138395	0.171211	3.3676	2.22719e-36	35.6522			Aqp1	1.8196	3.52984	3.47626	1.01305	0.894842	3.44687e-06	5.46258		Atf3	2.87918	7.35734	0.170533	1.68842	0.865014	0.00045742	3.33968		Neo1	6.6043	97.2954
	Ptn	2.69859	6.49168	1.04073	0.259988	0.0673521	5.02741e-12	11.2987		Egr1	1.56424	2.95722	0.340451	2.58719	1.9476	8.88469e-05	4.05136		Ednrb	3.29615	9.82289	0.141163	0.16487	1.47613	1.25305e-20	19.902			Fndc1	1.56759	2.9641	1.03107	0.399081	0.178968	0.00354904	2.44989		Fosb	2.56652	5.92377	0.878903	6.25226	2.95298	2.65136e-08	7.57653		Slc41a1	5.87602	58.7296
	Nrp2	1.80672	3.49847	1.88217	0.786304	0.31431	2.53496e-11	10.596		Bgn	1.5491	2.92634	0.440096	1.078	0.218894	7.94996e-06	5.09963		Nfat5	1.97232	3.92399	1.05457	1.41408	4.58556	9.61217e-18	17.0172			Gmfg	1.50323	2.83477	1.00746	0.358149	0.328109	0.00296347	2.5282		Junb	2.51457	5.71428	0.272854	1.73958	0.626389	1.73834e-08	7.75987		Odc1	4.48231	22.3516
	Ccl21a	1.60202	3.03569	58.5715	12.5555	25.2626	3.14094e-11	10.5029		Zfp36	1.33293	2.51914	0.207592	1.02093	0.802612	0.00666919	2.17593		Cd24a	2.31102	4.96234	0.229736	0.691187	1.84657	3.07586e-15	14.512			Tnxb	1.39088	2.62238	1.78667	0.75723	0.447421	0.00144639	2.83972		Egr1	2.38306	5.21642	0.939246	5.98621	3.4004	1.96506e-07	6.70662		Cldn11	4.35637	20.4832
	Igfbp5	1.39578	2.6313	12.7019	6.747	3.12626	7.83814e-08	7.10579		Lrg1	1.31888	2.49473	0.534204	1.19214	0.359211	0.00348216	2.45815		Fn1	1.70269	3.25507	0.542508	0.837034	2.06546	5.46405e-11	10.2625			Akap12	1.3475	2.54471	2.8912	1.05398	1.37209	0.0145561	1.83696		Foxp2	2.34485	5.08009	0.178404	1.12561	0.686045	6.92195e-08	7.15977		Net1	3.30218	9.86405
	Crip1	1.10261	2.14743	6.42152	4.19785	1.91953	1.13291e-05	4.9458		Cfh	1.28331	2.43397	0.85528	1.50286	0.129092	0.00469028	2.3288		Prox1	1.54163	2.91123	1.20127	1.3253	3.62018	1.28202e-10	9.89211			Adgrg3	1.30888	2.47749	1.65024	0.767463	0.357937	0.00633409	2.19832		Jun	2.26998	4.82317	0.808066	4.42058	2.05814	5.68077e-08	7.24559		Ccdc141	3.1012	8.58133
	Abi3bp	1.06286	2.08907	1.40886	0.678504	0.667908	0.000221877	3.65389		Fos	1.18803	2.27841	3.41835	11.3253	8.05419	0.00234986	2.62896		Wnk1	1.35129	2.5514	1.10993	1.49017	3.13749	8.91504e-09	8.04988			Itga1	1.25604	2.3884	1.10191	0.573039	0.119312	0.026883	1.57052		Ppp1r15a	2.22957	4.68994	0.453881	2.29215	0.835186	2.65136e-08	7.57653		Ednrb	2.91291	7.53136
	Fabp4	1.43496	2.70374	2.70147	2.07356	0.0449014	0.000448194	3.34853		Junb	1.00509	2.00708	0.476078	1.75016	1.66696	0.0401299	1.39653		Btbd3	1.60497	3.0419	0.401345	0.259988	1.09447	1.70381e-08	7.76858			Dapk2	1.18713	2.27699	1.18849	0.573039	0.357937	0.0183158	1.73717		Fos	2.22866	4.687	5.41509	28.3757	12.7366	2.0061e-07	6.69765		Stmn1	2.65944	6.31788
	Flt4	0.897311	1.86259	1.77145	1.05897	0.853127	0.000517297	3.28626		Il6st	0.886096	1.84817	0.835905	1.24287	0.33676	0.0323291	1.49041		Dtx1	1.53715	2.90222	0.462239	0.348764	1.24601	3.57823e-08	7.44633			Ccl21a	1.15697	2.22988	196.843	94.2956	72.4225	0.00235994	2.6271		Sbno2	1.91094	3.76054	0.293842	1.18701	0.536905	4.82966e-05	4.31608		Plat	2.27757	4.84861
	Prss23	1.04932	2.06956	1.96244	1.50286	0.454627	0.000575387	3.24004		Ubc	0.833915	1.78252	0.930014	1.62334	0.864352	0.0457917	1.33921		Klf4	1.0658	2.09333	1.06287	1.69943	2.63796	0.00014041	3.8526			Nrp2	1.09142	2.13084	4.92448	2.73217	1.10364	0.00973186	2.0118		Adamts1	1.88023	3.68133	0.432893	1.62702	0.507077	0.000484395	3.3148		Cd24a	2.16713	4.49128
	Ltbp4	0.84997	1.80246	2.78727	2.06088	1.08886	0.00121304	2.91612		Selenop	0.76664	1.7013	4.99882	7.43184	3.03646	0.0406763	1.39066		Nts	1.34068	2.5327	0.722421	0.729234	1.84096	0.000176389	3.75353			Col4a1	1.01588	2.02214	2.05165	1.10515	0.745701	0.0433485	1.36303		Nudt4	1.70443	3.25899	0.690005	2.79356	2.68453	8.35093e-06	5.07827		Hmgb2	2.1172	4.33852
	Itgb1	0.846299	1.79788	1.76869	1.078	0.898028	0.0023874	2.62207											Apold1	1.24876	2.37638	0.467775	0.741916	1.31337	0.000199337	3.70041												Id3	1.67673	3.19703	1.21735	3.96011	1.37209	3.99627e-05	4.39834		Nfat5	1.79518	3.47058
	Mmrn1	0.738372	1.66829	5.95652	4.81294	2.46958	0.0043904	2.3575											Pard6g	0.909935	1.87896	0.888495	1.03361	1.75677	0.00116897	2.9322												Dusp1	1.58783	3.00597	0.928751	2.82426	0.984326	0.000210132	3.67751		H2az1	1.50288	2.83409
	Maf	0.778102	1.71487	1.86556	1.14141	1.03834	0.00665875	2.17661											Nfkbia	1.00853	2.01186	0.542508	0.900445	1.31337	0.0011875	2.92537												Ccn1	1.42097	2.67766	0.448634	1.4019	1.34226	0.0330719	1.48054		Dtx1	1.4468	2.72602
	Gng11	0.690289	1.61361	4.58917	3.06912	2.64357	0.0122877	1.91053											Add3	0.930976	1.90657	0.53974	0.494611	1.00467	0.00261111	2.58318												Hes1	1.32465	2.50472	0.448634	1.17678	0.686045	0.0188732	1.72415
	Stab1	0.735992	1.66554	1.35073	1.19848	0.465852	0.0290051	1.53753											Btg2	0.969741	1.95849	0.409649	0.868739	1.07763	0.00481177	2.3177												Btg2	1.2753	2.42049	0.831678	2.18983	1.67037	0.0099765	2.00102
	Ctla2a	0.784875	1.72294	1.0435	1.1858	0.0898028	0.0290051	1.53753											Syne1	0.964367	1.95121	0.827602	0.342423	1.3302	0.00714596	2.14594												Klf4	1.24219	2.36558	1.84701	4.77873	3.81799	0.0156317	1.80599
	Sptbn1	0.618258	1.53502	6.25268	4.39443	3.78856	0.036794	1.43422											Ppp3ca	0.806762	1.74928	0.822066	0.887763	1.47613	0.00786102	2.10452												Zfand5	1.20076	2.2986	0.446011	1.08468	0.745701	0.0170844	1.7674
																			Jun	1.00425	2.00589	1.22618	2.70768	3.37322	0.0092836	2.03228												Clca3a1	1.19674	2.29222	1.10978	2.87543	2.80384	0.015053	1.82238
																			Sema3d	0.740142	1.67034	0.827602	0.741916	1.34143	0.0286448	1.54295												Procr	1.17256	2.25412	0.466999	1.07445	0.566733	0.0326536	1.48607
																			H3f3a	0.7256	1.65359	1.62199	1.73114	2.7446	0.0133791	1.87357												Zfp36l1	1.04959	2.06994	1.41412	2.98799	1.67037	0.0374919	1.42606
[truncated: 5 more columns]
