# Supplementary material for: Molecular determinants of cardiac lymphatic dysfunction in a chronic pressure-overload model
Source: EMBO Mol Med. 2025 Dec 11;18(1):325–55. doi: 10.1038/s44321-025-00345-w (PMC12808729; doi:10.1038/s44321-025-00345-w)
Supplement: Supplementary file 6 — Dataset EV4 [file 44321_2025_345_MOESM6_ESM.xlsx]

## Sheet: metadata
	Dataset EV4: DEGs in global LEC cluster: TAC vs Sham Balb/c
	139 DEGs in cardiac LECs from TAC-operated mice, defined by comparing with cells in global LEC cluster in sham-operated mice
	Genes in each cluster are sorted by fold-change (FC).					Gene expression level is given as median-normalized average
	Only genes with average expression level >0.3 in each cluster are included
	pct, % of cells expressing

## Sheet: dataset EV4
	Genes with lower expression in TAC (n=92)										Genes with higher expression in TAC (n=47)
	gene	avg_log2FC	FC	pct [sham]	pct [TAC]	sham average	TAC average	p_val_adj	-Log10 (pvalue)		gene	avg_log2FC	FC	pct [sham]	pct [TAC]	sham average	TAC average	p_val_adj	-Log10 (pvalue)
	Junb	-2.22377	0.214081	0.48	0.68	2.03293	0.43378	8.30886e-15	14.0805		Lyve1	1.76886	3.40785	0.435	0.88196	2.54321	8.66384	1.50107e-10	9.8236
	Klf2	-1.87956	0.271767	0.5	0.512249	3.68657	0.9999	7.47632e-13	12.1263		Rps18-ps6	1.67848	3.20092	0.33	0.806236	0.523924	1.68218	4.03635e-10	9.39401
	Rps2	-1.64638	0.319441	0.3875	0.55902	2.26488	0.721987	4.91739e-11	10.3083		BC004004	1.43969	2.71262	0.495	0.91314	0.985086	2.67473	5.03812e-08	7.29773
	Slc41a1	-2.6162	0.163097	0.19	0.15	3.33729	0.542593	1.88767e-10	9.72407		Lgmn	1.54804	2.92419	0.3025	0.685969	0.439332	1.28958	8.88111e-08	7.05153
	Jun	-1.75197	0.296895	0.47	0.41	4.01402	1.18959	4.03635e-10	9.39401		Adgrg3	1.40581	2.64967	0.23	0.643653	0.395672	1.05284	7.20842e-06	5.14216
	Cavin3	-1.60172	0.329484	0.35	0.46	1.37803	0.452896	8.16327e-10	9.08814		Ucp2	1.32267	2.50129	0.3325	0.701559	0.589414	1.47779	8.57774e-06	5.06663
	Cldn5	-1.35334	0.391385	0.735	0.837416	4.76716	1.86305	1.17264e-08	7.93083		Selenof	1.12839	2.18615	0.48	0.919822	1.10242	2.41152	3.57124e-05	4.44718
	Nfat5	-1.36954	0.387014	0.695	0.76392	3.87758	1.49838	2.54538e-08	7.59425		Rpl13a	1.23166	2.34837	0.2275	0.654788	0.37657	0.888147	4.06978e-05	4.39043
	Rpl13	-1.25122	0.420094	0.69	0.87	5.45754	2.28948	1.62042e-07	6.79037		Serping1	1.12344	2.17866	0.3625	0.766147	0.64399	1.40574	0.000136622	3.86448
	Clta	-1.36463	0.388334	0.3	0.35	0.854105	0.330849	3.31902e-07	6.47899		Arpc1b	1.04042	2.05682	0.4625	0.859688	0.985086	2.02774	0.000191798	3.71716
	Srrm2	-1.24648	0.421475	0.53	0.64	2.14208	0.901381	6.89278e-07	6.16161		Actb	0.974515	1.96498	0.9775	1	13.3109	26.1268	0.00030118	3.52117
	Lmo2	-1.28647	0.409953	0.42	0.45	1.17883	0.482305	7.5857e-07	6.12		Rpl35	0.971282	1.96058	0.715	0.955457	2.01656	3.95255	0.000445686	3.35097
	Cd24a	-1.31818	0.40104	0.38	0.31	1.42169	0.569061	1.2575e-05	4.90049		Tubb2a	1.05643	2.07978	0.1675	0.492205	0.316537	0.661699	0.00143644	2.84271
	Btg1	-1.11506	0.461671	0.46	0.39	1.05603	0.486716	7.52847e-05	4.12329		Lrrc8a	1.01589	2.02215	0.22	0.576837	0.321995	0.654346	0.00210121	2.67753
	Ccn1	-1.50207	0.353047	0.31	0.25	1.47354	0.519066	9.14591e-05	4.03877		Thbd	0.964828	1.95183	0.41	0.670379	0.960527	1.87628	0.00239516	2.62067
	Ptms	-0.999898	0.500035	0.53	0.71	2.4941	1.24546	0.000107374	3.9691		Tpm3-rs7	0.908823	1.87751	0.34	0.706013	0.605787	1.13959	0.00316279	2.49993
	Nudt4	-1.0736	0.475131	0.54	0.43	1.94016	0.920496	0.000108119	3.9661		Slc39a1	0.96988	1.95868	0.21	0.534521	0.321995	0.63376	0.00364114	2.43876
	Lamp1	-0.969397	0.510719	0.57	0.63	1.6318	0.83227	0.000323193	3.49054		Rbm3	0.830834	1.77871	0.58	0.879733	1.23886	2.20419	0.00475357	2.32298
	Pfn1	-1.01048	0.49638	0.34	0.44	0.952341	0.472012	0.000365018	3.43769		Lrrfip1	0.929728	1.90492	0.2125	0.541203	0.3984	0.761689	0.00604104	2.21889
	Fth1	-0.898696	0.536371	0.91	0.99	16.7083	8.95058	0.000445686	3.35097		Loxl2	0.917165	1.8884	0.2225	0.516704	0.346554	0.657287	0.00847681	2.07177
	Tjp1	-1.00567	0.49804	0.3425	0.416481	0.848648	0.422017	0.000463665	3.3338		Oaz1	0.779277	1.71627	0.495	0.902004	1.45989	2.50563	0.009143	2.03891
	Atp1b3	-1.08929	0.469993	0.32	0.32	0.695836	0.326438	0.000578438	3.23774		Maf	0.765162	1.69956	0.7275	0.979955	2.83519	4.8157	0.00960491	2.01751
	Prox1	-0.917305	0.529497	0.6375	0.786192	3.51466	1.85864	0.000610888	3.21404		Uqcrq	0.816273	1.76085	0.35	0.703786	0.649447	1.14547	0.0111014	1.95462
	Cenpb	-1.03185	0.489082	0.33	0.39	0.755869	0.369081	0.000634116	3.19783		Ccl21a	0.758462	1.69169	0.84	0.975501	75.4287	127.445	0.011609	1.9352
	Rsrp1	-1.01205	0.495842	0.38	0.42	0.873206	0.43231	0.000736322	3.13293		Pdlim7	0.893257	1.85736	0.19	0.465479	0.305622	0.570531	0.0124124	1.90615
	Ybx1	-0.89232	0.538747	0.51	0.66	1.84738	0.994018	0.000944819	3.02465		Mrpl52	0.79722	1.73775	0.34	0.67706	0.627617	1.09254	0.0132839	1.87667
	Pdia3	-0.899955	0.535904	0.5	0.66	1.61543	0.86462	0.00103033	2.98702		Fbln2	0.839989	1.79004	0.335	0.663697	0.753141	1.34987	0.0135916	1.86673
	Senp6	-0.984827	0.505286	0.33	0.36	0.684921	0.345554	0.00121407	2.91576		Ctla2a	0.776821	1.71335	0.535	0.846325	1.58269	2.71149	0.0136513	1.86482
	Hnrnpa0	-0.990186	0.503413	0.29	0.34	0.608516	0.305852	0.00124308	2.9055		Cdkn1a	1.20096	2.29892	0.1325	0.327394	0.31108	0.719046	0.0136995	1.86329
	Rab2a	-0.941355	0.520744	0.33	0.42	0.780428	0.405842	0.00138484	2.8586		Ywhaq	0.720904	1.64821	0.595	0.946548	1.88831	3.11145	0.0194946	1.71009
	Marcksl1	-0.98561	0.505012	0.25	0.31	0.679464	0.342613	0.00143644	2.84271		Rpl29	0.736179	1.66576	0.48	0.817372	0.903223	1.50573	0.0201763	1.69516
	Dab2ip	-1.04614	0.484262	0.31	0.33	0.663091	0.320556	0.00148176	2.82922		Rpl10	0.681396	1.60369	0.7375	0.971047	3.3482	5.36564	0.0232093	1.63434
	Cyb5b	-0.998105	0.500657	0.28	0.3	0.603058	0.30144	0.00171085	2.76679		Eif1	0.675241	1.59686	0.7325	0.982183	3.51466	5.60826	0.0252194	1.59826
	B230219D22Rik	-0.955108	0.515803	0.29	0.38	0.679464	0.349965	0.00212637	2.67236		Rpl9-ps6	0.76996	1.70522	0.295	0.605791	0.439332	0.751396	0.0261075	1.58323
	Mdfic	-0.938486	0.52178	0.32	0.36	0.660362	0.344083	0.00232399	2.63377		Eln	0.786833	1.72528	0.26	0.538976	0.46662	0.807272	0.0287132	1.54192
	Aplp2	-0.790494	0.578146	0.8925	0.946548	6.55723	3.78639	0.00251713	2.59909		Capzb	0.692014	1.61554	0.48	0.790646	0.949612	1.53514	0.0332838	1.47777
	Itm2b	-0.807728	0.571281	0.73	0.09	4.40424	2.51298	0.00253153	2.59662		Adamtsl1	0.74959	1.68131	0.3125	0.623608	0.654905	1.10283	0.0334013	1.47624
	Tmod2	-0.870069	0.547121	0.41	0.45	0.968713	0.529359	0.0035405	2.45094		Actg1	0.648341	1.56736	0.84	0.98441	5.79864	9.07998	0.0358207	1.44587
	Spag9	-0.875494	0.545067	0.32	0.43	0.796801	0.43378	0.00355453	2.44922		Xdh	0.813193	1.7571	0.1975	0.463252	0.305622	0.539652	0.0389904	1.40904
	Klf3	-0.922039	0.527763	0.25	0.32	0.62216	0.327908	0.00400991	2.39687		St13	0.725204	1.65313	0.2725	0.599109	0.46662	0.773452	0.0392349	1.40633
	Ppp1r2	-0.818805	0.566911	0.51	0.64	1.88012	1.0646	0.00403484	2.39417		Sult1a1	0.730906	1.65968	0.325	0.610245	0.499365	0.830799	0.0421634	1.37506
	Bsg	-0.807465	0.571385	0.5	0.64	1.66182	0.948435	0.00489337	2.31039		Vdac2	0.716841	1.64358	0.2675	0.614699	0.469348	0.773452	0.04298	1.36673
	H2-T23	-0.849292	0.555057	0.38	0.458797	0.851376	0.472012	0.00524497	2.28026		G3bp1	0.717902	1.64479	0.2675	0.581292	0.447518	0.738162	0.0431449	1.36507
	Nxn	-0.850877	0.554448	0.39	0.47	0.985086	0.545534	0.00570251	2.24393		Tsc22d3	0.812678	1.75647	0.22	0.45657	0.371113	0.654346	0.0439685	1.35686
	Mcl1	-0.849801	0.554861	0.34	0.42	0.862291	0.477893	0.0057179	2.24276		Slc25a5	0.68854	1.61165	0.3525	0.668151	0.630346	1.01755	0.0440638	1.35592
	Klf13	-0.884241	0.541773	0.26	0.36	0.657634	0.355847	0.00572964	2.24187		Tspo	0.665699	1.58634	0.5075	0.799555	1.09151	1.73218	0.0446653	1.35003
	Nucks1	-0.89019	0.539543	0.28	0.33	0.583957	0.314674	0.00635133	2.19714		Raph1	0.791797	1.73123	0.195	0.489978	0.31108	0.541122	0.0465696	1.3319
	Map4k4	-0.801083	0.573918	0.41	0.48	0.982357	0.563179	0.00664469	2.17753
	Mrfap1	-0.870472	0.546968	0.27	0.37	0.592143	0.323497	0.00669042	2.17455
	Mtch1	-0.842023	0.557861	0.39	0.46	0.881393	0.491127	0.00718283	2.1437
	Glud1	-0.770114	0.586371	0.47	0.63	1.44352	0.845504	0.00826458	2.08278
	Jmy	-0.865208	0.548967	0.29	0.35	0.62216	0.341142	0.00936117	2.02867
	Rdx	-0.808709	0.570893	0.36	0.47	0.889579	0.507302	0.00973831	2.01152
	Kank3	-0.768114	0.587185	0.56	0.61	1.2334	0.723457	0.0105718	1.97585
	Zyx	-0.808823	0.570848	0.35	0.38	0.796801	0.454366	0.0111811	1.95152
	Mtdh	-0.770039	0.586402	0.4075	0.523385	1.09697	0.642583	0.0113924	1.94338
	Gnb2	-0.76111	0.590042	0.4325	0.552339	1.10515	0.651406	0.0115526	1.93732
	Tnrc6c	-0.798268	0.575039	0.3025	0.374165	0.619431	0.355847	0.0153806	1.81303
	Fam43a	-0.812884	0.569243	0.2875	0.334076	0.592143	0.336731	0.01543	1.81163
	Ybx3	-0.780961	0.581979	0.34	0.412027	0.725853	0.422017	0.0159141	1.79822
	Hnrnpu	-0.707736	0.61228	0.49	0.708241	1.59633	0.976373	0.0163671	1.78603
	Dtx1	-0.742408	0.597741	0.39	0.492205	1.21157	0.723457	0.0167654	1.77558
	Tgfbr3	-0.787097	0.579509	0.3325	0.378619	0.660362	0.382315	0.0188991	1.72356
	Itgb1	-0.68791	0.620753	0.6225	0.828508	2.64418	1.63954	0.0194253	1.71163
	Nfe2l1	-0.801486	0.573758	0.2975	0.325167	0.556669	0.319086	0.0194946	1.71009
	Arhgap31	-0.75216	0.593714	0.315	0.407572	0.676735	0.40143	0.021166	1.67436
	Btnl9	-0.782352	0.581418	0.365	0.365256	0.911409	0.529359	0.021166	1.67436
	Fn1	-0.735292	0.600696	0.515	0.478842	1.89922	1.13959	0.0227489	1.64304
	Plvap	-0.745163	0.5966	0.4075	0.423163	1.46808	0.874913	0.0229772	1.6387
	Ppp2ca	-0.77808	0.583142	0.315	0.325167	0.537568	0.313204	0.0232093	1.63434
	Chchd2	-0.681551	0.623495	0.3825	0.690423	1.43533	0.894028	0.0237662	1.62404
	Hes1	-0.788991	0.578749	0.375	0.320713	0.785886	0.454366	0.0254563	1.5942
	Eif5	-0.697067	0.616825	0.405	0.510022	1.02602	0.63229	0.0254563	1.5942
	Pura	-0.726691	0.604288	0.3175	0.436526	0.747683	0.451425	0.0255684	1.5923
	Mycbp2	-0.748171	0.595358	0.31	0.407572	0.70948	0.422017	0.0265789	1.57546
	Ednrb	-0.856735	0.552201	0.2625	0.25167	0.927782	0.511714	0.0279718	1.55328
	Hnrnpul2	-0.743801	0.597164	0.29	0.356347	0.559398	0.33379	0.0300928	1.52154
	Rassf3	-0.745485	0.596467	0.3125	0.340757	0.592143	0.352906	0.0318428	1.49699
	Afdn	-0.716016	0.608776	0.2975	0.376392	0.613973	0.373492	0.0343931	1.46353
	Zfp36l2	-0.678853	0.624662	0.44	0.525612	1.06968	0.66758	0.0353895	1.45113
	Ppp2r5a	-0.654302	0.635383	0.4875	0.592428	1.24159	0.788157	0.0363583	1.4394
	Rhob	-0.698891	0.616045	0.375	0.458797	1.09424	0.673462	0.0367787	1.4344
	Klf4	-0.679036	0.624582	0.56	0.641425	3.06168	1.9101	0.0368039	1.43411
	Scn1b	-0.69363	0.618296	0.3675	0.47216	0.875935	0.541122	0.0389336	1.40968
	Zfand5	-0.712481	0.61027	0.325	0.383073	0.725853	0.442603	0.039225	1.40644
	Srsf2	-0.71479	0.609294	0.355	0.420935	0.714938	0.435251	0.0411142	1.38601
	Nfkbia	-0.651702	0.636529	0.435	0.596882	1.56086	0.992548	0.0412111	1.38499
	Tpt1	-0.594779	0.662146	0.775	0.966592	6.52995	4.31869	0.0440274	1.35628
	Smchd1	-0.728085	0.603705	0.2675	0.331849	0.502094	0.302911	0.0442193	1.35439
	Nfatc1	-0.696103	0.617237	0.3275	0.360802	0.679464	0.419076	0.04488	1.34795
	Nckap1	-0.698347	0.616278	0.3375	0.396437	0.611245	0.376433	0.0494917	1.30547
	Gnas	-0.596517	0.661349	0.7575	0.946548	5.31564	3.51141	0.0497566	1.30315
