# Supplementary material for: Molecular determinants of cardiac lymphatic dysfunction in a chronic pressure-overload model
Source: EMBO Mol Med. 2025 Dec 11;18(1):325–55. doi: 10.1038/s44321-025-00345-w (PMC12808729; doi:10.1038/s44321-025-00345-w)
Supplement: Supplementary file 7 — Dataset EV5 [file 44321_2025_345_MOESM7_ESM.xlsx]

## Sheet: metadata
	Dataset EV5: DEGs in global BEC cluster: TAC vs Sham Balb/c
	150 DEGs in cardiac BECs from TAC-operated mice, defined by comparing with global BEC cluster in sham-operated mice
	Genes in each cluster are sorted by fold-change (FC).
	Only genes with average expression level >0.3 in each cluster are included
	Gene expression level is given as median-normalized average

## Sheet: dataset EV5
	Genes with lower expression in TAC (n=73)								Genes with higher expression in TAC (n=77)
	gene	avg_log2FC	FC	sham average	TAC average	p_val_adj	-Log10 (pvalue)		gene	avg_log2FC	FC	sham average	TAC average	p_val_adj	-Log10 (pvalue)
	Klf2	-2.21599	0.215239	4.35506	0.93671	3.38389e-33	32.4706		Rps18-ps6	1.78085	3.43629	0.334876	1.1528	1.28485e-23	22.8911
	Rps2	-2.17714	0.221114	1.70444	0.376111	3.95947e-32	31.4024		BC004004	1.45051	2.73305	0.643864	1.7613	2.35703e-17	16.6276
	Jun	-2.06644	0.238748	2.60719	0.621755	2.85444e-22	21.5445		Rpl35	1.38138	2.60517	1.17582	3.06495	6.79114e-17	16.1681
	Cdkn1c	-1.84653	0.278061	1.61175	0.44746	2.89959e-21	20.5377		Ctla2a	1.29906	2.46068	1.21842	2.99971	2.00159e-13	12.6986
	Ptms	-1.7854	0.290096	1.49567	0.43319	2.3211e-22	21.6343		Lpl	1.07663	2.10911	2.4861	5.24517	8.23223e-10	9.08448
	Rgcc	-1.74769	0.297779	2.0936	0.622775	4.77669e-21	20.3209		Rpl29	0.880192	1.84062	0.65138	1.19968	1.203e-06	5.91973
	Rpl13	-1.7396	0.299454	5.07325	1.51871	5.49266e-24	23.2602		Timp4	0.82562	1.7723	0.857651	1.52075	4.14297e-05	4.38269
	Igfbp7	-1.70132	0.307505	5.03651	1.54827	1.94486e-21	20.7111		Tshz2	0.817904	1.76284	0.647205	1.14158	1.16934e-05	4.93206
	Fth1	-1.65515	0.317504	4.91959	1.56152	5.45919e-22	21.2629		Cd9	0.799146	1.74007	0.630503	1.09775	5.99941e-05	4.22189
	Klf13	-1.55655	0.339963	1.0873	0.368976	5.42608e-17	16.2655		Tmsb10	0.78193	1.71943	1.42636	2.45339	2.55971e-05	4.59181
	Lamp1	-1.42378	0.372734	1.22677	0.456633	6.57558e-15	14.1821		Depp1	0.743509	1.67424	1.76374	2.95385	7.7208e-05	4.11234
	Ybx1	-1.37531	0.385469	2.96545	1.1426	2.31229e-15	14.636		Ly6a	0.739716	1.66985	3.23185	5.39806	2.80683e-05	4.55178
	Ppp1r2	-1.32335	0.399605	1.04221	0.415863	1.79113e-12	11.7469		Rbm3	0.720143	1.64734	0.703157	1.15891	0.000126015	3.89958
	Spag9	-1.32241	0.399866	1.27854	0.510655	6.08566e-13	12.2157		Cdkn1a	0.718572	1.64555	1.01047	1.66345	0.000166734	3.77798
	Pdia3	-1.31098	0.403047	1.00296	0.403631	1.9682e-12	11.7059		Iigp1	0.712516	1.63866	0.703157	1.1528	0.00226678	2.64459
	Srrm2	-1.2835	0.410797	1.68607	0.692085	6.67582e-13	12.1755		Rpl10	0.711834	1.63788	1.85393	3.03743	5.63258e-05	4.24929
	Itgb1	-1.2815	0.411367	2.51115	1.03252	1.75506e-13	12.7557		Rbp7	0.686015	1.60883	1.89819	3.05476	0.000573014	3.24183
	Dusp1	-1.27956	0.411921	1.71363	0.705336	4.22214e-12	11.3745		S100a10	0.675481	1.59713	1.11069	1.77455	0.000310721	3.50763
	Dab2ip	-1.2507	0.420245	1.08313	0.454595	1.85314e-11	10.7321		Mcf2l	0.670202	1.5913	0.644699	1.02641	0.000771674	3.11257
	Chchd2	-1.2346	0.424959	1.49316	0.633987	3.90413e-12	11.4085		Arpc1b	0.665381	1.58599	0.982916	1.55948	0.000322013	3.49213
	Gnb2	-1.20733	0.433071	1.13574	0.491289	2.94927e-11	10.5303		Cd34	0.661347	1.58156	1.28272	2.02937	0.0003651	3.43759
	Rhob	-1.18293	0.440457	1.20923	0.532059	3.81398e-10	9.41862		Ldha	0.659091	1.57909	0.876858	1.38519	0.000478355	3.32025
	Myo10	-1.17862	0.441774	1.68774	0.745087	1.50746e-10	9.82175		Pnp	0.657367	1.5772	1.00713	1.58904	0.000605533	3.21786
	Itm2b	-1.16469	0.446059	5.97349	2.66437	6.66491e-12	11.1762		Selenof	0.639259	1.55753	0.902746	1.40659	0.000648107	3.18835
	Hnrnpu	-1.09721	0.467419	1.29858	0.606466	3.00558e-09	8.52207		Fabp5	0.616308	1.53295	2.69488	4.13212	0.00113737	2.9441
	Tpt1	-1.09348	0.468631	9.05418	4.24323	1.05165e-10	9.97813		Clic1	0.598277	1.51391	1.575	2.38509	0.00121603	2.91506
	Mprip	-1.04393	0.485006	1.17582	0.569773	1.31848e-08	7.87993		Slc43a3	0.591134	1.50643	0.711508	1.07227	0.00293416	2.53252
	Arhgap31	-1.03144	0.48922	1.48648	0.72674	9.60436e-09	8.01753		Psmb8	0.56856	1.48304	0.763284	1.13241	0.00442627	2.35396
	Gnas	-1.01758	0.493945	4.6557	2.29948	2.88401e-09	8.54		Sparc	0.566655	1.48109	5.87662	8.70559	0.00184844	2.73319
	Bsg	-1.01698	0.49415	1.35203	0.667623	3.71301e-07	6.43027		Ifngr1	0.56471	1.47909	0.857651	1.26899	0.00391449	2.40732
	Ywhab	-0.97744	0.50788	1.0205	0.51779	1.42852e-07	6.84511		Vim	0.557772	1.47199	1.68357	2.47887	0.00615426	2.21082
	Macf1	-0.959449	0.514253	1.83222	0.941806	1.06605e-07	6.97222		Calm2	0.545044	1.45907	0.844289	1.2323	0.0064289	2.19186
	Ptp4a3	-0.951087	0.517242	1.06309	0.549387	1.47082e-06	5.83244		S100a11	0.543033	1.45703	0.860156	1.2537	0.00706789	2.15071
	Rrbp1	-0.919665	0.528632	1.00546	0.53104	1.7769e-06	5.75034		Id3	0.542492	1.45649	2.86858	4.17901	0.00402521	2.39521
	Sh3glb1	-0.910644	0.531948	1.44556	0.76853	6.32272e-07	6.1991		Btf3	0.536418	1.45037	1.01799	1.47692	0.00558184	2.25322
	Rflnb	-0.908144	0.53287	1.94412	1.03558	8.40563e-07	6.07543		Gpihbp1	0.534853	1.44879	4.93212	7.14713	0.00405266	2.39226
	Arhgap18	-0.883266	0.542139	1.02551	0.555503	5.34291e-06	5.27222		Sumo2	0.527365	1.44129	1.04137	1.50139	0.00651815	2.18588
	Gnai2	-0.870318	0.547026	3.92999	2.14964	5.2095e-07	6.2832		Aldoa	0.525434	1.43937	0.952852	1.37194	0.00843425	2.07395
	Rbm39	-0.868195	0.547832	1.67522	0.917344	1.7324e-06	5.76135		Oaz1	0.521183	1.43513	1.36539	1.96006	0.00659628	2.1807
	Kank3	-0.848199	0.555478	1.05223	0.584042	9.87608e-06	5.00542		Selenom	0.512459	1.42648	0.730715	1.04271	0.0115283	1.93823
	Tspan13	-0.848021	0.555546	2.79843	1.55439	1.61445e-06	5.79198		Ifi203	0.510847	1.42489	2.13619	3.04456	0.00782499	2.10652
	Marcks	-0.842036	0.557856	1.51905	0.847014	5.72394e-06	5.24231		Cnbp	0.494422	1.40876	0.886044	1.24861	0.0135132	1.86924
	Plpp3	-0.800816	0.574025	2.76336	1.58599	1.28812e-05	4.89004		Tcim	0.48819	1.40268	1.97168	2.7663	0.012347	1.90844
	Col4a1	-0.768523	0.587018	5.32879	3.12814	1.52688e-05	4.81619		Ubb	0.485615	1.40018	5.33046	7.46514	0.00905367	2.04318
	Tjp1	-0.760536	0.590277	1.17833	0.695143	5.60585e-05	4.25136		Esam	0.48419	1.3988	1.92324	2.69088	0.0115915	1.93586
	Tpr	-0.730298	0.60278	1.03553	0.623794	0.000172071	3.76429		Tmem50a	0.483952	1.39857	0.85097	1.19051	0.0171989	1.7645
	Fkbp1a	-0.714394	0.609461	1.46895	0.89492	0.000158539	3.79986		Cd151	0.479499	1.39426	0.766624	1.06922	0.0191882	1.71696
	Sptbn1	-0.684437	0.622248	11.2062	6.97385	0.000100632	3.99727		Hspa8	0.472669	1.38767	2.02679	2.81319	0.0149304	1.82593
	Fos	-0.669912	0.628545	2.49278	1.56662	0.0148724	1.82762		Icam2	0.469378	1.38451	1.1349	1.57172	0.0206788	1.68448
	Prex2	-0.66578	0.630348	1.28606	0.81032	0.000632776	3.19875		Sec62	0.466822	1.38206	0.994607	1.375	0.0214706	1.66816
	Tln1	-0.656839	0.634266	1.24597	0.789935	0.000703771	3.15257		Timp3	0.466329	1.38159	2.1412	2.95894	0.0229357	1.63949
	Aplp2	-0.636244	0.643386	2.59049	1.66651	0.000555165	3.25558		Fabp4	0.464096	1.37945	59.4368	82.0055	0.0127959	1.89293
	Ets1	-0.626556	0.647721	2.57629	1.66855	0.000758945	3.11979		Mndal	0.46175	1.37721	2.48026	3.4166	0.0187349	1.72735
	Syne2	-0.599169	0.660134	1.51822	1.00194	0.00250758	2.60074		mt-Nd3	0.460228	1.37576	2.27398	3.12916	0.0176712	1.75273
	Ets2	-0.591415	0.663692	1.19837	0.795031	0.00336417	2.47312		Ifitm3	0.454042	1.36987	5.73632	7.8596	0.0184452	1.73412
	Fermt2	-0.573685	0.671899	1.32781	0.891862	0.0035002	2.45591		Tsc22d1	0.453257	1.36913	1.30026	1.78067	0.031112	1.50707
	Kdr	-0.572349	0.672521	5.50583	3.70301	0.00209912	2.67796		B2m	0.452718	1.36862	3.16003	4.32579	0.0194122	1.71192
	Arglu1	-0.562253	0.677244	1.28272	0.868419	0.00525632	2.27932		Ly6c1	0.452187	1.36811	9.63124	13.1792	0.0173163	1.76155
	Ahnak	-0.54741	0.684247	4.00849	2.74286	0.0039149	2.40728		S1pr1	0.445627	1.36191	1.58252	2.15576	0.0262516	1.58084
	Syne1	-0.544455	0.68565	1.64599	1.12833	0.00653956	2.18445		Tagln2	0.442103	1.35858	1.22259	1.66141	0.0326414	1.48623
	Nfkbia	-0.528431	0.693308	1.41466	0.980539	0.00997527	2.00108		Laptm4a	0.441173	1.35771	2.12784	2.88963	0.0241955	1.61626
	H2-D1	-0.512694	0.700912	8.38694	5.87916	0.00693992	2.15865		Eef1a1	0.439623	1.35625	7.75059	10.5138	0.0208316	1.68128
	Utrn	-0.501564	0.706341	1.74202	1.23026	0.0134336	1.87181		Uqcrb	0.439511	1.35614	0.921954	1.25065	0.0342318	1.46557
	Arhgef12	-0.479419	0.717266	1.06476	0.763434	0.022967	1.63889		Psap	0.438259	1.35497	1.45976	1.97841	0.0275493	1.55989
	Col4a2	-0.47362	0.720155	3.06566	2.20774	0.0169932	1.76972		Bcam	0.4371	1.35388	0.952852	1.2904	0.0385245	1.41426
	Cavin1	-0.454453	0.729787	1.78378	1.30161	0.0262516	1.58084		Fli1	0.434765	1.35169	0.860156	1.16299	0.0391185	1.40762
	App	-0.454168	0.729931	2.53036	1.84692	0.0225079	1.64766		Ctsl	0.434516	1.35146	1.45224	1.96312	0.0351795	1.45371
	Sptan1	-0.43847	0.737917	1.70612	1.2588	0.0329654	1.48194		Rpl36	0.431864	1.34898	3.27026	4.41242	0.025577	1.59215
	Tpm4	-0.438258	0.738025	1.01131	0.746106	0.043601	1.3605		Gapdh	0.426558	1.34402	1.21006	1.62676	0.0493524	1.30669
	Ece1	-0.437952	0.738182	1.25683	0.927537	0.0380428	1.41973		Ywhaq	0.426319	1.3438	0.766624	1.03048	0.0463533	1.33392
	Arhgap29	-0.432097	0.741184	1.29023	0.956076	0.0409314	1.38794		Hmgb1	0.423072	1.34078	2.08859	2.80096	0.0327881	1.48428
	Itpkb	-0.427306	0.743649	2.02596	1.50648	0.0372404	1.42899		Anxa2	0.422378	1.34014	1.06225	1.42392	0.0431752	1.36477
	Arpc2	-0.420313	0.747263	1.08062	0.807263	0.048894	1.31074		mt-Co1	0.420873	1.33874	13.8619	18.5609	0.0274473	1.5615
									Dynll1	0.408429	1.32724	1.57166	2.08645	0.0459883	1.33735
									Cox7c	0.408396	1.32721	1.23846	1.64408	0.0483045	1.31601
									Cd81	0.405193	1.32427	4.72418	6.2573	0.038884	1.41023
									Rpl17	0.38943	1.30988	3.697	4.84358	0.0492947	1.3072
