# Supplementary material for: Molecular determinants of cardiac lymphatic dysfunction in a chronic pressure-overload model
Source: EMBO Mol Med. 2025 Dec 11;18(1):325–55. doi: 10.1038/s44321-025-00345-w (PMC12808729; doi:10.1038/s44321-025-00345-w)
Supplement: Supplementary file 8 — Dataset EV6 [file 44321_2025_345_MOESM8_ESM.xlsx]

## Sheet: metadata
	Dataset EV6: DEGs in global vBEC: TAC vs Sham Balb/c
	127 DEGs in cardiac vBECs from TAC-operated mice, defined by comparing with vBEC cluster in sham-operated mice
	Genes in each cluster are sorted by fold-change (FC).					Gene expression level is given as median-normalized average
	Only genes with average expression level >0.3 in each cluster are included
	pct, % of cells expressing

## Sheet: dataset EV6
	Genes with lower expression in TAC (n=54)										Genes with higher expression in TAC (n=73)
	gene	avg_log2FC	FC	pct [sham]	pct [TAC]	sham average	TAC average	p_val_adj	-Log10 (pvalue)		gene	avg_log2FC	FC	pct [sham]	pct [TAC]	sham average	TAC average	p_val_adj	-Log10 (pvalue)
	Apoe	-3.43752	0.0923004	0.41704	0.255435	4.04839	0.37064	3.12219e-22	21.5055		Eln	2.3395	5.06128	0.233184	0.548913	0.475163	2.42133	1.24533e-09	8.90472
	Jund	-2.61551	0.163174	0.430493	0.418478	2.30454	0.373345	2.31784e-20	19.6349		Rps18-ps6	1.5989	3.02913	0.439462	0.907609	0.855294	2.59718	6.53617e-13	12.1847
	Hmgb2	-2.03203	0.24451	0.215247	0.36413	1.55854	0.378756	3.00559e-09	8.52207		Anxa1	1.59635	3.02377	0.32287	0.673913	0.565445	1.71793	4.32626e-09	8.36389
	Anp32b	-1.42937	0.371293	0.318386	0.467391	1.19266	0.44098	4.04875e-08	7.39268		Ccnd1	1.37497	2.59363	0.282511	0.521739	0.717497	1.86672	9.68644e-06	5.01384
	Ccn2	-1.50553	0.3522	0.224215	0.168478	1.31145	0.459918	0.000719085	3.14322		Prnp	1.37368	2.59131	0.29148	0.630435	0.617713	1.60701	6.95357e-06	5.15779
	Pfn1	-1.38338	0.38332	0.349776	0.456522	1.21167	0.462623	8.92883e-09	8.04921		Actn1	1.33271	2.51876	0.304933	0.76087	0.636719	1.60971	2.18508e-07	6.66053
	Gnb2	-1.25108	0.420134	0.452915	0.565217	1.13089	0.473445	2.0303e-07	6.69244		BC004004	1.32186	2.49989	0.502242	0.945652	1.14039	2.8542	3.5049e-09	8.45532
	Ppp1r2	-1.08184	0.472424	0.466368	0.603261	1.04536	0.492382	6.16076e-05	4.21037		S100a6	1.30933	2.47826	0.766816	0.934783	6.78058	16.7789	2.78981e-08	7.55443
	Ets1	-1.03311	0.488655	0.331839	0.543478	1.05486	0.514026	0.000163754	3.78581		Tpi1	1.29293	2.45025	0.273543	0.646739	0.446654	1.1011	1.66787e-06	5.77784
	Dusp1	-0.836236	0.560103	0.430493	0.527174	1.03586	0.578955	0.00724626	2.13989		Rpl35	1.24361	2.3679	0.757848	0.994565	2.33305	5.52172	2.25885e-09	8.64611
	Kdr	-0.796761	0.57564	0.470852	0.592391	1.05486	0.606009	0.006701	2.17386		Anxa3	1.24347	2.36767	0.452915	0.75	0.850543	2.01823	2.14386e-06	5.6688
	Hnrnpab	-0.738939	0.59918	0.264574	0.521739	1.03586	0.619536	0.0163139	1.78744		Sorbs2	1.21984	2.3292	0.233184	0.576087	0.513177	1.2012	4.09794e-05	4.38743
	Pdia3	-1.0592	0.479899	0.484305	0.61413	1.31145	0.627652	3.775e-05	4.42308		Sparc	1.13474	2.19578	0.695067	0.929348	3.70152	8.1189	2.27217e-06	5.64356
	Gucy1a1	-0.858345	0.551585	0.479821	0.521739	1.14039	0.627652	0.013038	1.88479		Fstl1	1.08231	2.11743	0.497758	0.706522	1.16415	2.46732	1.74647e-05	4.75784
	Lamp1	-0.983671	0.505691	0.511211	0.625	1.24968	0.630358	4.77384e-05	4.32113		Aqp1	1.07885	2.11235	0.197309	0.478261	0.570196	1.20931	0.0178749	1.74776
	Ccn1	-1.90313	0.267363	0.349776	0.266304	2.41858	0.643885	8.24089e-06	5.08403		Serpine1	1.06994	2.09935	0.116592	0.336957	0.603458	1.27154	0.0116474	1.93377
	Srrm2	-1.34105	0.394732	0.520179	0.576087	1.69158	0.665528	2.61465e-08	7.58259		S100a10	1.06795	2.09645	0.735426	0.929348	2.98878	6.26029	2.77273e-06	5.55709
	Nrp2	-0.695607	0.61745	0.390135	0.597826	1.09288	0.673644	0.0401403	1.39642		Tpm3-rs7	1.06128	2.08678	0.309417	0.73913	0.52268	1.09569	6.90287e-05	4.16097
	Chchd2	-1.35476	0.390999	0.426009	0.684783	1.77711	0.692582	5.20112e-09	8.2839		Itih5	1.05791	2.08191	0.224215	0.478261	0.536935	1.12274	0.00263138	2.57982
	Gas6	-1.42368	0.372761	0.591928	0.603261	1.90065	0.706109	5.73293e-10	9.24162		Ndrg1	1.0565	2.07988	0.403587	0.782609	0.746007	1.5556	4.97275e-05	4.3034
	Npr3	-1.78017	0.291149	0.403587	0.320652	2.52787	0.733163	1.34767e-09	8.87041		Ehd2	1.05627	2.07954	0.439462	0.711957	0.798275	1.66382	3.65469e-05	4.43715
	Hmcn1	-1.36982	0.386939	0.547085	0.597826	1.91491	0.738574	1.3968e-07	6.85486		Tppp3	1.02645	2.03701	0.318386	0.538043	0.669981	1.36893	0.00325286	2.48773
	Rhob	-0.933875	0.523451	0.511211	0.657609	1.43499	0.749395	0.000481972	3.31698		Tsc22d3	1.00359	2.00498	0.358744	0.728261	0.660477	1.32835	0.000768982	3.11408
	Hnrnpu	-1.09271	0.468878	0.479821	0.652174	1.64882	0.771038	4.9628e-06	5.30427		Rpl29	0.996645	1.99535	0.461883	0.86413	0.912314	1.82344	2.90363e-05	4.53706
	Set	-0.588084	0.665226	0.358744	0.559783	1.1689	0.776449	0.041462	1.38235		Vim	0.98699	1.98204	0.928251	0.98913	14.4782	28.6448	8.37952e-06	5.07678
	Atp5f1b	-0.701195	0.615062	0.488789	0.646739	1.27344	0.78186	0.00975156	2.01093		Rpl13a	0.954429	1.93781	0.219731	0.73913	0.546438	1.06322	0.000464392	3.33312
	Il6st	-0.675233	0.626231	0.591928	0.679348	1.40648	0.879254	0.0211013	1.67569		Arpc1b	0.936662	1.91409	0.470852	0.853261	1.09288	2.09398	6.6164e-05	4.17938
	Rps2	-2.57544	0.167771	0.524664	0.695652	5.27907	0.88196	1.02778e-29	28.9881		Emp1	0.935708	1.91283	0.591928	0.820652	1.54428	2.95429	0.00020728	3.68344
	Cp	-0.72592	0.604611	0.560538	0.597826	1.50627	0.909014	0.0156377	1.80583		Ldha	0.929541	1.90467	0.412556	0.744565	0.921817	1.75851	0.000346705	3.46004
	Eif5a	-0.544909	0.685435	0.412556	0.581522	1.33996	0.91713	0.0494056	1.30622		Selenof	0.925812	1.89975	0.484305	0.875	0.902811	1.71793	0.000146685	3.83361
	Rbm39	-0.793107	0.5771	0.470852	0.711957	1.64407	0.946889	0.00138089	2.85984		Col5a2	0.924464	1.89798	0.439462	0.701087	0.955079	1.81532	0.000684128	3.16486
	Klf2	-2.17091	0.222071	0.627803	0.695652	4.4998	0.995587	4.90547e-22	21.3093		Tpm4	0.920342	1.89256	0.461883	0.755435	1.37322	2.59989	0.000554643	3.25599
	Jun	-1.59552	0.330904	0.524664	0.597826	3.08381	1.01723	1.12619e-07	6.94839		Entpd1	0.915802	1.88662	0.412556	0.777174	0.831536	1.57184	0.000535148	3.27153
	Atp5pf	-0.714162	0.609559	0.591928	0.782609	1.80087	1.09569	0.00339538	2.46911		Csrp1	0.884056	1.84556	0.309417	0.668478	0.622464	1.1525	0.00313487	2.50378
	Rdx	-0.68656	0.621333	0.600897	0.755435	1.86264	1.15521	0.0167783	1.77525		Aopep	0.863247	1.81913	0.345291	0.608696	0.574948	1.04969	0.00601275	2.22093
	Fkbp1a	-0.592204	0.663329	0.569507	0.782609	1.77711	1.17685	0.0287845	1.54084		Lipa	0.855174	1.80898	0.367713	0.668478	0.579699	1.0524	0.00210889	2.67595
	Egr1	-1.41856	0.374086	0.58296	0.521739	3.16934	1.18226	5.3905e-07	6.26837		Palmd	0.835732	1.78476	0.547085	0.875	1.43975	2.57013	0.00102494	2.9893
	Igfbp4	-0.667311	0.629679	0.461883	0.630435	2.05746	1.29318	0.033474	1.47529		Plec	0.831808	1.77991	0.434978	0.771739	0.907562	1.61783	0.00218038	2.66147
	Ybx1	-0.968215	0.511138	0.560538	0.76087	2.55163	1.3013	2.15129e-05	4.6673		Bcam	0.829695	1.77731	0.461883	0.853261	1.1499	2.04528	0.00158283	2.80057
	Bsg	-0.607559	0.656306	0.533632	0.701087	1.98618	1.3013	0.0352654	1.45265		Actg1	0.811816	1.75542	0.780269	0.972826	5.68296	9.96128	0.000717464	3.1442
	Cox8a	-0.57929	0.669293	0.529148	0.820652	2.08122	1.39057	0.0211838	1.674		Serpinh1	0.811523	1.75506	0.430493	0.73913	1.05486	1.8532	0.00142515	2.84614
	Cpe	-1.04634	0.484194	0.744395	0.733696	2.88424	1.39328	2.94943e-05	4.53026		Gpx1	0.811012	1.75444	0.686099	0.88587	2.46135	4.31511	0.000571044	3.24333
	Cytl1	-1.07957	0.473169	0.699552	0.657609	3.7823	1.78556	7.78212e-06	5.1089		Ccdc80	0.81081	1.7542	0.38565	0.5	0.822033	1.44468	0.009038	2.04393
	Gnas	-0.541063	0.687264	0.654709	0.907609	2.87474	1.97224	0.0243219	1.614		Ltbp1	0.796338	1.73669	0.313901	0.565217	0.750758	1.30671	0.0233101	1.63246
	Ltbp4	-0.811534	0.569776	0.838565	0.88587	3.62075	2.05881	0.000399315	3.39868		Anxa2	0.785842	1.7241	0.744395	0.907609	2.80822	4.83725	0.0021344	2.67072
	Selenop	-1.09628	0.467721	0.784753	0.880435	4.50455	2.10209	9.90685e-06	5.00406		Atp5mc1	0.771857	1.70747	0.35426	0.701087	0.655726	1.12274	0.0064369	2.19132
	Aplp2	-0.823477	0.565078	0.856502	0.923913	4.47604	2.52414	9.38155e-05	4.02773		Dynll1	0.768626	1.70365	0.654709	0.913043	2.04795	3.48726	0.00190523	2.72005
	Itm2b	-1.28855	0.409361	0.896861	0.940217	6.50499	2.6567	5.67311e-11	10.2462		Ucp2	0.761758	1.69556	0.587444	0.869565	1.34946	2.28877	0.00256965	2.59013
	H2-K1	-0.616997	0.652027	0.730942	0.88587	4.15293	2.70269	0.0156377	1.80583		Hspg2	0.759401	1.69279	0.520179	0.744565	1.1499	1.94789	0.00428315	2.36824
	Fth1	-1.7119	0.305257	0.7713	0.945652	9.41774	2.86772	3.76992e-17	16.4237		Tmod3	0.738702	1.66867	0.533632	0.880435	1.25918	2.10209	0.00332762	2.47787
	Rpl13	-1.77887	0.291413	0.744395	0.945652	9.91191	2.88125	6.56802e-19	18.1826		Emp3	0.727386	1.65564	0.475336	0.728261	0.964582	1.59889	0.00935913	2.02876
	Cfh	-1.26325	0.416605	0.793722	0.771739	7.92098	3.29247	5.20112e-09	8.2839		Calm1	0.723351	1.65101	0.632287	0.956522	2.54688	4.20148	0.00277343	2.55698
	H2-D1	-0.786232	0.579857	0.852018	0.956522	8.9996	5.20789	0.000400415	3.39749		Cdh13	0.720343	1.64757	0.64574	0.836957	1.98618	3.27083	0.00441584	2.35499
	Tpt1	-1.18418	0.440075	0.843049	0.98913	12.5681	5.51901	1.48609e-09	8.82796		Rbm3	0.719177	1.64624	0.430493	0.869565	1.24018	2.04258	0.00599235	2.2224
											Gask1b	0.691052	1.61446	0.358744	0.646739	0.665229	1.07675	0.0241228	1.61757
											Tuba1a	0.676805	1.5986	0.44843	0.668478	0.955079	1.52855	0.0282409	1.54912
											mt-Nd3	0.643648	1.56227	0.735426	0.956522	2.02895	3.16802	0.00742141	2.12951
											Ptprb	0.634577	1.55248	0.609865	0.902174	1.97193	3.05981	0.0244103	1.61243
											Tspo	0.62586	1.54313	0.569507	0.88587	1.49201	2.30229	0.0210883	1.67596
											Cyb5r3	0.618623	1.53541	0.591928	0.86413	1.34946	2.07233	0.0203992	1.69039
											Ddah2	0.606566	1.52263	0.403587	0.777174	0.727	1.10921	0.0452761	1.34413
											Adgrf5	0.603052	1.51893	0.654709	0.88587	1.82463	2.77033	0.0225677	1.64651
											Fxyd5	0.600387	1.51612	0.726457	0.918478	2.39482	3.62794	0.0211013	1.67569
											mt-Nd2	0.599415	1.5151	0.90583	0.98913	5.30758	8.02962	0.00961214	2.01718
											Oaz1	0.594994	1.51047	0.61435	0.940217	2.4756	3.73615	0.0177173	1.7516
											Cavin1	0.590896	1.50618	0.587444	0.86413	1.42074	2.13997	0.0340855	1.46743
											Sh3bgrl3	0.581977	1.4969	0.55157	0.858696	1.39698	2.09127	0.0377089	1.42356
											Aldoa	0.568044	1.48251	0.605381	0.820652	1.27344	1.88837	0.0458576	1.33859
											Actb	0.564018	1.47838	0.914798	0.98913	11.3184	16.7031	0.0325803	1.48704
											Clic1	0.556591	1.47079	0.789238	0.934783	2.79871	4.11221	0.0280739	1.5517
											mt-Co1	0.541622	1.45561	0.995516	0.98913	18.2225	26.475	0.0183949	1.7353
											Eif1	0.528264	1.44219	0.802691	0.98913	4.09116	5.89236	0.033474	1.47529
											mt-Nd1	0.503091	1.41725	0.883408	0.978261	6.87562	9.72861	0.0452574	1.34431
