# Supplementary material for: Molecular determinants of cardiac lymphatic dysfunction in a chronic pressure-overload model
Source: EMBO Mol Med. 2025 Dec 11;18(1):325–55. doi: 10.1038/s44321-025-00345-w (PMC12808729; doi:10.1038/s44321-025-00345-w)
Supplement: Supplementary file 9 — Dataset EV7 [file 44321_2025_345_MOESM9_ESM.xlsx]

## Sheet: metadata
	Dataset EV7: ORA analysis of cardiac LEC cluster TAC vs Sham in Balb/c mice
	Processes are sorted by p. adjust

## Sheet: dataset EV7
	Processed downregulated in TAC (n=162)								Processed upregulated in TAC (n=33)
	ID	Name	Gene Ratio	BgRatio	pvalue	p.adjust	qvalue		ID	Name	Gene Ratio	BgRatio	pvalue	p.adjust	qvalue
	GO:0071248	cellular response to metal ion	9/90	187/28891	7.39352e-09	1.61105e-05	1.16973e-05		GO:0008380	RNA splicing	119/1971	449/28891	4.48874e-39	2.6717e-35	1.66792e-35
	GO:0010038	response to metal ion	10/90	320/28891	6.31462e-08	6.87978e-05	4.99519e-05		GO:0006397	mRNA processing	125/1971	496/28891	1.49986e-38	4.46359e-35	2.78659e-35
	GO:0071241	cellular response to inorganic substance	9/90	258/28891	1.18162e-07	8.58251e-05	6.2315e-05		GO:0000375	RNA splicing, via transesterification reactions	86/1971	304/28891	9.02141e-31	1.07391e-27	6.70433e-28
	GO:0071277	cellular response to calcium ion	6/90	91/28891	4.15911e-07	0.000226568	0.000164504		GO:0000377	RNA splicing, via transesterification reactions with bulged adenosine as nucleophile	86/1971	304/28891	9.02141e-31	1.07391e-27	6.70433e-28
	GO:0043254	regulation of protein-containing complex assembly	10/90	437/28891	1.10094e-06	0.00047979	0.000348361		GO:0000398	mRNA splicing, via spliceosome	86/1971	304/28891	9.02141e-31	1.07391e-27	6.70433e-28
	GO:0043618	regulation of transcription from RNA polymerase II promoter in response to stress	4/90	37/28891	5.375e-06	0.00186845	0.00135662		GO:0007015	actin filament organization	105/1971	471/28891	9.87811e-28	9.79908e-25	6.11749e-25
	GO:0071635	negative regulation of transforming growth factor beta production	3/90	12/28891	6.30175e-06	0.00186845	0.00135662		GO:0032970	regulation of actin filament-based process	94/1971	402/28891	1.39711e-26	1.18794e-23	7.41625e-24
	GO:0051592	response to calcium ion	6/90	147/28891	6.85985e-06	0.00186845	0.00135662		GO:0032956	regulation of actin cytoskeleton organization	84/1971	351/28891	1.31944e-24	9.81665e-22	6.12846e-22
	GO:0043620	regulation of DNA-templated transcription in response to stress	4/90	42/28891	9.00162e-06	0.00217939	0.00158239		GO:1902903	regulation of supramolecular fiber organization	87/1971	393/28891	5.83814e-23	3.86095e-20	2.41037e-20
	GO:0001933	negative regulation of protein phosphorylation	8/90	342/28891	1.18501e-05	0.00258214	0.00187481		GO:0009060	aerobic respiration	58/1971	196/28891	2.97684e-22	1.77181e-19	1.10613e-19
	GO:0007406	negative regulation of neuroblast proliferation	3/90	16/28891	1.58966e-05	0.00314896	0.00228637		GO:0006091	generation of precursor metabolites and energy	97/1971	484/28891	4.25261e-22	2.30105e-19	1.43653e-19
	GO:0042326	negative regulation of phosphorylation	8/90	372/28891	2.16713e-05	0.00393514	0.00285719		GO:0001667	ameboidal-type cell migration	95/1971	471/28891	7.13732e-22	3.49965e-19	2.18481e-19
	GO:0051098	regulation of binding	8/90	405/28891	3.96022e-05	0.00645077	0.00468371		GO:0050684	regulation of mRNA processing	48/1971	139/28891	7.64373e-22	3.49965e-19	2.18481e-19
	GO:1902075	cellular response to salt	6/90	202/28891	4.1446e-05	0.00645077	0.00468371		GO:0015980	energy derivation by oxidation of organic compounds	79/1971	350/28891	1.61339e-21	6.59922e-19	4.11984e-19
	GO:0045765	regulation of angiogenesis	7/90	307/28891	5.0233e-05	0.00729718	0.00529826		GO:0072594	establishment of protein localization to organelle	92/1971	452/28891	1.66311e-21	6.59922e-19	4.11984e-19
	GO:1901342	regulation of vasculature development	7/90	311/28891	5.44972e-05	0.00729776	0.00529868		GO:0110053	regulation of actin filament organization	69/1971	280/28891	3.31221e-21	1.23214e-18	7.69218e-19
	GO:0010563	negative regulation of phosphorus metabolic process	8/90	430/28891	6.02844e-05	0.00729776	0.00529868		GO:0048193	Golgi vesicle transport	69/1971	281/28891	4.10369e-21	1.43677e-18	8.96967e-19
	GO:0045936	negative regulation of phosphate metabolic process	8/90	430/28891	6.02844e-05	0.00729776	0.00529868		GO:1903311	regulation of mRNA metabolic process	72/1971	304/28891	5.34069e-21	1.69247e-18	1.0566e-18
	GO:0010631	epithelial cell migration	7/90	328/28891	7.60671e-05	0.00812579	0.00589989		GO:0045333	cellular respiration	65/1971	254/28891	5.40272e-21	1.69247e-18	1.0566e-18
	GO:0090132	epithelium migration	7/90	330/28891	7.9008e-05	0.00812579	0.00589989		GO:0031589	cell-substrate adhesion	80/1971	368/28891	1.0662e-20	3.173e-18	1.98088e-18
	GO:0060716	labyrinthine layer blood vessel development	3/90	27/28891	8.09958e-05	0.00812579	0.00589989		GO:0006457	protein folding	52/1971	173/28891	1.96114e-20	5.55843e-18	3.47009e-18
	GO:0090130	tissue migration	7/90	332/28891	8.2041e-05	0.00812579	0.00589989		GO:2000146	negative regulation of cell motility	74/1971	326/28891	2.15963e-20	5.84279e-18	3.64761e-18
	GO:1902074	response to salt	7/90	343/28891	0.000100471	0.00951854	0.00691112		GO:0022411	cellular component disassembly	91/1971	462/28891	2.82078e-20	7.07456e-18	4.41659e-18
	GO:0010976	positive regulation of neuron projection development	6/90	239/28891	0.000104943	0.00952791	0.00691793		GO:0043484	regulation of RNA splicing	54/1971	187/28891	2.85264e-20	7.07456e-18	4.41659e-18
	GO:0001667	ameboidal-type cell migration	8/90	471/28891	0.000113295	0.00977542	0.00709763		GO:0048024	regulation of mRNA splicing, via spliceosome	41/1971	114/28891	1.29305e-19	3.0785e-17	1.92188e-17
	GO:0031400	negative regulation of protein modification process	8/90	473/28891	0.000116641	0.00977542	0.00709763		GO:0009144	purine nucleoside triphosphate metabolic process	50/1971	169/28891	2.25218e-19	4.97823e-17	3.10787e-17
	GO:0030099	myeloid cell differentiation	8/90	480/28891	0.000129005	0.0104112	0.00755924		GO:0043161	proteasome-mediated ubiquitin-dependent protein catabolic process	88/1971	451/28891	2.25827e-19	4.97823e-17	3.10787e-17
	GO:0010632	regulation of epithelial cell migration	6/90	250/28891	0.000134144	0.0104393	0.00757965		GO:0006605	protein targeting	69/1971	303/28891	3.47082e-19	7.37797e-17	4.60601e-17
	GO:0050767	regulation of neurogenesis	8/90	494/28891	0.000156996	0.0111067	0.00806422		GO:0040013	negative regulation of locomotion	76/1971	358/28891	4.27953e-19	8.78337e-17	5.48339e-17
	GO:0042176	regulation of protein catabolic process	7/90	369/28891	0.000157677	0.0111067	0.00806422		GO:0006119	oxidative phosphorylation	46/1971	147/28891	5.08184e-19	1.00824e-16	6.29435e-17
	GO:0051497	negative regulation of stress fiber assembly	3/90	34/28891	0.000163109	0.0111067	0.00806422		GO:0030336	negative regulation of cell migration	70/1971	313/28891	5.48979e-19	1.05404e-16	6.58029e-17
	GO:2000178	negative regulation of neural precursor cell proliferation	3/90	34/28891	0.000163109	0.0111067	0.00806422		GO:0032386	regulation of intracellular transport	74/1971	346/28891	8.05674e-19	1.49855e-16	9.35536e-17
	GO:0034101	erythrocyte homeostasis	5/90	168/28891	0.000184737	0.0121983	0.00885678		GO:0097581	lamellipodium organization	36/1971	92/28891	8.38389e-19	1.51215e-16	9.44023e-17
	GO:0030856	regulation of epithelial cell differentiation	5/90	173/28891	0.000211693	0.013567	0.00985061		GO:0010810	regulation of cell-substrate adhesion	58/1971	228/28891	9.47336e-19	1.6204e-16	1.01161e-16
	GO:0010594	regulation of endothelial cell migration	5/90	177/28891	0.000235335	0.0145061	0.0105324		GO:0031647	regulation of protein stability	70/1971	316/28891	9.52859e-19	1.6204e-16	1.01161e-16
	GO:1902904	negative regulation of supramolecular fiber organization	5/90	178/28891	0.000241547	0.0145061	0.0105324		GO:2001233	regulation of apoptotic signaling pathway	85/1971	437/28891	1.14623e-18	1.89509e-16	1.18309e-16
	GO:0060674	placenta blood vessel development	3/90	39/28891	0.000246317	0.0145061	0.0105324		GO:0022613	ribonucleoprotein complex biogenesis	85/1971	440/28891	1.78572e-18	2.8726e-16	1.79334e-16
	GO:0032232	negative regulation of actin filament bundle assembly	3/90	40/28891	0.00026569	0.0148446	0.0107782		GO:0150115	cell-substrate junction organization	38/1971	105/28891	2.15843e-18	3.38078e-16	2.11059e-16
	GO:0071634	regulation of transforming growth factor beta production	3/90	40/28891	0.00026569	0.0148446	0.0107782		GO:1904951	positive regulation of establishment of protein localization	75/1971	362/28891	3.15248e-18	4.81116e-16	3.00357e-16
	GO:0007178	transmembrane receptor protein serine/threonine kinase signaling pathway	7/90	405/28891	0.000277867	0.0149598	0.0108619		GO:0007264	small GTPase mediated signal transduction	83/1971	428/28891	3.55083e-18	5.28363e-16	3.29853e-16
	GO:0001890	placenta development	5/90	184/28891	0.000281484	0.0149598	0.0108619		GO:0009205	purine ribonucleoside triphosphate metabolic process	47/1971	160/28891	3.69909e-18	5.37e-16	3.35245e-16
	GO:0071604	transforming growth factor beta production	3/90	42/28891	0.00030733	0.0155738	0.0113076		GO:0007044	cell-substrate junction assembly	36/1971	98/28891	9.58186e-18	1.35789e-15	8.47718e-16
	GO:1900744	regulation of p38MAPK cascade	3/90	42/28891	0.00030733	0.0155738	0.0113076		GO:0009141	nucleoside triphosphate metabolic process	50/1971	184/28891	1.19388e-17	1.65256e-15	1.03168e-15
	GO:0001706	endoderm formation	3/90	43/28891	0.000329637	0.0163245	0.0118527		GO:0090150	establishment of protein localization to membrane	62/1971	270/28891	1.43927e-17	1.94694e-15	1.21546e-15
	GO:0050678	regulation of epithelial cell proliferation	7/90	426/28891	0.000376542	0.018233	0.0132384		GO:0009199	ribonucleoside triphosphate metabolic process	47/1971	167/28891	2.45266e-17	3.24405e-15	2.02524e-15
	GO:0051099	positive regulation of binding	5/90	197/28891	0.000385062	0.0182402	0.0132437		GO:0006888	endoplasmic reticulum to Golgi vesicle-mediated transport	40/1971	124/28891	3.01529e-17	3.90152e-15	2.43569e-15
	GO:0006986	response to unfolded protein	4/90	112/28891	0.000423074	0.0194855	0.0141478		GO:0015986	proton motive force-driven ATP synthesis	30/1971	70/28891	3.18386e-17	4.03199e-15	2.51714e-15
	GO:0060563	neuroepithelial cell differentiation	3/90	47/28891	0.000429235	0.0194855	0.0141478		GO:0031346	positive regulation of cell projection organization	85/1971	463/28891	4.56709e-17	5.66319e-15	3.53549e-15
	GO:0043114	regulation of vascular permeability	3/90	48/28891	0.000456822	0.0203146	0.0147498		GO:0051656	establishment of organelle localization	88/1971	491/28891	5.94468e-17	7.22097e-15	4.508e-15
	GO:0030038	contractile actin filament bundle assembly	4/90	117/28891	0.000499077	0.0208061	0.0151067		GO:0010631	epithelial cell migration	68/1971	328/28891	1.1404e-16	1.35754e-14	8.475e-15
	GO:0043149	stress fiber assembly	4/90	117/28891	0.000499077	0.0208061	0.0151067		GO:0016032	viral process	68/1971	329/28891	1.34363e-16	1.5681e-14	9.78954e-15
	GO:0001892	embryonic placenta development	4/90	118/28891	0.000515368	0.0208061	0.0151067		GO:0090132	epithelium migration	68/1971	330/28891	1.58183e-16	1.81059e-14	1.13034e-14
	GO:0045446	endothelial cell differentiation	4/90	118/28891	0.000515368	0.0208061	0.0151067		GO:0090130	tissue migration	68/1971	332/28891	2.18726e-16	2.45633e-14	1.53347e-14
	GO:1903706	regulation of hemopoiesis	7/90	452/28891	0.000535684	0.0208061	0.0151067		GO:0009206	purine ribonucleoside triphosphate biosynthetic process	37/1971	113/28891	2.66672e-16	2.93932e-14	1.835e-14
	GO:0021953	central nervous system neuron differentiation	5/90	212/28891	0.000537789	0.0208061	0.0151067		GO:1990778	protein localization to cell periphery	76/1971	400/28891	3.0321e-16	3.28128e-14	2.04848e-14
	GO:0062014	negative regulation of small molecule metabolic process	4/90	121/28891	0.000566512	0.0208061	0.0151067		GO:0006163	purine nucleotide metabolic process	81/1971	444/28891	3.65778e-16	3.83372e-14	2.39336e-14
	GO:0002262	myeloid cell homeostasis	5/90	215/28891	0.000573121	0.0208061	0.0151067		GO:0009145	purine nucleoside triphosphate biosynthetic process	37/1971	114/28891	3.6909e-16	3.83372e-14	2.39336e-14
	GO:0007519	skeletal muscle tissue development	5/90	215/28891	0.000573121	0.0208061	0.0151067		GO:0072521	purine-containing compound metabolic process	85/1971	479/28891	3.73582e-16	3.83372e-14	2.39336e-14
	GO:0007611	learning or memory	6/90	331/28891	0.0006001	0.0208061	0.0151067		GO:0009150	purine ribonucleotide metabolic process	69/1971	345/28891	4.75419e-16	4.79609e-14	2.99416e-14
	GO:0031032	actomyosin structure organization	5/90	218/28891	0.000610169	0.0208061	0.0151067		GO:0050821	protein stabilization	50/1971	202/28891	7.73076e-16	7.56021e-14	4.71978e-14
	GO:1902895	positive regulation of miRNA transcription	3/90	53/28891	0.000611812	0.0208061	0.0151067		GO:0043542	endothelial cell migration	54/1971	231/28891	7.7482e-16	7.56021e-14	4.71978e-14
	GO:0031346	positive regulation of cell projection organization	7/90	463/28891	0.000617367	0.0208061	0.0151067		GO:0046034	ATP metabolic process	40/1971	135/28891	8.23043e-16	7.90122e-14	4.93267e-14
	GO:0048012	hepatocyte growth factor receptor signaling pathway	2/90	12/28891	0.00062065	0.0208061	0.0151067		GO:0022604	regulation of cell morphogenesis	60/1971	277/28891	8.63842e-16	8.16125e-14	5.09501e-14
	GO:0070262	peptidyl-serine dephosphorylation	2/90	12/28891	0.00062065	0.0208061	0.0151067		GO:0033157	regulation of intracellular protein transport	54/1971	232/28891	9.43913e-16	8.77839e-14	5.48028e-14
	GO:0070493	thrombin-activated receptor signaling pathway	2/90	12/28891	0.00062065	0.0208061	0.0151067		GO:0008360	regulation of cell shape	41/1971	142/28891	9.82745e-16	8.99892e-14	5.61796e-14
	GO:0045773	positive regulation of axon extension	3/90	54/28891	0.000646347	0.0213392	0.0154938		GO:0006913	nucleocytoplasmic transport	70/1971	359/28891	1.14554e-15	1.01765e-13	6.3531e-14
	GO:0050866	negative regulation of cell activation	5/90	225/28891	0.000703587	0.0221575	0.0160879		GO:0051169	nuclear transport	70/1971	359/28891	1.14554e-15	1.01765e-13	6.3531e-14
	GO:0038066	p38MAPK cascade	3/90	56/28891	0.000719094	0.0221575	0.0160879		GO:0009201	ribonucleoside triphosphate biosynthetic process	37/1971	118/28891	1.30026e-15	1.13811e-13	7.10511e-14
	GO:0046580	negative regulation of Ras protein signal transduction	3/90	56/28891	0.000719094	0.0221575	0.0160879		GO:0032535	regulation of cellular component size	76/1971	411/28891	1.41061e-15	1.21681e-13	7.59644e-14
	GO:0070372	regulation of ERK1 and ERK2 cascade	6/90	343/28891	0.000722482	0.0221575	0.0160879		GO:0043254	regulation of protein-containing complex assembly	79/1971	437/28891	1.43708e-15	1.22193e-13	7.62844e-14
	GO:1905097	regulation of guanyl-nucleotide exchange factor activity	2/90	13/28891	0.00073201	0.0221575	0.0160879		GO:0009152	purine ribonucleotide biosynthetic process	49/1971	198/28891	1.51358e-15	1.26885e-13	7.92132e-14
	GO:0060538	skeletal muscle organ development	5/90	227/28891	0.000732143	0.0221575	0.0160879		GO:0006754	ATP biosynthetic process	34/1971	101/28891	1.65812e-15	1.37071e-13	8.55724e-14
	GO:0043542	endothelial cell migration	5/90	231/28891	0.000791846	0.0236361	0.0171614		GO:0034446	substrate adhesion-dependent cell spreading	34/1971	102/28891	2.32534e-15	1.89595e-13	1.18363e-13
	GO:2000630	positive regulation of miRNA metabolic process	3/90	59/28891	0.000837664	0.0241986	0.0175699		GO:0009259	ribonucleotide metabolic process	70/1971	364/28891	2.39319e-15	1.9249e-13	1.2017e-13
	GO:1901533	negative regulation of hematopoietic progenitor cell differentiation	2/90	14/28891	0.000852281	0.0241986	0.0175699		GO:0042776	proton motive force-driven mitochondrial ATP synthesis	27/1971	65/28891	3.14385e-15	2.49496e-13	1.55758e-13
	GO:0035966	response to topologically incorrect protein	4/90	135/28891	0.000853716	0.0241986	0.0175699		GO:0007265	Ras protein signal transduction	67/1971	342/28891	3.6824e-15	2.8839e-13	1.8004e-13
	GO:0048469	cell maturation	5/90	235/28891	0.000855113	0.0241986	0.0175699		GO:0016050	vesicle organization	69/1971	359/28891	3.90021e-15	3.01481e-13	1.88212e-13
	GO:0045637	regulation of myeloid cell differentiation	5/90	237/28891	0.000888125	0.0248106	0.0180142		GO:0009260	ribonucleotide biosynthetic process	50/1971	210/28891	4.13999e-15	3.15913e-13	1.97222e-13
	GO:0003158	endothelium development	4/90	137/28891	0.000901771	0.0248729	0.0180595		GO:0031032	actomyosin structure organization	51/1971	218/28891	4.73325e-15	3.56612e-13	2.2263e-13
	GO:0043407	negative regulation of MAP kinase activity	3/90	61/28891	0.000923205	0.0251458	0.0182576		GO:0006413	translational initiation	37/1971	123/28891	5.7604e-15	4.28573e-13	2.67555e-13
	GO:0060711	labyrinthine layer development	3/90	62/28891	0.000967972	0.0257354	0.0186857		GO:0051222	positive regulation of protein transport	67/1971	346/28891	6.67553e-15	4.90527e-13	3.06233e-13
	GO:1902105	regulation of leukocyte differentiation	6/90	363/28891	0.000968474	0.0257354	0.0186857		GO:0007160	cell-matrix adhesion	53/1971	235/28891	7.05715e-15	5.12246e-13	3.19791e-13
	GO:0097084	vascular associated smooth muscle cell development	2/90	15/28891	0.00098141	0.0257556	0.0187003		GO:0009142	nucleoside triphosphate biosynthetic process	37/1971	124/28891	7.67546e-15	5.50414e-13	3.43619e-13
	GO:0034599	cellular response to oxidative stress	5/90	243/28891	0.000992871	0.0257556	0.0187003		GO:0019693	ribose phosphate metabolic process	70/1971	373/28891	8.65374e-15	6.13179e-13	3.82803e-13
	GO:0051058	negative regulation of small GTPase mediated signal transduction	3/90	63/28891	0.00101409	0.0259602	0.0188489		GO:0032388	positive regulation of intracellular transport	47/1971	192/28891	8.90054e-15	6.23247e-13	3.89088e-13
	GO:0070371	ERK1 and ERK2 cascade	6/90	367/28891	0.00102459	0.0259602	0.0188489		GO:0030032	lamellipodium assembly	28/1971	73/28891	1.1181e-14	7.73828e-13	4.83095e-13
	GO:0003018	vascular process in circulatory system	5/90	247/28891	0.00106763	0.0262263	0.0190421		GO:2001234	negative regulation of apoptotic signaling pathway	55/1971	253/28891	1.15762e-14	7.91972e-13	4.94422e-13
	GO:0042060	wound healing	6/90	370/28891	0.00106829	0.0262263	0.0190421		GO:0042176	regulation of protein catabolic process	69/1971	369/28891	1.61877e-14	1.09487e-12	6.83522e-13
	GO:0050890	cognition	6/90	371/28891	0.00108317	0.0262263	0.0190421		GO:0051017	actin filament bundle assembly	44/1971	174/28891	1.80886e-14	1.2097e-12	7.55206e-13
	GO:0021984	adenohypophysis development	2/90	16/28891	0.00111934	0.0262263	0.0190421		GO:0150116	regulation of cell-substrate junction organization	27/1971	69/28891	1.85752e-14	1.22844e-12	7.66907e-13
	GO:0035970	peptidyl-threonine dephosphorylation	2/90	16/28891	0.00111934	0.0262263	0.0190421		GO:0046390	ribose phosphate biosynthetic process	50/1971	218/28891	2.0166e-14	1.31899e-12	8.23435e-13
	GO:0040034	regulation of development, heterochronic	2/90	16/28891	0.00111934	0.0262263	0.0190421		GO:0010632	regulation of epithelial cell migration	54/1971	250/28891	2.67034e-14	1.72759e-12	1.07852e-12
	GO:0061101	neuroendocrine cell differentiation	2/90	16/28891	0.00111934	0.0262263	0.0190421		GO:0071826	protein-RNA complex organization	45/1971	183/28891	2.7543e-14	1.76275e-12	1.10047e-12
	GO:0060828	regulation of canonical Wnt signaling pathway	5/90	251/28891	0.00114649	0.0265767	0.0192965		GO:0009117	nucleotide metabolic process	83/1971	497/28891	2.89617e-14	1.83383e-12	1.14485e-12
	GO:1902692	regulation of neuroblast proliferation	3/90	66/28891	0.00116072	0.0266234	0.0193304		GO:0061572	actin filament bundle organization	44/1971	177/28891	3.50214e-14	2.19418e-12	1.36981e-12
	GO:0048762	mesenchymal cell differentiation	5/90	254/28891	0.00120842	0.0274285	0.019915		GO:0048041	focal adhesion assembly	30/1971	87/28891	3.60219e-14	2.23336e-12	1.39427e-12
	GO:0045598	regulation of fat cell differentiation	4/90	149/28891	0.00123089	0.0276506	0.0200762		GO:0034329	cell junction assembly	81/1971	481/28891	3.72113e-14	2.28331e-12	1.42546e-12
	GO:2001028	positive regulation of endothelial cell chemotaxis	2/90	17/28891	0.00126602	0.0281495	0.0204385		GO:0034248	regulation of amide metabolic process	81/1971	482/28891	4.18075e-14	2.53917e-12	1.58518e-12
	GO:0006979	response to oxidative stress	6/90	389/28891	0.00137933	0.0299881	0.0217734		GO:0016197	endosomal transport	52/1971	238/28891	4.9278e-14	2.96266e-12	1.84956e-12
	GO:0021700	developmental maturation	6/90	389/28891	0.00137933	0.0299881	0.0217734		GO:0070972	protein localization to endoplasmic reticulum	28/1971	78/28891	7.96878e-14	4.70366e-12	2.93646e-12
	GO:0002761	regulation of myeloid leukocyte differentiation	4/90	154/28891	0.00138999	0.0299881	0.0217734		GO:0006164	purine nucleotide biosynthetic process	51/1971	233/28891	7.98169e-14	4.70366e-12	2.93646e-12
	GO:0001885	endothelial cell development	3/90	71/28891	0.0014336	0.0306256	0.0222363		GO:0072522	purine-containing compound biosynthetic process	52/1971	241/28891	8.37206e-14	4.88535e-12	3.04988e-12
	GO:0030218	erythrocyte differentiation	4/90	156/28891	0.00145747	0.0308334	0.0223872		GO:0051258	protein polymerization	57/1971	282/28891	1.04614e-13	6.0453e-12	3.77403e-12
	GO:1902893	regulation of miRNA transcription	3/90	73/28891	0.00155306	0.0325396	0.023626		GO:1905475	regulation of protein localization to membrane	48/1971	212/28891	1.11903e-13	6.40429e-12	3.99815e-12
	GO:0045444	fat cell differentiation	5/90	270/28891	0.00158137	0.0325904	0.0236629		GO:0032271	regulation of protein polymerization	47/1971	206/28891	1.49053e-13	8.4492e-12	5.27477e-12
	GO:0010801	negative regulation of peptidyl-threonine phosphorylation	2/90	19/28891	0.0015854	0.0325904	0.0236629		GO:0010594	regulation of endothelial cell migration	43/1971	177/28891	1.61087e-13	9.04521e-12	5.64686e-12
	GO:0048872	homeostasis of number of cells	6/90	401/28891	0.00160871	0.0327605	0.0237864		GO:0051893	regulation of focal adhesion assembly	25/1971	64/28891	1.80298e-13	9.93645e-12	6.20325e-12
	GO:0002573	myeloid leukocyte differentiation	5/90	272/28891	0.00163333	0.0329539	0.0239268		GO:0090109	regulation of cell-substrate junction assembly	25/1971	64/28891	1.80298e-13	9.93645e-12	6.20325e-12
	GO:0010634	positive regulation of epithelial cell migration	4/90	162/28891	0.00167359	0.0332513	0.0241428		GO:0097193	intrinsic apoptotic signaling pathway	62/1971	327/28891	1.8225e-13	9.95188e-12	6.21289e-12
	GO:0061614	miRNA transcription	3/90	75/28891	0.00167859	0.0332513	0.0241428		GO:0051098	regulation of binding	71/1971	405/28891	1.89591e-13	1.02586e-11	6.40438e-12
	GO:0043116	negative regulation of vascular permeability	2/90	20/28891	0.00175799	0.0345104	0.0250569		GO:0000380	alternative mRNA splicing, via spliceosome	27/1971	76/28891	2.95873e-13	1.58652e-11	9.90454e-12
	GO:0045669	positive regulation of osteoblast differentiation	3/90	77/28891	0.00181029	0.0351175	0.0254977		GO:0006417	regulation of translation	72/1971	418/28891	3.14685e-13	1.67233e-11	1.04402e-11
	GO:0032535	regulation of cellular component size	6/90	411/28891	0.00182115	0.0351175	0.0254977		GO:0022904	respiratory electron transport chain	32/1971	106/28891	3.47203e-13	1.82881e-11	1.14171e-11
	GO:0021537	telencephalon development	5/90	281/28891	0.0018828	0.0359878	0.0261297		GO:0072659	protein localization to plasma membrane	60/1971	315/28891	3.62505e-13	1.89266e-11	1.18157e-11
	GO:0035994	response to muscle stretch	2/90	21/28891	0.00193911	0.0362844	0.026345		GO:0022618	protein-RNA complex assembly	42/1971	175/28891	4.77567e-13	2.47172e-11	1.54308e-11
	GO:1904424	regulation of GTP binding	2/90	21/28891	0.00193911	0.0362844	0.026345		GO:0071559	response to transforming growth factor beta	52/1971	252/28891	5.36738e-13	2.75402e-11	1.71931e-11
	GO:0007492	endoderm development	3/90	79/28891	0.00194827	0.0362844	0.026345		GO:1902905	positive regulation of supramolecular fiber organization	43/1971	183/28891	5.50147e-13	2.7987e-11	1.7472e-11
	GO:0050728	negative regulation of inflammatory response	4/90	172/28891	0.00208173	0.0384414	0.0279111		GO:0001952	regulation of cell-matrix adhesion	35/1971	128/28891	7.11598e-13	3.58935e-11	2.2408e-11
	GO:0032675	regulation of interleukin-6 production	4/90	173/28891	0.00212599	0.0386012	0.0280271		GO:0006338	chromatin remodeling	79/1971	489/28891	7.20899e-13	3.60571e-11	2.25102e-11
	GO:0045820	negative regulation of glycolytic process	2/90	22/28891	0.00212871	0.0386012	0.0280271		GO:0045862	positive regulation of proteolysis	66/1971	372/28891	7.60559e-13	3.77237e-11	2.35506e-11
	GO:0030900	forebrain development	6/90	425/28891	0.00215357	0.0386012	0.0280271		GO:0090316	positive regulation of intracellular protein transport	38/1971	150/28891	1.01571e-12	4.9963e-11	3.11915e-11
	GO:0051017	actin filament bundle assembly	4/90	174/28891	0.0021709	0.0386012	0.0280271		GO:0090287	regulation of cellular response to growth factor stimulus	60/1971	323/28891	1.11509e-12	5.44017e-11	3.39626e-11
	GO:0033674	positive regulation of kinase activity	6/90	426/28891	0.00217895	0.0386012	0.0280271		GO:0140694	non-membrane-bounded organelle assembly	69/1971	402/28891	1.16271e-12	5.6264e-11	3.51252e-11
	GO:0050768	negative regulation of neurogenesis	4/90	175/28891	0.00221646	0.0389488	0.0282796		GO:0042775	mitochondrial ATP synthesis coupled electron transport	27/1971	80/28891	1.22277e-12	5.86928e-11	3.66415e-11
	GO:0048844	artery morphogenesis	3/90	83/28891	0.00224349	0.0391085	0.0283955		GO:1900024	regulation of substrate adhesion-dependent cell spreading	23/1971	59/28891	1.75248e-12	8.3446e-11	5.20947e-11
	GO:0051494	negative regulation of cytoskeleton organization	4/90	176/28891	0.00226267	0.0391298	0.028411		GO:1903828	negative regulation of protein localization	50/1971	244/28891	1.96584e-12	9.28626e-11	5.79735e-11
	GO:0061572	actin filament bundle organization	4/90	177/28891	0.00230954	0.0393019	0.0285359		GO:0030833	regulation of actin filament polymerization	37/1971	146/28891	1.98762e-12	9.31521e-11	5.81542e-11
	GO:0032272	negative regulation of protein polymerization	3/90	84/28891	0.00232138	0.0393019	0.0285359		GO:0042773	ATP synthesis coupled electron transport	27/1971	82/28891	2.39209e-12	1.11232e-10	6.94415e-11
	GO:2001026	regulation of endothelial cell chemotaxis	2/90	23/28891	0.00232673	0.0393019	0.0285359		GO:1901873	regulation of post-translational protein modification	56/1971	295/28891	2.5368e-12	1.17047e-10	7.30714e-11
	GO:0035023	regulation of Rho protein signal transduction	3/90	85/28891	0.00240093	0.0402433	0.0292194		GO:0031400	negative regulation of protein modification process	76/1971	473/28891	2.59986e-12	1.19034e-10	7.43119e-11
	GO:0032635	interleukin-6 production	4/90	182/28891	0.00255399	0.0424821	0.0308449		GO:0030041	actin filament polymerization	40/1971	170/28891	3.35263e-12	1.52327e-10	9.50967e-11
	GO:0051961	negative regulation of nervous system development	4/90	183/28891	0.00260493	0.0430011	0.0312218		GO:0007029	endoplasmic reticulum organization	29/1971	96/28891	4.30934e-12	1.94312e-10	1.21308e-10
	GO:2000628	regulation of miRNA metabolic process	3/90	88/28891	0.00264965	0.0434104	0.031519		GO:1903320	regulation of protein modification by small protein conjugation or removal	50/1971	249/28891	4.34663e-12	1.9452e-10	1.21437e-10
	GO:0060070	canonical Wnt signaling pathway	5/90	305/28891	0.00268384	0.0436425	0.0316874		GO:0022900	electron transport chain	32/1971	116/28891	5.2416e-12	2.32821e-10	1.45348e-10
	GO:0035024	negative regulation of Rho protein signal transduction	2/90	25/28891	0.00274783	0.0439288	0.0318953		GO:0051495	positive regulation of cytoskeleton organization	43/1971	195/28891	5.38235e-12	2.37302e-10	1.48146e-10
	GO:1902307	positive regulation of sodium ion transmembrane transport	2/90	25/28891	0.00274783	0.0439288	0.0318953		GO:0050807	regulation of synapse organization	57/1971	309/28891	5.46813e-12	2.39259e-10	1.49368e-10
	GO:0007369	gastrulation	4/90	186/28891	0.00276193	0.0439288	0.0318953		GO:0034504	protein localization to nucleus	60/1971	335/28891	5.53282e-12	2.39259e-10	1.49368e-10
	GO:0043409	negative regulation of MAPK cascade	4/90	187/28891	0.00281567	0.044459	0.0322803		GO:0009165	nucleotide biosynthetic process	52/1971	267/28891	5.54733e-12	2.39259e-10	1.49368e-10
	GO:2000561	regulation of CD4-positive, alpha-beta T cell proliferation	2/90	26/28891	0.0029708	0.046571	0.0338138		GO:0000910	cytokinesis	42/1971	188/28891	6.03375e-12	2.58366e-10	1.61296e-10
	GO:0001818	negative regulation of cytokine production	5/90	314/28891	0.00303991	0.0471427	0.0342289		GO:0008064	regulation of actin polymerization or depolymerization	39/1971	166/28891	6.54558e-12	2.78281e-10	1.73728e-10
	GO:0007162	negative regulation of cell adhesion	5/90	315/28891	0.00308148	0.0471427	0.0342289		GO:1901293	nucleoside phosphate biosynthetic process	52/1971	269/28891	7.45452e-12	3.14676e-10	1.9645e-10
	GO:0050848	regulation of calcium-mediated signaling	3/90	93/28891	0.00309845	0.0471427	0.0342289		GO:0008154	actin polymerization or depolymerization	43/1971	197/28891	7.70788e-12	3.2308e-10	2.01696e-10
	GO:0060485	mesenchyme development	5/90	316/28891	0.00312345	0.0471427	0.0342289		GO:0046700	heterocycle catabolic process	72/1971	446/28891	7.78942e-12	3.24214e-10	2.02404e-10
	GO:0062197	cellular response to chemical stress	5/90	316/28891	0.00312345	0.0471427	0.0342289		GO:0019439	aromatic compound catabolic process	74/1971	467/28891	9.99083e-12	4.12954e-10	2.57804e-10
	GO:0071695	anatomical structure maturation	5/90	317/28891	0.00316584	0.0471427	0.0342289		GO:0009895	negative regulation of catabolic process	61/1971	349/28891	1.07282e-11	4.40374e-10	2.74922e-10
	GO:0033622	integrin activation	2/90	27/28891	0.00320198	0.0471427	0.0342289		GO:0007163	establishment or maintenance of cell polarity	48/1971	239/28891	1.15183e-11	4.67114e-10	2.91616e-10
	GO:0035739	CD4-positive, alpha-beta T cell proliferation	2/90	27/28891	0.00320198	0.0471427	0.0342289		GO:0001558	regulation of cell growth	73/1971	459/28891	1.15409e-11	4.67114e-10	2.91616e-10
	GO:1900407	regulation of cellular response to oxidative stress	2/90	27/28891	0.00320198	0.0471427	0.0342289		GO:0060491	regulation of cell projection assembly	45/1971	215/28891	1.16151e-11	4.67114e-10	2.91616e-10
	GO:0140747	regulation of ncRNA transcription	3/90	95/28891	0.00329022	0.0481167	0.0349361		GO:0030832	regulation of actin filament length	39/1971	169/28891	1.18141e-11	4.71932e-10	2.94623e-10
	GO:0043535	regulation of blood vessel endothelial cell migration	3/90	96/28891	0.00338878	0.0483784	0.0351261		GO:0010634	positive regulation of epithelial cell migration	38/1971	162/28891	1.27783e-11	5.07042e-10	3.16543e-10
	GO:0070555	response to interleukin-1	3/90	96/28891	0.00338878	0.0483784	0.0351261		GO:0032984	protein-containing complex disassembly	49/1971	248/28891	1.31089e-11	5.13316e-10	3.20459e-10
	GO:0043405	regulation of MAP kinase activity	4/90	197/28891	0.00339305	0.0483784	0.0351261		GO:0071560	cellular response to transforming growth factor beta stimulus	49/1971	248/28891	1.31089e-11	5.13316e-10	3.20459e-10
	GO:0010721	negative regulation of cell development	5/90	323/28891	0.00342895	0.0483784	0.0351261		GO:0034655	nucleobase-containing compound catabolic process	68/1971	414/28891	1.33848e-11	5.20695e-10	3.25066e-10
	GO:0030111	regulation of Wnt signaling pathway	5/90	323/28891	0.00342895	0.0483784	0.0351261		GO:0051650	establishment of vesicle localization	42/1971	193/28891	1.49122e-11	5.76345e-10	3.59808e-10
	GO:0071276	cellular response to cadmium ion	2/90	28/28891	0.00344133	0.0483784	0.0351261		GO:0050803	regulation of synapse structure or activity	57/1971	317/28891	1.58647e-11	6.09203e-10	3.80321e-10
	GO:0046578	regulation of Ras protein signal transduction	4/90	199/28891	0.00351748	0.049132	0.0356732		GO:2001242	regulation of intrinsic apoptotic signaling pathway	42/1971	194/28891	1.77925e-11	6.78853e-10	4.23803e-10
	GO:0007015	actin filament organization	6/90	471/28891	0.00357474	0.0495278	0.0359606		GO:0044270	cellular nitrogen compound catabolic process	71/1971	446/28891	2.10978e-11	7.99837e-10	4.99332e-10
	GO:0007405	neuroblast proliferation	3/90	98/28891	0.00359127	0.0495278	0.0359606		GO:0031503	protein-containing complex localization	48/1971	244/28891	2.48301e-11	9.35373e-10	5.83947e-10
	GO:0019932	second-messenger-mediated signaling	5/90	328/28891	0.00365995	0.0498676	0.0362073		GO:0120032	regulation of plasma membrane bounded cell projection assembly	44/1971	212/28891	2.63036e-11	9.84646e-10	6.14707e-10
	GO:0051492	regulation of stress fiber assembly	3/90	99/28891	0.00369524	0.0498676	0.0362073		GO:0006401	RNA catabolic process	54/1971	297/28891	3.48667e-11	1.29704e-09	8.09733e-10
	GO:0016032	viral process	5/90	329/28891	0.00370746	0.0498676	0.0362073		GO:0051648	vesicle localization	44/1971	214/28891	3.64692e-11	1.34823e-09	8.41689e-10
	GO:0050769	positive regulation of neurogenesis	5/90	329/28891	0.00370746	0.0498676	0.0362073		GO:0006402	mRNA catabolic process	48/1971	249/28891	5.2208e-11	1.91816e-09	1.19749e-09
									GO:0034976	response to endoplasmic reticulum stress	50/1971	266/28891	5.3837e-11	1.96587e-09	1.22728e-09
									GO:0010811	positive regulation of cell-substrate adhesion	34/1971	140/28891	5.47615e-11	1.98744e-09	1.24075e-09
									GO:0016358	dendrite development	57/1971	327/28891	5.64768e-11	2.03727e-09	1.27185e-09
									GO:0034250	positive regulation of amide metabolic process	38/1971	171/28891	7.12763e-11	2.55564e-09	1.59547e-09
									GO:1904375	regulation of protein localization to cell periphery	36/1971	156/28891	7.20722e-11	2.5687e-09	1.60362e-09
									GO:0010563	negative regulation of phosphorus metabolic process	68/1971	430/28891	7.52756e-11	2.65113e-09	1.65508e-09
									GO:0045936	negative regulation of phosphate metabolic process	68/1971	430/28891	7.52756e-11	2.65113e-09	1.65508e-09
									GO:0099003	vesicle-mediated transport in synapse	50/1971	270/28891	9.37232e-11	3.28142e-09	2.04856e-09
									GO:0019646	aerobic electron transport chain	22/1971	64/28891	9.74584e-11	3.39224e-09	2.11775e-09
									GO:1901361	organic cyclic compound catabolic process	74/1971	491/28891	1.10387e-10	3.81992e-09	2.38475e-09
									GO:0032543	mitochondrial translation	32/1971	130/28891	1.37291e-10	4.72344e-09	2.94881e-09
									GO:0010595	positive regulation of endothelial cell migration	29/1971	110/28891	1.70055e-10	5.81704e-09	3.63154e-09
									GO:0030038	contractile actin filament bundle assembly	30/1971	117/28891	1.74578e-10	5.90392e-09	3.68577e-09
									GO:0043149	stress fiber assembly	30/1971	117/28891	1.74578e-10	5.90392e-09	3.68577e-09
									GO:1901342	regulation of vasculature development	54/1971	311/28891	2.0851e-10	7.0116e-09	4.37729e-09
									GO:0050678	regulation of epithelial cell proliferation	66/1971	426/28891	3.46067e-10	1.15719e-08	7.22423e-09
									GO:0042060	wound healing	60/1971	370/28891	3.55467e-10	1.18198e-08	7.379e-09
									GO:0045765	regulation of angiogenesis	53/1971	307/28891	3.79135e-10	1.25367e-08	7.82659e-09
									GO:1900180	regulation of protein localization to nucleus	36/1971	165/28891	3.84313e-10	1.26377e-08	7.88964e-09
									GO:1900026	positive regulation of substrate adhesion-dependent cell spreading	17/1971	41/28891	4.39025e-10	1.43576e-08	8.96331e-09
									GO:0000381	regulation of alternative mRNA splicing, via spliceosome	20/1971	57/28891	4.52843e-10	1.47285e-08	9.19491e-09
									GO:0072593	reactive oxygen species metabolic process	47/1971	257/28891	5.23857e-10	1.69456e-08	1.0579e-08
									GO:0032231	regulation of actin filament bundle assembly	29/1971	115/28891	5.36337e-10	1.72556e-08	1.07725e-08
									GO:1903050	regulation of proteolysis involved in protein catabolic process	44/1971	232/28891	5.62557e-10	1.78772e-08	1.11606e-08
									GO:0001935	endothelial cell proliferation	37/1971	175/28891	5.64669e-10	1.78772e-08	1.11606e-08
									GO:0051168	nuclear export	37/1971	175/28891	5.64669e-10	1.78772e-08	1.11606e-08
									GO:1903008	organelle disassembly	32/1971	137/28891	5.80221e-10	1.82724e-08	1.14073e-08
									GO:0030865	cortical cytoskeleton organization	19/1971	53/28891	8.07789e-10	2.53051e-08	1.57978e-08
									GO:0052548	regulation of endopeptidase activity	58/1971	360/28891	8.96583e-10	2.79396e-08	1.74425e-08
									GO:0098876	vesicle-mediated transport to the plasma membrane	34/1971	155/28891	1.00797e-09	3.12471e-08	1.95074e-08
									GO:0120034	positive regulation of plasma membrane bounded cell projection assembly	29/1971	118/28891	1.03141e-09	3.1808e-08	1.98575e-08
									GO:0045185	maintenance of protein location	27/1971	104/28891	1.04185e-09	3.19644e-08	1.99551e-08
									GO:0052547	regulation of peptidase activity	68/1971	457/28891	1.08239e-09	3.30378e-08	2.06253e-08
									GO:1901888	regulation of cell junction assembly	45/1971	246/28891	1.20271e-09	3.65233e-08	2.28012e-08
									GO:0045727	positive regulation of translation	32/1971	141/28891	1.25854e-09	3.80245e-08	2.37384e-08
									GO:0006986	response to unfolded protein	28/1971	112/28891	1.31077e-09	3.89359e-08	2.43074e-08
									GO:0044403	biological process involved in symbiotic interaction	47/1971	264/28891	1.31197e-09	3.89359e-08	2.43074e-08
									GO:0061077	chaperone-mediated protein folding	21/1971	66/28891	1.3182e-09	3.89359e-08	2.43074e-08
									GO:0002183	cytoplasmic translational initiation	14/1971	29/28891	1.32141e-09	3.89359e-08	2.43074e-08
									GO:0033119	negative regulation of RNA splicing	14/1971	29/28891	1.32141e-09	3.89359e-08	2.43074e-08
									GO:0007179	transforming growth factor beta receptor signaling pathway	40/1971	205/28891	1.41945e-09	4.16186e-08	2.59822e-08
									GO:0051099	positive regulation of binding	39/1971	197/28891	1.46895e-09	4.28588e-08	2.67564e-08
									GO:0051492	regulation of stress fiber assembly	26/1971	99/28891	1.61438e-09	4.6872e-08	2.92618e-08
									GO:0110020	regulation of actomyosin structure organization	28/1971	113/28891	1.62994e-09	4.70943e-08	2.94006e-08
									GO:0006839	mitochondrial transport	34/1971	158/28891	1.71409e-09	4.92863e-08	3.07691e-08
									GO:0051054	positive regulation of DNA metabolic process	53/1971	321/28891	1.95359e-09	5.59026e-08	3.48996e-08
									GO:0010639	negative regulation of organelle organization	60/1971	387/28891	2.11304e-09	6.01761e-08	3.75675e-08
									GO:0007059	chromosome segregation	63/1971	416/28891	2.18105e-09	6.18172e-08	3.8592e-08
									GO:0010761	fibroblast migration	22/1971	74/28891	2.27866e-09	6.42777e-08	4.01281e-08
									GO:0003158	endothelium development	31/1971	137/28891	2.45054e-09	6.88002e-08	4.29514e-08
									GO:0099173	postsynapse organization	45/1971	252/28891	2.64804e-09	7.3996e-08	4.61951e-08
									GO:0001936	regulation of endothelial cell proliferation	33/1971	153/28891	2.78126e-09	7.73555e-08	4.82925e-08
									GO:1902117	positive regulation of organelle assembly	24/1971	88/28891	2.98086e-09	8.25057e-08	5.15077e-08
									GO:0016601	Rac protein signal transduction	18/1971	51/28891	3.00802e-09	8.25057e-08	5.15077e-08
									GO:1902743	regulation of lamellipodium organization	18/1971	51/28891	3.00802e-09	8.25057e-08	5.15077e-08
									GO:0097734	extracellular exosome biogenesis	12/1971	22/28891	3.3407e-09	9.12103e-08	5.69419e-08
									GO:1902904	negative regulation of supramolecular fiber organization	36/1971	178/28891	3.40551e-09	9.25551e-08	5.77815e-08
									GO:0016482	cytosolic transport	35/1971	170/28891	3.42676e-09	9.27093e-08	5.78777e-08
									GO:0051235	maintenance of location	58/1971	373/28891	3.48942e-09	9.39774e-08	5.86694e-08
									GO:0043534	blood vessel endothelial cell migration	29/1971	124/28891	3.54822e-09	9.51307e-08	5.93894e-08
									GO:0006898	receptor-mediated endocytosis	47/1971	272/28891	3.56784e-09	9.52278e-08	5.945e-08
									GO:1902115	regulation of organelle assembly	42/1971	229/28891	3.91197e-09	1.03947e-07	6.48931e-08
									GO:0045454	cell redox homeostasis	14/1971	31/28891	3.96696e-09	1.04672e-07	6.53457e-08
									GO:0019080	viral gene expression	22/1971	76/28891	3.97443e-09	1.04672e-07	6.53457e-08
									GO:0010591	regulation of lamellipodium assembly	16/1971	41/28891	4.15216e-09	1.08871e-07	6.79672e-08
									GO:0002181	cytoplasmic translation	32/1971	148/28891	4.51245e-09	1.17799e-07	7.35409e-08
									GO:0051205	protein insertion into membrane	20/1971	64/28891	4.62085e-09	1.20102e-07	7.49786e-08
									GO:0060996	dendritic spine development	30/1971	134/28891	5.74947e-09	1.48786e-07	9.28861e-08
									GO:0006364	rRNA processing	40/1971	215/28891	5.96413e-09	1.53673e-07	9.59371e-08
									GO:0042254	ribosome biogenesis	52/1971	322/28891	6.0341e-09	1.54806e-07	9.66441e-08
									GO:0050900	leukocyte migration	60/1971	398/28891	6.22084e-09	1.58912e-07	9.92074e-08
									GO:0019058	viral life cycle	44/1971	250/28891	6.265e-09	1.59356e-07	9.94847e-08
									GO:0001666	response to hypoxia	42/1971	233/28891	6.65714e-09	1.6861e-07	1.05262e-07
									GO:0006909	phagocytosis	43/1971	242/28891	6.91111e-09	1.73638e-07	1.08401e-07
									GO:0035966	response to topologically incorrect protein	30/1971	135/28891	6.914e-09	1.73638e-07	1.08401e-07
									GO:0042692	muscle cell differentiation	67/1971	468/28891	7.06419e-09	1.76664e-07	1.1029e-07
									GO:2000058	regulation of ubiquitin-dependent protein catabolic process	35/1971	175/28891	7.58709e-09	1.88947e-07	1.17958e-07
									GO:0016072	rRNA metabolic process	44/1971	252/28891	8.04433e-09	1.99499e-07	1.24546e-07
									GO:0042326	negative regulation of phosphorylation	57/1971	372/28891	8.17095e-09	2.01799e-07	1.25981e-07
									GO:0030100	regulation of endocytosis	54/1971	344/28891	8.56451e-09	2.10645e-07	1.31504e-07
									GO:0000819	sister chromatid segregation	40/1971	218/28891	8.98296e-09	2.20027e-07	1.37361e-07
									GO:2000377	regulation of reactive oxygen species metabolic process	34/1971	168/28891	9.02967e-09	2.20265e-07	1.3751e-07
									GO:0007030	Golgi organization	30/1971	137/28891	9.93621e-09	2.41389e-07	1.50697e-07
									GO:0090257	regulation of muscle system process	45/1971	263/28891	1.03997e-08	2.51623e-07	1.57086e-07
									GO:0072599	establishment of protein localization to endoplasmic reticulum	17/1971	49/28891	1.11307e-08	2.68218e-07	1.67447e-07
									GO:0048588	developmental cell growth	48/1971	291/28891	1.14807e-08	2.75536e-07	1.72015e-07
									GO:0071383	cellular response to steroid hormone stimulus	36/1971	186/28891	1.15489e-08	2.76062e-07	1.72343e-07
									GO:0061640	cytoskeleton-dependent cytokinesis	26/1971	108/28891	1.18275e-08	2.81589e-07	1.75794e-07
									GO:0048025	negative regulation of mRNA splicing, via spliceosome	12/1971	24/28891	1.2282e-08	2.89177e-07	1.80531e-07
									GO:0140112	extracellular vesicle biogenesis	12/1971	24/28891	1.2282e-08	2.89177e-07	1.80531e-07
									GO:0007229	integrin-mediated signaling pathway	25/1971	101/28891	1.2292e-08	2.89177e-07	1.80531e-07
									GO:0071453	cellular response to oxygen levels	33/1971	162/28891	1.25417e-08	2.93891e-07	1.83474e-07
									GO:0006890	retrograde vesicle-mediated transport, Golgi to endoplasmic reticulum	16/1971	44/28891	1.37938e-08	3.20705e-07	2.00214e-07
									GO:0034314	Arp2/3 complex-mediated actin nucleation	16/1971	44/28891	1.37938e-08	3.20705e-07	2.00214e-07
									GO:0031396	regulation of protein ubiquitination	39/1971	213/28891	1.45626e-08	3.37263e-07	2.10551e-07
									GO:0032233	positive regulation of actin filament bundle assembly	20/1971	68/28891	1.48486e-08	3.42554e-07	2.13854e-07
									GO:0008361	regulation of cell size	40/1971	222/28891	1.52893e-08	3.51358e-07	2.1935e-07
									GO:0042177	negative regulation of protein catabolic process	27/1971	117/28891	1.6486e-08	3.77403e-07	2.3561e-07
									GO:0007097	nuclear migration	14/1971	34/28891	1.71345e-08	3.90745e-07	2.43939e-07
									GO:0000956	nuclear-transcribed mRNA catabolic process	28/1971	125/28891	1.80764e-08	4.10651e-07	2.56366e-07
									GO:1904851	positive regulation of establishment of protein localization to telomere	8/1971	10/28891	1.83969e-08	4.16344e-07	2.5992e-07
									GO:1902414	protein localization to cell junction	29/1971	133/28891	1.92618e-08	4.34265e-07	2.71109e-07
									GO:0043535	regulation of blood vessel endothelial cell migration	24/1971	96/28891	1.94032e-08	4.35804e-07	2.72069e-07
									GO:1903844	regulation of cellular response to transforming growth factor beta stimulus	30/1971	141/28891	2.00341e-08	4.45379e-07	2.78047e-07
									GO:0045047	protein targeting to ER	16/1971	45/28891	2.00489e-08	4.45379e-07	2.78047e-07
									GO:0045927	positive regulation of growth	51/1971	324/28891	2.0054e-08	4.45379e-07	2.78047e-07
									GO:0031333	negative regulation of protein-containing complex assembly	32/1971	157/28891	2.04268e-08	4.51972e-07	2.82163e-07
									GO:0050686	negative regulation of mRNA processing	12/1971	25/28891	2.21471e-08	4.88221e-07	3.04793e-07
									GO:0045732	positive regulation of protein catabolic process	38/1971	208/28891	2.36052e-08	5.18443e-07	3.2366e-07
									GO:0010592	positive regulation of lamellipodium assembly	13/1971	30/28891	2.65743e-08	5.81508e-07	3.63031e-07
									GO:1990182	exosomal secretion	11/1971	21/28891	2.69712e-08	5.88031e-07	3.67103e-07
									GO:2000573	positive regulation of DNA biosynthetic process	21/1971	77/28891	2.85598e-08	6.20394e-07	3.87308e-07
									GO:0048638	regulation of developmental growth	59/1971	405/28891	2.93658e-08	6.35582e-07	3.96789e-07
									GO:0030307	positive regulation of cell growth	38/1971	210/28891	3.07986e-08	6.64179e-07	4.14642e-07
									GO:0003012	muscle system process	63/1971	446/28891	3.28193e-08	7.05201e-07	4.40252e-07
									GO:0071456	cellular response to hypoxia	27/1971	121/28891	3.51789e-08	7.53183e-07	4.70207e-07
									GO:0072655	establishment of protein localization to mitochondrion	24/1971	99/28891	3.69271e-08	7.87779e-07	4.91805e-07
									GO:0098813	nuclear chromosome segregation	49/1971	312/28891	4.05843e-08	8.62707e-07	5.38582e-07
									GO:0061136	regulation of proteasomal protein catabolic process	36/1971	195/28891	4.13847e-08	8.76589e-07	5.47248e-07
									GO:0099504	synaptic vesicle cycle	40/1971	230/28891	4.22784e-08	8.92344e-07	5.57084e-07
									GO:0017015	regulation of transforming growth factor beta receptor signaling pathway	29/1971	138/28891	4.5768e-08	9.62584e-07	6.00934e-07
									GO:0043401	steroid hormone mediated signaling pathway	27/1971	123/28891	5.06614e-08	1.06175e-06	6.62842e-07
									GO:0070585	protein localization to mitochondrion	25/1971	108/28891	5.18233e-08	1.08229e-06	6.75665e-07
									GO:0070482	response to oxygen levels	50/1971	324/28891	5.25038e-08	1.09267e-06	6.82144e-07
									GO:0016236	macroautophagy	44/1971	268/28891	5.29625e-08	1.09837e-06	6.85706e-07
									GO:0051651	maintenance of location in cell	42/1971	250/28891	5.43018e-08	1.12224e-06	7.00604e-07
									GO:0010611	regulation of cardiac muscle hypertrophy	21/1971	80/28891	5.91935e-08	1.2191e-06	7.61075e-07
									GO:0050767	regulation of neurogenesis	67/1971	494/28891	6.0084e-08	1.23317e-06	7.6986e-07
									GO:1902745	positive regulation of lamellipodium organization	14/1971	37/28891	6.18705e-08	1.26548e-06	7.90027e-07
									GO:0070203	regulation of establishment of protein localization to telomere	8/1971	11/28891	6.33865e-08	1.28763e-06	8.0386e-07
									GO:0075522	IRES-dependent viral translational initiation	8/1971	11/28891	6.33865e-08	1.28763e-06	8.0386e-07
									GO:0051016	barbed-end actin filament capping	12/1971	27/28891	6.50988e-08	1.31792e-06	8.22766e-07
									GO:0006403	RNA localization	33/1971	173/28891	6.66292e-08	1.34433e-06	8.39255e-07
									GO:0007178	transmembrane receptor protein serine/threonine kinase signaling pathway	58/1971	405/28891	7.03269e-08	1.41414e-06	8.82837e-07
									GO:0099072	regulation of postsynaptic membrane neurotransmitter receptor levels	28/1971	133/28891	7.4498e-08	1.49297e-06	9.3205e-07
									GO:0033044	regulation of chromosome organization	41/1971	244/28891	7.73923e-08	1.54577e-06	9.65012e-07
									GO:0140053	mitochondrial gene expression	32/1971	166/28891	8.11167e-08	1.61474e-06	1.00807e-06
									GO:0048762	mesenchymal cell differentiation	42/1971	254/28891	8.59184e-08	1.70462e-06	1.06418e-06
									GO:0048813	dendrite morphogenesis	35/1971	192/28891	8.79472e-08	1.73908e-06	1.08569e-06
									GO:1903053	regulation of extracellular matrix organization	18/1971	62/28891	9.67173e-08	1.90616e-06	1.19e-06
									GO:0043393	regulation of protein binding	39/1971	228/28891	9.79821e-08	1.92472e-06	1.20159e-06
									GO:0048675	axon extension	29/1971	143/28891	1.03686e-07	2.03007e-06	1.26736e-06
									GO:0051647	nucleus localization	15/1971	44/28891	1.06044e-07	2.06942e-06	1.29192e-06
									GO:1990138	neuron projection extension	37/1971	211/28891	1.07675e-07	2.09438e-06	1.3075e-06
									GO:0030198	extracellular matrix organization	49/1971	322/28891	1.10637e-07	2.14499e-06	1.3391e-06
									GO:0019081	viral translation	10/1971	19/28891	1.11445e-07	2.15365e-06	1.34451e-06
									GO:0007051	spindle organization	35/1971	194/28891	1.1464e-07	2.2082e-06	1.37856e-06
									GO:1903076	regulation of protein localization to plasma membrane	26/1971	120/28891	1.17471e-07	2.25006e-06	1.4047e-06
									GO:0014743	regulation of muscle hypertrophy	21/1971	83/28891	1.17947e-07	2.25006e-06	1.4047e-06
									GO:0034620	cellular response to unfolded protein	21/1971	83/28891	1.17947e-07	2.25006e-06	1.4047e-06
									GO:0001933	negative regulation of protein phosphorylation	51/1971	342/28891	1.18344e-07	2.25042e-06	1.40492e-06
									GO:0045229	external encapsulating structure organization	49/1971	323/28891	1.21929e-07	2.31121e-06	1.44287e-06
									GO:0010976	positive regulation of neuron projection development	40/1971	239/28891	1.23878e-07	2.3407e-06	1.46128e-06
									GO:0061013	regulation of mRNA catabolic process	34/1971	186/28891	1.24728e-07	2.34931e-06	1.46666e-06
									GO:0043062	extracellular structure organization	49/1971	324/28891	1.34299e-07	2.5216e-06	1.57422e-06
									GO:0002685	regulation of leukocyte migration	41/1971	249/28891	1.37081e-07	2.56575e-06	1.60178e-06
									GO:0034470	ncRNA processing	58/1971	413/28891	1.3912e-07	2.59575e-06	1.62051e-06
									GO:1903313	positive regulation of mRNA metabolic process	29/1971	145/28891	1.42021e-07	2.6416e-06	1.64913e-06
									GO:0000245	spliceosomal complex assembly	15/1971	45/28891	1.49041e-07	2.76353e-06	1.72525e-06
									GO:0099010	modification of postsynaptic structure	13/1971	34/28891	1.59021e-07	2.93941e-06	1.83505e-06
									GO:2001236	regulation of extrinsic apoptotic signaling pathway	32/1971	171/28891	1.65876e-07	3.05664e-06	1.90824e-06
									GO:0070202	regulation of establishment of protein localization to chromosome	8/1971	12/28891	1.78698e-07	3.28276e-06	2.0494e-06
									GO:0051496	positive regulation of stress fiber assembly	17/1971	58/28891	1.87565e-07	3.43503e-06	2.14447e-06
									GO:0051693	actin filament capping	14/1971	40/28891	1.93536e-07	3.53352e-06	2.20595e-06
									GO:0030522	intracellular receptor signaling pathway	49/1971	328/28891	1.96601e-07	3.5785e-06	2.23403e-06
									GO:0014896	muscle hypertrophy	26/1971	123/28891	1.975e-07	3.58324e-06	2.23699e-06
									GO:0099175	regulation of postsynapse organization	28/1971	139/28891	1.98065e-07	3.58324e-06	2.23699e-06
									GO:0030835	negative regulation of actin filament depolymerization	15/1971	46/28891	2.07224e-07	3.73758e-06	2.33334e-06
									GO:0010257	NADH dehydrogenase complex assembly	18/1971	65/28891	2.13962e-07	3.83585e-06	2.39469e-06
									GO:0032981	mitochondrial respiratory chain complex I assembly	18/1971	65/28891	2.13962e-07	3.83585e-06	2.39469e-06
									GO:0060998	regulation of dendritic spine development	21/1971	86/28891	2.26674e-07	4.05154e-06	2.52935e-06
									GO:0000209	protein polyubiquitination	41/1971	254/28891	2.38088e-07	4.24282e-06	2.64876e-06
									GO:0030042	actin filament depolymerization	17/1971	59/28891	2.46789e-07	4.38473e-06	2.73736e-06
									GO:0036293	response to decreased oxygen levels	42/1971	264/28891	2.56539e-07	4.54441e-06	2.83704e-06
									GO:0003300	cardiac muscle hypertrophy	25/1971	117/28891	2.70934e-07	4.78515e-06	2.98734e-06
									GO:0060999	positive regulation of dendritic spine development	18/1971	66/28891	2.75513e-07	4.85163e-06	3.02884e-06
									GO:2001243	negative regulation of intrinsic apoptotic signaling pathway	24/1971	110/28891	3.10134e-07	5.43449e-06	3.39271e-06
									GO:0010952	positive regulation of peptidase activity	34/1971	193/28891	3.10438e-07	5.43449e-06	3.39271e-06
									GO:1901652	response to peptide	62/1971	464/28891	3.13728e-07	5.47598e-06	3.41862e-06
									GO:0015931	nucleobase-containing compound transport	35/1971	202/28891	3.1674e-07	5.5124e-06	3.44135e-06
									GO:0030518	intracellular steroid hormone receptor signaling pathway	25/1971	118/28891	3.21682e-07	5.54972e-06	3.46465e-06
									GO:0045446	endothelial cell differentiation	25/1971	118/28891	3.21682e-07	5.54972e-06	3.46465e-06
									GO:0106027	neuron projection organization	25/1971	118/28891	3.21682e-07	5.54972e-06	3.46465e-06
									GO:0006612	protein targeting to membrane	26/1971	126/28891	3.25682e-07	5.60248e-06	3.49758e-06
									GO:0051494	negative regulation of cytoskeleton organization	32/1971	176/28891	3.28089e-07	5.62762e-06	3.51328e-06
									GO:0032456	endocytic recycling	21/1971	88/28891	3.43912e-07	5.88208e-06	3.67214e-06
									GO:0009755	hormone-mediated signaling pathway	31/1971	168/28891	3.55343e-07	6.06018e-06	3.78333e-06
									GO:0031345	negative regulation of cell projection organization	37/1971	221/28891	3.58974e-07	6.10461e-06	3.81107e-06
									GO:0032527	protein exit from endoplasmic reticulum	14/1971	42/28891	3.87245e-07	6.54797e-06	4.08785e-06
									GO:0099563	modification of synaptic structure	14/1971	42/28891	3.87245e-07	6.54797e-06	4.08785e-06
									GO:0033108	mitochondrial respiratory chain complex assembly	23/1971	104/28891	4.20497e-07	7.06483e-06	4.41052e-06
									GO:0035967	cellular response to topologically incorrect protein	23/1971	104/28891	4.20497e-07	7.06483e-06	4.41052e-06
									GO:0042147	retrograde transport, endosome to Golgi	21/1971	89/28891	4.21373e-07	7.06483e-06	4.41052e-06
									GO:1901875	positive regulation of post-translational protein modification	32/1971	178/28891	4.27198e-07	7.14237e-06	4.45893e-06
									GO:1904816	positive regulation of protein localization to chromosome, telomeric region	8/1971	13/28891	4.36636e-07	7.27971e-06	4.54467e-06
									GO:0031334	positive regulation of protein-containing complex assembly	36/1971	214/28891	4.55714e-07	7.57656e-06	4.72999e-06
									GO:1903541	regulation of exosomal secretion	9/1971	17/28891	4.624e-07	7.66631e-06	4.78602e-06
									GO:1903312	negative regulation of mRNA metabolic process	22/1971	97/28891	4.6976e-07	7.7667e-06	4.8487e-06
									GO:0030834	regulation of actin filament depolymerization	16/1971	55/28891	4.80024e-07	7.91441e-06	4.94091e-06
									GO:0097191	extrinsic apoptotic signaling pathway	39/1971	242/28891	4.8345e-07	7.94889e-06	4.96243e-06
									GO:0050657	nucleic acid transport	28/1971	145/28891	4.93644e-07	8.07189e-06	5.03922e-06
									GO:0050658	RNA transport	28/1971	145/28891	4.93644e-07	8.07189e-06	5.03922e-06
									GO:1904358	positive regulation of telomere maintenance via telomere lengthening	13/1971	37/28891	5.03036e-07	8.20293e-06	5.12103e-06
									GO:0014897	striated muscle hypertrophy	25/1971	121/28891	5.31299e-07	8.64014e-06	5.39398e-06
									GO:0030433	ubiquitin-dependent ERAD pathway	20/1971	83/28891	5.50041e-07	8.92055e-06	5.56903e-06
									GO:0043502	regulation of muscle adaptation	23/1971	106/28891	6.02387e-07	9.74296e-06	6.08246e-06
									GO:0048872	homeostasis of number of cells	55/1971	401/28891	6.24049e-07	1.0066e-05	6.28411e-06
									GO:0001837	epithelial to mesenchymal transition	30/1971	164/28891	6.60922e-07	1.06319e-05	6.63743e-06
									GO:0032272	negative regulation of protein polymerization	20/1971	84/28891	6.75925e-07	1.0844e-05	6.7698e-06
									GO:0045861	negative regulation of proteolysis	51/1971	362/28891	7.01476e-07	1.11991e-05	6.99153e-06
									GO:0044772	mitotic cell cycle phase transition	60/1971	454/28891	7.01826e-07	1.11991e-05	6.99153e-06
									GO:0006900	vesicle budding from membrane	19/1971	77/28891	7.09199e-07	1.12865e-05	7.04608e-06
									GO:0043487	regulation of RNA stability	32/1971	182/28891	7.13858e-07	1.13304e-05	7.07346e-06
									GO:0030968	endoplasmic reticulum unfolded protein response	18/1971	70/28891	7.17809e-07	1.13628e-05	7.09369e-06
									GO:0030521	androgen receptor signaling pathway	14/1971	44/28891	7.39844e-07	1.16796e-05	7.29151e-06
									GO:0009306	protein secretion	58/1971	434/28891	7.41751e-07	1.16796e-05	7.29151e-06
									GO:0051236	establishment of RNA localization	28/1971	148/28891	7.62086e-07	1.19097e-05	7.43513e-06
									GO:0071900	regulation of protein serine/threonine kinase activity	49/1971	343/28891	7.62364e-07	1.19097e-05	7.43513e-06
									GO:1901990	regulation of mitotic cell cycle phase transition	49/1971	343/28891	7.62364e-07	1.19097e-05	7.43513e-06
									GO:0035592	establishment of protein localization to extracellular region	58/1971	435/28891	8.00069e-07	1.2466e-05	7.78243e-06
									GO:0010596	negative regulation of endothelial cell migration	16/1971	57/28891	8.20065e-07	1.27174e-05	7.93938e-06
									GO:0030900	forebrain development	57/1971	425/28891	8.20478e-07	1.27174e-05	7.93938e-06
									GO:0097061	dendritic spine organization	23/1971	108/28891	8.5411e-07	1.32043e-05	8.24336e-06
									GO:0043488	regulation of mRNA stability	30/1971	166/28891	8.62889e-07	1.33055e-05	8.30652e-06
									GO:0006887	exocytosis	54/1971	395/28891	8.71577e-07	1.34047e-05	8.36847e-06
									GO:0045787	positive regulation of cell cycle	51/1971	365/28891	9.01515e-07	1.37954e-05	8.61238e-06
									GO:0071496	cellular response to external stimulus	48/1971	335/28891	9.02153e-07	1.37954e-05	8.61238e-06
									GO:0032212	positive regulation of telomere maintenance via telomerase	12/1971	33/28891	9.03934e-07	1.37954e-05	8.61238e-06
									GO:0032273	positive regulation of protein polymerization	21/1971	93/28891	9.18531e-07	1.39823e-05	8.72907e-06
									GO:0060485	mesenchyme development	46/1971	316/28891	9.65651e-07	1.46621e-05	9.15346e-06
									GO:0051056	regulation of small GTPase mediated signal transduction	37/1971	230/28891	9.82034e-07	1.48729e-05	9.28506e-06
									GO:1901653	cellular response to peptide	49/1971	346/28891	9.86465e-07	1.49021e-05	9.30329e-06
									GO:0030099	myeloid cell differentiation	62/1971	480/28891	1.01227e-06	1.52294e-05	9.50757e-06
									GO:0046364	monosaccharide biosynthetic process	23/1971	109/28891	1.01324e-06	1.52294e-05	9.50757e-06
									GO:0045048	protein insertion into ER membrane	11/1971	28/28891	1.05033e-06	1.5747e-05	9.83076e-06
									GO:0045010	actin nucleation	16/1971	58/28891	1.06102e-06	1.58673e-05	9.90582e-06
									GO:0032434	regulation of proteasomal ubiquitin-dependent protein catabolic process	27/1971	142/28891	1.07634e-06	1.60561e-05	1.00237e-05
									GO:0016055	Wnt signaling pathway	60/1971	460/28891	1.08853e-06	1.61973e-05	1.01118e-05
									GO:0034394	protein localization to cell surface	18/1971	72/28891	1.12463e-06	1.66928e-05	1.04212e-05
									GO:0019827	stem cell population maintenance	35/1971	213/28891	1.15197e-06	1.7056e-05	1.06479e-05
									GO:0006469	negative regulation of protein kinase activity	34/1971	204/28891	1.16897e-06	1.72221e-05	1.07516e-05
									GO:0045807	positive regulation of endocytosis	34/1971	204/28891	1.16897e-06	1.72221e-05	1.07516e-05
									GO:0051348	negative regulation of transferase activity	40/1971	260/28891	1.1809e-06	1.73548e-05	1.08345e-05
									GO:0071692	protein localization to extracellular region	58/1971	441/28891	1.25074e-06	1.83082e-05	1.14297e-05
									GO:0051402	neuron apoptotic process	51/1971	369/28891	1.25192e-06	1.83082e-05	1.14297e-05
									GO:0198738	cell-cell signaling by wnt	60/1971	462/28891	1.25674e-06	1.83336e-05	1.14455e-05
									GO:0050769	positive regulation of neurogenesis	47/1971	329/28891	1.27024e-06	1.84516e-05	1.15192e-05
									GO:0031331	positive regulation of cellular catabolic process	49/1971	349/28891	1.27102e-06	1.84516e-05	1.15192e-05
									GO:0010950	positive regulation of endopeptidase activity	30/1971	169/28891	1.27469e-06	1.84598e-05	1.15243e-05
									GO:0031098	stress-activated protein kinase signaling cascade	40/1971	261/28891	1.30417e-06	1.87953e-05	1.17337e-05
									GO:0090092	regulation of transmembrane receptor protein serine/threonine kinase signaling pathway	40/1971	261/28891	1.30417e-06	1.87953e-05	1.17337e-05
									GO:0046822	regulation of nucleocytoplasmic transport	26/1971	135/28891	1.31317e-06	1.88792e-05	1.17861e-05
									GO:1900182	positive regulation of protein localization to nucleus	22/1971	103/28891	1.39241e-06	1.99702e-05	1.24672e-05
									GO:0048545	response to steroid hormone	39/1971	253/28891	1.51905e-06	2.17342e-05	1.35685e-05
									GO:0070200	establishment of protein localization to telomere	9/1971	19/28891	1.54995e-06	2.2123e-05	1.38112e-05
									GO:0033673	negative regulation of kinase activity	36/1971	225/28891	1.55865e-06	2.2194e-05	1.38555e-05
									GO:2000278	regulation of DNA biosynthetic process	25/1971	128/28891	1.59327e-06	2.26328e-05	1.41295e-05
									GO:0006626	protein targeting to mitochondrion	19/1971	81/28891	1.62653e-06	2.29955e-05	1.43559e-05
									GO:1901880	negative regulation of protein depolymerization	19/1971	81/28891	1.62653e-06	2.29955e-05	1.43559e-05
									GO:0001937	negative regulation of endothelial cell proliferation	14/1971	47/28891	1.81087e-06	2.55409e-05	1.5945e-05
									GO:0006099	tricarboxylic acid cycle	12/1971	35/28891	1.87012e-06	2.62522e-05	1.63891e-05
									GO:0150117	positive regulation of cell-substrate junction organization	12/1971	35/28891	1.87012e-06	2.62522e-05	1.63891e-05
									GO:0036294	cellular response to decreased oxygen levels	27/1971	146/28891	1.88738e-06	2.64322e-05	1.65014e-05
									GO:0045601	regulation of endothelial cell differentiation	13/1971	41/28891	1.92277e-06	2.6818e-05	1.67423e-05
									GO:1903543	positive regulation of exosomal secretion	8/1971	15/28891	1.92844e-06	2.6818e-05	1.67423e-05
									GO:1904814	regulation of protein localization to chromosome, telomeric region	8/1971	15/28891	1.92844e-06	2.6818e-05	1.67423e-05
									GO:0030516	regulation of axon extension	23/1971	113/28891	1.95987e-06	2.71914e-05	1.69754e-05
									GO:1904950	negative regulation of establishment of protein localization	28/1971	155/28891	1.98994e-06	2.75445e-05	1.71958e-05
									GO:0098727	maintenance of cell number	35/1971	218/28891	1.99579e-06	2.75613e-05	1.72063e-05
									GO:0016570	histone modification	29/1971	164/28891	2.06272e-06	2.84197e-05	1.77422e-05
									GO:0043434	response to peptide hormone	53/1971	396/28891	2.09333e-06	2.87748e-05	1.79639e-05
									GO:0010633	negative regulation of epithelial cell migration	18/1971	75/28891	2.13242e-06	2.92446e-05	1.82572e-05
									GO:0036465	synaptic vesicle recycling	20/1971	90/28891	2.1628e-06	2.9593e-05	1.84747e-05
									GO:0035924	cellular response to vascular endothelial growth factor stimulus	16/1971	61/28891	2.2134e-06	3.01618e-05	1.88298e-05
									GO:0030837	negative regulation of actin filament polymerization	17/1971	68/28891	2.21957e-06	3.01618e-05	1.88298e-05
									GO:0032387	negative regulation of intracellular transport	17/1971	68/28891	2.21957e-06	3.01618e-05	1.88298e-05
									GO:1901987	regulation of cell cycle phase transition	58/1971	449/28891	2.22655e-06	3.01877e-05	1.8846e-05
									GO:0071346	cellular response to type II interferon	24/1971	122/28891	2.23799e-06	3.0274e-05	1.88998e-05
									GO:0070302	regulation of stress-activated protein kinase signaling cascade	34/1971	210/28891	2.29091e-06	3.09195e-05	1.93028e-05
									GO:0030866	cortical actin cytoskeleton organization	13/1971	42/28891	2.6111e-06	3.51613e-05	2.19509e-05
									GO:0043537	negative regulation of blood vessel endothelial cell migration	12/1971	36/28891	2.63116e-06	3.52717e-05	2.20199e-05
									GO:1901889	negative regulation of cell junction assembly	12/1971	36/28891	2.63116e-06	3.52717e-05	2.20199e-05
									GO:0061462	protein localization to lysosome	15/1971	55/28891	2.68524e-06	3.59158e-05	2.2422e-05
									GO:0006979	response to oxidative stress	52/1971	389/28891	2.69644e-06	3.59848e-05	2.24651e-05
									GO:0034205	amyloid-beta formation	14/1971	49/28891	3.14507e-06	4.1878e-05	2.61441e-05
									GO:0000070	mitotic sister chromatid segregation	30/1971	177/28891	3.41722e-06	4.54001e-05	2.8343e-05
									GO:0030705	cytoskeleton-dependent intracellular transport	34/1971	214/28891	3.52256e-06	4.66954e-05	2.91516e-05
									GO:0051491	positive regulation of filopodium assembly	12/1971	37/28891	3.65266e-06	4.82764e-05	3.01386e-05
									GO:1902600	proton transmembrane transport	23/1971	117/28891	3.65804e-06	4.82764e-05	3.01386e-05
									GO:0051224	negative regulation of protein transport	27/1971	151/28891	3.67983e-06	4.84565e-05	3.02511e-05
									GO:0036503	ERAD pathway	22/1971	109/28891	3.75823e-06	4.93797e-05	3.08274e-05
									GO:0060560	developmental growth involved in morphogenesis	42/1971	292/28891	3.82587e-06	5.01577e-05	3.13131e-05
									GO:0050680	negative regulation of epithelial cell proliferation	29/1971	169/28891	3.83861e-06	5.02141e-05	3.13483e-05
									GO:0048771	tissue remodeling	34/1971	215/28891	3.91394e-06	5.10872e-05	3.18933e-05
									GO:0016051	carbohydrate biosynthetic process	34/1971	216/28891	4.34505e-06	5.64474e-05	3.52397e-05
									GO:0071786	endoplasmic reticulum tubular network organization	9/1971	21/28891	4.35098e-06	5.64474e-05	3.52397e-05
									GO:0043500	muscle adaptation	25/1971	135/28891	4.3589e-06	5.64474e-05	3.52397e-05
									GO:0050435	amyloid-beta metabolic process	15/1971	57/28891	4.37202e-06	5.64474e-05	3.52397e-05
									GO:2000059	negative regulation of ubiquitin-dependent protein catabolic process	15/1971	57/28891	4.37202e-06	5.64474e-05	3.52397e-05
									GO:2001237	negative regulation of extrinsic apoptotic signaling pathway	21/1971	102/28891	4.45713e-06	5.74217e-05	3.58479e-05
									GO:0010613	positive regulation of cardiac muscle hypertrophy	13/1971	44/28891	4.67079e-06	6.00443e-05	3.74852e-05
									GO:1905897	regulation of response to endoplasmic reticulum stress	18/1971	79/28891	4.72573e-06	6.06197e-05	3.78444e-05
									GO:0048284	organelle fusion	29/1971	171/28891	4.87912e-06	6.23187e-05	3.89051e-05
									GO:0061025	membrane fusion	29/1971	171/28891	4.87912e-06	6.23187e-05	3.89051e-05
									GO:0070198	protein localization to chromosome, telomeric region	11/1971	32/28891	4.89219e-06	6.23519e-05	3.89258e-05
									GO:0097120	receptor localization to synapse	19/1971	87/28891	5.06278e-06	6.43882e-05	4.01971e-05
									GO:0018205	peptidyl-lysine modification	35/1971	227/28891	5.08518e-06	6.44068e-05	4.02087e-05
									GO:0010959	regulation of metal ion transport	58/1971	461/28891	5.08588e-06	6.44068e-05	4.02087e-05
									GO:0007006	mitochondrial membrane organization	22/1971	111/28891	5.1352e-06	6.48932e-05	4.05123e-05
									GO:0032507	maintenance of protein location in cell	17/1971	72/28891	5.15711e-06	6.48945e-05	4.05132e-05
									GO:1903051	negative regulation of proteolysis involved in protein catabolic process	17/1971	72/28891	5.15711e-06	6.48945e-05	4.05132e-05
									GO:0002757	immune response-activating signaling pathway	56/1971	440/28891	5.19504e-06	6.51377e-05	4.0665e-05
									GO:0046578	regulation of Ras protein signal transduction	32/1971	199/28891	5.19832e-06	6.51377e-05	4.0665e-05
									GO:1901879	regulation of protein depolymerization	20/1971	95/28891	5.2272e-06	6.5362e-05	4.0805e-05
									GO:1903322	positive regulation of protein modification by small protein conjugation or removal	26/1971	145/28891	5.24072e-06	6.53936e-05	4.08248e-05
									GO:0051261	protein depolymerization	24/1971	128/28891	5.37874e-06	6.69754e-05	4.18123e-05
									GO:0071375	cellular response to peptide hormone stimulus	42/1971	296/28891	5.41429e-06	6.72773e-05	4.20007e-05
									GO:0006935	chemotaxis	58/1971	462/28891	5.43717e-06	6.74209e-05	4.20904e-05
									GO:0051489	regulation of filopodium assembly	15/1971	58/28891	5.52702e-06	6.83926e-05	4.2697e-05
									GO:0140014	mitotic nuclear division	39/1971	267/28891	5.76289e-06	7.11633e-05	4.44267e-05
									GO:0048511	rhythmic process	44/1971	317/28891	5.84083e-06	7.19764e-05	4.49343e-05
									GO:0032102	negative regulation of response to external stimulus	60/1971	485/28891	6.00008e-06	7.37861e-05	4.60641e-05
									GO:0045766	positive regulation of angiogenesis	30/1971	182/28891	6.0962e-06	7.46596e-05	4.66094e-05
									GO:1904018	positive regulation of vasculature development	30/1971	182/28891	6.0962e-06	7.46596e-05	4.66094e-05
									GO:0001938	positive regulation of endothelial cell proliferation	21/1971	104/28891	6.15001e-06	7.51237e-05	4.68992e-05
									GO:0014742	positive regulation of muscle hypertrophy	13/1971	45/28891	6.15934e-06	7.51237e-05	4.68992e-05
									GO:0061387	regulation of extent of cell growth	24/1971	129/28891	6.18542e-06	7.52876e-05	4.70015e-05
									GO:0042330	taxis	58/1971	464/28891	6.20848e-06	7.5414e-05	4.70804e-05
									GO:0007266	Rho protein signal transduction	25/1971	138/28891	6.54091e-06	7.92902e-05	4.95003e-05
									GO:1902806	regulation of cell cycle G1/S phase transition	31/1971	192/28891	6.65529e-06	8.05128e-05	5.02636e-05
									GO:0001954	positive regulation of cell-matrix adhesion	16/1971	66/28891	6.74374e-06	8.14173e-05	5.08282e-05
									GO:0010762	regulation of fibroblast migration	14/1971	52/28891	6.78808e-06	8.17868e-05	5.10589e-05
									GO:0000281	mitotic cytokinesis	18/1971	81/28891	6.87895e-06	8.25473e-05	5.15337e-05
									GO:0072665	protein localization to vacuole	18/1971	81/28891	6.87895e-06	8.25473e-05	5.15337e-05
									GO:2001044	regulation of integrin-mediated signaling pathway	9/1971	22/28891	6.9166e-06	8.28322e-05	5.17115e-05
									GO:0007034	vacuolar transport	28/1971	165/28891	6.96856e-06	8.312e-05	5.18912e-05
									GO:0010977	negative regulation of neuron projection development	28/1971	165/28891	6.96856e-06	8.312e-05	5.18912e-05
									GO:0034728	nucleosome organization	19/1971	89/28891	7.20106e-06	8.57214e-05	5.35152e-05
									GO:0031348	negative regulation of defense response	45/1971	330/28891	7.34304e-06	8.72371e-05	5.44615e-05
									GO:0043523	regulation of neuron apoptotic process	43/1971	310/28891	7.53992e-06	8.93976e-05	5.58103e-05
									GO:2000045	regulation of G1/S transition of mitotic cell cycle	28/1971	166/28891	7.8439e-06	9.28169e-05	5.79449e-05
									GO:1905477	positive regulation of protein localization to membrane	22/1971	114/28891	8.06909e-06	9.52921e-05	5.94902e-05
									GO:0051851	modulation by host of symbiont process	18/1971	82/28891	8.25605e-06	9.73069e-05	6.0748e-05
									GO:0019319	hexose biosynthetic process	20/1971	98/28891	8.58212e-06	0.00010095	6.30224e-05
									GO:1903533	regulation of protein targeting	15/1971	60/28891	8.68075e-06	0.000101909	6.3621e-05
									GO:0051225	spindle assembly	23/1971	123/28891	8.77522e-06	0.000102815	6.41868e-05
									GO:0016188	synaptic vesicle maturation	10/1971	28/28891	8.9605e-06	0.000104574	6.5285e-05
									GO:0035020	regulation of Rac protein signal transduction	10/1971	28/28891	8.9605e-06	0.000104574	6.5285e-05
									GO:0051702	biological process involved in interaction with symbiont	22/1971	115/28891	9.34179e-06	0.000108811	6.79298e-05
									GO:0031623	receptor internalization	26/1971	150/28891	9.88688e-06	0.000114935	7.17531e-05
									GO:0051701	biological process involved in interaction with host	27/1971	159/28891	9.9562e-06	0.000115515	7.21153e-05
									GO:0000422	autophagy of mitochondrion	19/1971	91/28891	1.01204e-05	0.000116738	7.28787e-05
									GO:0043242	negative regulation of protein-containing complex disassembly	19/1971	91/28891	1.01204e-05	0.000116738	7.28787e-05
									GO:0061726	mitochondrion disassembly	19/1971	91/28891	1.01204e-05	0.000116738	7.28787e-05
									GO:0002764	immune response-regulating signaling pathway	56/1971	450/28891	1.01543e-05	0.000116902	7.29808e-05
									GO:0042063	gliogenesis	51/1971	397/28891	1.03694e-05	0.000119148	7.43832e-05
									GO:1903052	positive regulation of proteolysis involved in protein catabolic process	24/1971	133/28891	1.06334e-05	0.000121711	7.59835e-05
									GO:0070861	regulation of protein exit from endoplasmic reticulum	9/1971	23/28891	1.06743e-05	0.000121711	7.59835e-05
									GO:0098974	postsynaptic actin cytoskeleton organization	9/1971	23/28891	1.06743e-05	0.000121711	7.59835e-05
									GO:0099188	postsynaptic cytoskeleton organization	9/1971	23/28891	1.06743e-05	0.000121711	7.59835e-05
									GO:0006278	RNA-templated DNA biosynthetic process	15/1971	61/28891	1.07897e-05	0.000121901	7.61022e-05
									GO:0006903	vesicle targeting	15/1971	61/28891	1.07897e-05	0.000121901	7.61022e-05
									GO:0007004	telomere maintenance via telomerase	15/1971	61/28891	1.07897e-05	0.000121901	7.61022e-05
									GO:0042987	amyloid precursor protein catabolic process	15/1971	61/28891	1.07897e-05	0.000121901	7.61022e-05
									GO:0006473	protein acetylation	22/1971	116/28891	1.07934e-05	0.000121901	7.61022e-05
									GO:0001764	neuron migration	32/1971	206/28891	1.0835e-05	0.000122139	7.62508e-05
									GO:0097401	synaptic vesicle lumen acidification	8/1971	18/28891	1.08909e-05	0.000122307	7.63556e-05
									GO:0099159	regulation of modification of postsynaptic structure	8/1971	18/28891	1.08909e-05	0.000122307	7.63556e-05
									GO:0010718	positive regulation of epithelial to mesenchymal transition	14/1971	54/28891	1.09459e-05	0.000122694	7.65967e-05
									GO:0006470	protein dephosphorylation	35/1971	235/28891	1.10625e-05	0.000123534	7.71215e-05
									GO:0050679	positive regulation of epithelial cell proliferation	35/1971	235/28891	1.10625e-05	0.000123534	7.71215e-05
									GO:0071322	cellular response to carbohydrate stimulus	28/1971	169/28891	1.11067e-05	0.000123796	7.72851e-05
									GO:0046824	positive regulation of nucleocytoplasmic transport	17/1971	76/28891	1.1201e-05	0.000124469	7.77054e-05
									GO:1902850	microtubule cytoskeleton organization involved in mitosis	27/1971	160/28891	1.12089e-05	0.000124469	7.77054e-05
									GO:0007162	negative regulation of cell adhesion	43/1971	315/28891	1.12898e-05	0.000125134	7.81204e-05
									GO:2000060	positive regulation of ubiquitin-dependent protein catabolic process	21/1971	108/28891	1.1382e-05	0.000125922	7.86119e-05
									GO:0032091	negative regulation of protein binding	20/1971	100/28891	1.179e-05	0.000130194	8.12789e-05
									GO:0051881	regulation of mitochondrial membrane potential	19/1971	92/28891	1.19462e-05	0.000131674	8.22029e-05
									GO:0071711	basement membrane organization	12/1971	41/28891	1.20598e-05	0.000132681	8.28315e-05
									GO:0062197	cellular response to chemical stress	43/1971	316/28891	1.22208e-05	0.000134203	8.37822e-05
									GO:0030010	establishment of cell polarity	28/1971	170/28891	1.24429e-05	0.000136391	8.51478e-05
									GO:0016485	protein processing	38/1971	266/28891	1.2681e-05	0.000138745	8.66175e-05
									GO:0032469	endoplasmic reticulum calcium ion homeostasis	10/1971	29/28891	1.28409e-05	0.000139724	8.72286e-05
									GO:0070199	establishment of protein localization to chromosome	10/1971	29/28891	1.28409e-05	0.000139724	8.72286e-05
									GO:0090151	establishment of protein localization to mitochondrial membrane	10/1971	29/28891	1.28409e-05	0.000139724	8.72286e-05
									GO:0006906	vesicle fusion	23/1971	126/28891	1.32514e-05	0.000143928	8.9853e-05
									GO:0045860	positive regulation of protein kinase activity	48/1971	369/28891	1.33737e-05	0.000144698	9.0334e-05
									GO:0032873	negative regulation of stress-activated MAPK cascade	13/1971	48/28891	1.34242e-05	0.000144698	9.0334e-05
									GO:0072583	clathrin-dependent endocytosis	13/1971	48/28891	1.34242e-05	0.000144698	9.0334e-05
									GO:0090317	negative regulation of intracellular protein transport	13/1971	48/28891	1.34242e-05	0.000144698	9.0334e-05
									GO:0042982	amyloid precursor protein metabolic process	17/1971	77/28891	1.34682e-05	0.000144698	9.0334e-05
									GO:0046847	filopodium assembly	17/1971	77/28891	1.34682e-05	0.000144698	9.0334e-05
									GO:0051403	stress-activated MAPK cascade	36/1971	248/28891	1.48677e-05	0.000159446	9.9541e-05
									GO:0090307	mitotic spindle assembly	16/1971	70/28891	1.50778e-05	0.000161408	0.000100766
									GO:0007052	mitotic spindle organization	23/1971	127/28891	1.51495e-05	0.000161884	0.000101063
									GO:0018208	peptidyl-proline modification	12/1971	42/28891	1.58393e-05	0.000168461	0.000105169
									GO:0071214	cellular response to abiotic stimulus	45/1971	340/28891	1.58498e-05	0.000168461	0.000105169
									GO:0104004	cellular response to environmental stimulus	45/1971	340/28891	1.58498e-05	0.000168461	0.000105169
									GO:0043524	negative regulation of neuron apoptotic process	32/1971	210/28891	1.61653e-05	0.000171508	0.000107071
									GO:0030512	negative regulation of transforming growth factor beta receptor signaling pathway	19/1971	94/28891	1.65082e-05	0.000174834	0.000109148
									GO:0006816	calcium ion transport	57/1971	469/28891	1.70989e-05	0.00018052	0.000112697
									GO:0070303	negative regulation of stress-activated protein kinase signaling cascade	13/1971	49/28891	1.7136e-05	0.00018052	0.000112697
									GO:1905521	regulation of macrophage migration	13/1971	49/28891	1.7136e-05	0.00018052	0.000112697
									GO:0090174	organelle membrane fusion	23/1971	128/28891	1.72897e-05	0.000181817	0.000113507
									GO:0010506	regulation of autophagy	41/1971	300/28891	1.73627e-05	0.000182263	0.000113785
									GO:0033674	positive regulation of kinase activity	53/1971	426/28891	1.7442e-05	0.000182773	0.000114104
									GO:0048199	vesicle targeting, to, from or within Golgi	10/1971	30/28891	1.80852e-05	0.000188847	0.000117896
									GO:0051894	positive regulation of focal adhesion assembly	10/1971	30/28891	1.80852e-05	0.000188847	0.000117896
									GO:0001885	endothelial cell development	16/1971	71/28891	1.82407e-05	0.000190138	0.000118702
									GO:0048639	positive regulation of developmental growth	33/1971	221/28891	1.8431e-05	0.000191785	0.00011973
									GO:0021537	telencephalon development	39/1971	281/28891	1.93086e-05	0.000200567	0.000125212
									GO:0071897	DNA biosynthetic process	29/1971	184/28891	2.07859e-05	0.000215536	0.000134557
									GO:1902459	positive regulation of stem cell population maintenance	13/1971	50/28891	2.17181e-05	0.00022481	0.000140347
									GO:0051282	regulation of sequestering of calcium ion	24/1971	139/28891	2.28353e-05	0.000235965	0.000147311
									GO:0034249	negative regulation of amide metabolic process	35/1971	243/28891	2.29595e-05	0.000236427	0.0001476
									GO:0050920	regulation of chemotaxis	35/1971	243/28891	2.29595e-05	0.000236427	0.0001476
									GO:0097529	myeloid leukocyte migration	36/1971	253/28891	2.30919e-05	0.00023738	0.000148194
									GO:0070371	ERK1 and ERK2 cascade	47/1971	367/28891	2.4489e-05	0.000251308	0.00015689
									GO:0016052	carbohydrate catabolic process	27/1971	167/28891	2.48352e-05	0.000253984	0.000158561
									GO:0031099	regeneration	27/1971	167/28891	2.48352e-05	0.000253984	0.000158561
									GO:1903055	positive regulation of extracellular matrix organization	10/1971	31/28891	2.50679e-05	0.000255925	0.000159772
									GO:0043543	protein acylation	26/1971	158/28891	2.54359e-05	0.000259238	0.00016184
									GO:0009615	response to virus	49/1971	389/28891	2.57577e-05	0.000261621	0.000163328
									GO:0021700	developmental maturation	49/1971	389/28891	2.57577e-05	0.000261621	0.000163328
									GO:0002262	myeloid cell homeostasis	32/1971	215/28891	2.61555e-05	0.000265209	0.000165568
									GO:0061912	selective autophagy	19/1971	97/28891	2.62937e-05	0.000266157	0.00016616
									GO:0043388	positive regulation of DNA binding	14/1971	58/28891	2.64367e-05	0.00026715	0.00016678
									GO:2001235	positive regulation of apoptotic signaling pathway	28/1971	177/28891	2.67133e-05	0.000269488	0.000168239
									GO:0140238	presynaptic endocytosis	17/1971	81/28891	2.71831e-05	0.000273763	0.000170908
									GO:1903532	positive regulation of secretion by cell	49/1971	390/28891	2.75462e-05	0.000276951	0.000172899
									GO:0034101	erythrocyte homeostasis	27/1971	168/28891	2.76946e-05	0.000277187	0.000173046
									GO:0051100	negative regulation of binding	27/1971	168/28891	2.76946e-05	0.000277187	0.000173046
									GO:0006613	cotranslational protein targeting to membrane	8/1971	20/28891	2.77094e-05	0.000277187	0.000173046
									GO:0032872	regulation of stress-activated MAPK cascade	31/1971	206/28891	2.7918e-05	0.000278805	0.000174056
									GO:0051101	regulation of DNA binding	22/1971	123/28891	2.81185e-05	0.000280338	0.000175013
									GO:0006874	intracellular calcium ion homeostasis	43/1971	327/28891	2.83041e-05	0.00028143	0.000175695
									GO:0051170	import into nucleus	29/1971	187/28891	2.83227e-05	0.00028143	0.000175695
									GO:0032006	regulation of TOR signaling	26/1971	159/28891	2.84621e-05	0.000282344	0.000176265
									GO:0032200	telomere organization	25/1971	150/28891	2.8955e-05	0.000286279	0.000178722
									GO:0034341	response to type II interferon	25/1971	150/28891	2.8955e-05	0.000286279	0.000178722
									GO:0051208	sequestering of calcium ion	24/1971	141/28891	2.91075e-05	0.000286834	0.000179069
									GO:0062207	regulation of pattern recognition receptor signaling pathway	24/1971	141/28891	2.91075e-05	0.000286834	0.000179069
									GO:0002833	positive regulation of response to biotic stimulus	51/1971	413/28891	3.04062e-05	0.000299137	0.000186749
									GO:1901874	negative regulation of post-translational protein modification	19/1971	98/28891	3.05535e-05	0.00030009	0.000187344
									GO:1902175	regulation of oxidative stress-induced intrinsic apoptotic signaling pathway	11/1971	38/28891	3.11744e-05	0.000305181	0.000190522
									GO:1905476	negative regulation of protein localization to membrane	11/1971	38/28891	3.11744e-05	0.000305181	0.000190522
									GO:0050714	positive regulation of protein secretion	29/1971	188/28891	3.13384e-05	0.000306283	0.00019121
									GO:0006997	nucleus organization	24/1971	142/28891	3.27919e-05	0.000319963	0.000199751
									GO:0051090	regulation of DNA-binding transcription factor activity	53/1971	436/28891	3.30256e-05	0.000321716	0.000200845
									GO:2001252	positive regulation of chromosome organization	20/1971	107/28891	3.32519e-05	0.000323391	0.00020189
									GO:0030970	retrograde protein transport, ER to cytosol	9/1971	26/28891	3.38427e-05	0.000327531	0.000204475
									GO:0051204	protein insertion into mitochondrial membrane	9/1971	26/28891	3.38427e-05	0.000327531	0.000204475
									GO:1903513	endoplasmic reticulum to cytosol transport	9/1971	26/28891	3.38427e-05	0.000327531	0.000204475
									GO:0051654	establishment of mitochondrion localization	10/1971	32/28891	3.42387e-05	0.000329047	0.000205421
									GO:1902683	regulation of receptor localization to synapse	10/1971	32/28891	3.42387e-05	0.000329047	0.000205421
									GO:0000338	protein deneddylation	6/1971	11/28891	3.42757e-05	0.000329047	0.000205421
									GO:0110011	regulation of basement membrane organization	6/1971	11/28891	3.42757e-05	0.000329047	0.000205421
									GO:1903332	regulation of protein folding	6/1971	11/28891	3.42757e-05	0.000329047	0.000205421
									GO:0007623	circadian rhythm	33/1971	228/28891	3.5099e-05	0.000336407	0.000210017
									GO:0051028	mRNA transport	21/1971	116/28891	3.51767e-05	0.00033661	0.000210143
									GO:0010038	response to metal ion	42/1971	320/28891	3.64403e-05	0.000347921	0.000217205
									GO:0010970	transport along microtubule	28/1971	180/28891	3.64756e-05	0.000347921	0.000217205
									GO:0061008	hepaticobiliary system development	24/1971	143/28891	3.68907e-05	0.000350989	0.00021912
									GO:0043244	regulation of protein-containing complex disassembly	23/1971	134/28891	3.69151e-05	0.000350989	0.00021912
									GO:0010833	telomere maintenance via telomere lengthening	16/1971	75/28891	3.75822e-05	0.000356762	0.000222724
									GO:0050708	regulation of protein secretion	43/1971	331/28891	3.78828e-05	0.000359042	0.000224147
									GO:0000280	nuclear division	54/1971	450/28891	3.98601e-05	0.000377182	0.000235472
									GO:0033002	muscle cell proliferation	38/1971	280/28891	4.04207e-05	0.000381879	0.000238404
									GO:0072331	signal transduction by p53 class mediator	25/1971	153/28891	4.07205e-05	0.000383828	0.000239621
									GO:0046329	negative regulation of JNK cascade	11/1971	39/28891	4.0756e-05	0.000383828	0.000239621
									GO:0017148	negative regulation of translation	32/1971	220/28891	4.14801e-05	0.000390031	0.000243493
									GO:0044843	cell cycle G1/S phase transition	36/1971	260/28891	4.16329e-05	0.00039085	0.000244005
									GO:0070372	regulation of ERK1 and ERK2 cascade	44/1971	343/28891	4.204e-05	0.000393841	0.000245872
									GO:0045292	mRNA cis splicing, via spliceosome	8/1971	21/28891	4.20838e-05	0.000393841	0.000245872
									GO:1903321	negative regulation of protein modification by small protein conjugation or removal	18/1971	92/28891	4.31491e-05	0.000402656	0.000251375
									GO:0006356	regulation of transcription by RNA polymerase I	12/1971	46/28891	4.3185e-05	0.000402656	0.000251375
									GO:0009100	glycoprotein metabolic process	45/1971	354/28891	4.32287e-05	0.000402656	0.000251375
									GO:1904019	epithelial cell apoptotic process	26/1971	163/28891	4.40917e-05	0.000410053	0.000255993
									GO:0045088	regulation of innate immune response	56/1971	474/28891	4.47741e-05	0.000414871	0.000259001
									GO:0019682	glyceraldehyde-3-phosphate metabolic process	7/1971	16/28891	4.49583e-05	0.000414871	0.000259001
									GO:0051895	negative regulation of focal adhesion assembly	7/1971	16/28891	4.49583e-05	0.000414871	0.000259001
									GO:0072673	lamellipodium morphogenesis	7/1971	16/28891	4.49583e-05	0.000414871	0.000259001
									GO:0150118	negative regulation of cell-substrate junction organization	7/1971	16/28891	4.49583e-05	0.000414871	0.000259001
									GO:0045216	cell-cell junction organization	33/1971	231/28891	4.57468e-05	0.000421494	0.000263136
									GO:0030947	regulation of vascular endothelial growth factor receptor signaling pathway	10/1971	33/28891	4.61311e-05	0.000423722	0.000264527
									GO:0071763	nuclear membrane organization	10/1971	33/28891	4.61311e-05	0.000423722	0.000264527
									GO:0000723	telomere maintenance	24/1971	145/28891	4.64964e-05	0.00042642	0.000266211
									GO:0006376	mRNA splice site recognition	9/1971	27/28891	4.76964e-05	0.000436752	0.000272661
									GO:0043087	regulation of GTPase activity	44/1971	345/28891	4.83259e-05	0.000441619	0.0002757
									GO:0010812	negative regulation of cell-substrate adhesion	14/1971	61/28891	4.83763e-05	0.000441619	0.0002757
									GO:0031929	TOR signaling	28/1971	183/28891	4.9356e-05	0.000449873	0.000280852
									GO:0051346	negative regulation of hydrolase activity	45/1971	356/28891	4.95603e-05	0.000450851	0.000281463
									GO:0035265	organ growth	32/1971	222/28891	4.96148e-05	0.000450851	0.000281463
									GO:0045773	positive regulation of axon extension	13/1971	54/28891	5.2489e-05	0.000476242	0.000297314
									GO:0051283	negative regulation of sequestering of calcium ion	23/1971	137/28891	5.28255e-05	0.000478037	0.000298435
									GO:0007041	lysosomal transport	22/1971	128/28891	5.28475e-05	0.000478037	0.000298435
									GO:0000082	G1/S transition of mitotic cell cycle	33/1971	233/28891	5.43908e-05	0.000490663	0.000306318
									GO:0061014	positive regulation of mRNA catabolic process	19/1971	102/28891	5.44082e-05	0.000490663	0.000306318
									GO:0030218	erythrocyte differentiation	25/1971	156/28891	5.66231e-05	0.000509865	0.000318305
									GO:0006094	gluconeogenesis	18/1971	94/28891	5.80929e-05	0.00052231	0.000326074
									GO:0021987	cerebral cortex development	21/1971	120/28891	5.90488e-05	0.000530103	0.00033094
									GO:0051962	positive regulation of nervous system development	48/1971	391/28891	5.94146e-05	0.000532584	0.000332488
									GO:0051973	positive regulation of telomerase activity	10/1971	34/28891	6.13719e-05	0.000549301	0.000342925
									GO:0032206	positive regulation of telomere maintenance	15/1971	70/28891	6.16833e-05	0.00055126	0.000344147
									GO:0048488	synaptic vesicle endocytosis	16/1971	78/28891	6.22459e-05	0.000555454	0.000346766
									GO:0007159	leukocyte cell-cell adhesion	53/1971	447/28891	6.42902e-05	0.000572837	0.000357618
									GO:1901799	negative regulation of proteasomal protein catabolic process	13/1971	55/28891	6.44745e-05	0.000573621	0.000358107
									GO:0046166	glyceraldehyde-3-phosphate biosynthetic process	6/1971	12/28891	6.45799e-05	0.000573701	0.000358157
									GO:0010821	regulation of mitochondrion organization	24/1971	148/28891	6.51348e-05	0.000577768	0.000360696
									GO:0050770	regulation of axonogenesis	28/1971	186/28891	6.62035e-05	0.000586374	0.000366069
									GO:0030048	actin filament-based movement	22/1971	130/28891	6.72522e-05	0.000594777	0.000371315
									GO:0032506	cytokinetic process	11/1971	41/28891	6.76917e-05	0.00059689	0.000372634
									GO:0070849	response to epidermal growth factor	11/1971	41/28891	6.76917e-05	0.00059689	0.000372634
									GO:0051047	positive regulation of secretion	52/1971	437/28891	6.83472e-05	0.000601779	0.000375686
									GO:0071333	cellular response to glucose stimulus	25/1971	158/28891	7.0117e-05	0.000615803	0.000384441
									GO:0055001	muscle cell development	33/1971	236/28891	7.01469e-05	0.000615803	0.000384441
									GO:0032092	positive regulation of protein binding	19/1971	104/28891	7.16375e-05	0.000624947	0.00039015
									GO:0006103	2-oxoglutarate metabolic process	7/1971	17/28891	7.19235e-05	0.000624947	0.00039015
									GO:0006735	NADH regeneration	7/1971	17/28891	7.19235e-05	0.000624947	0.00039015
									GO:0061621	canonical glycolysis	7/1971	17/28891	7.19235e-05	0.000624947	0.00039015
									GO:0061718	glucose catabolic process to pyruvate	7/1971	17/28891	7.19235e-05	0.000624947	0.00039015
									GO:0098761	cellular response to interleukin-7	7/1971	17/28891	7.19235e-05	0.000624947	0.00039015
									GO:1902570	protein localization to nucleolus	7/1971	17/28891	7.19235e-05	0.000624947	0.00039015
									GO:0001889	liver development	23/1971	140/28891	7.46147e-05	0.000647386	0.000404158
									GO:0007062	sister chromatid cohesion	13/1971	56/28891	7.87639e-05	0.00068041	0.000424775
									GO:0051646	mitochondrion localization	13/1971	56/28891	7.87639e-05	0.00068041	0.000424775
									GO:0065002	intracellular protein transmembrane transport	13/1971	56/28891	7.87639e-05	0.00068041	0.000424775
									GO:0016311	dephosphorylation	42/1971	331/28891	7.96068e-05	0.000686695	0.000428699
									GO:1905898	positive regulation of response to endoplasmic reticulum stress	10/1971	35/28891	8.06908e-05	0.000695039	0.000433908
									GO:0055074	calcium ion homeostasis	44/1971	353/28891	8.30021e-05	0.000713914	0.000445691
									GO:1901800	positive regulation of proteasomal protein catabolic process	20/1971	114/28891	8.45465e-05	0.00072553	0.000452943
									GO:0006998	nuclear envelope organization	12/1971	49/28891	8.45964e-05	0.00072553	0.000452943
									GO:0051983	regulation of chromosome segregation	22/1971	132/28891	8.50579e-05	0.000728439	0.000454759
									GO:0032963	collagen metabolic process	21/1971	123/28891	8.54987e-05	0.000730112	0.000455804
									GO:0038127	ERBB signaling pathway	21/1971	123/28891	8.54987e-05	0.000730112	0.000455804
									GO:0009988	cell-cell recognition	16/1971	80/28891	8.57218e-05	0.000730969	0.000456338
									GO:0032435	negative regulation of proteasomal ubiquitin-dependent protein catabolic process	11/1971	42/28891	8.60909e-05	0.000733066	0.000457648
									GO:0071331	cellular response to hexose stimulus	25/1971	160/28891	8.64216e-05	0.00073483	0.000458749
									GO:0061157	mRNA destabilization	18/1971	97/28891	8.90973e-05	0.000756501	0.000472278
									GO:0051220	cytoplasmic sequestering of protein	8/1971	23/28891	8.96487e-05	0.000758642	0.000473614
									GO:1905244	regulation of modification of synaptic structure	8/1971	23/28891	8.96487e-05	0.000758642	0.000473614
									GO:0006120	mitochondrial electron transport, NADH to ubiquinone	9/1971	29/28891	8.99867e-05	0.000758642	0.000473614
									GO:0006622	protein targeting to lysosome	9/1971	29/28891	8.99867e-05	0.000758642	0.000473614
									GO:1902473	regulation of protein localization to synapse	9/1971	29/28891	8.99867e-05	0.000758642	0.000473614
									GO:0006405	RNA export from nucleus	17/1971	89/28891	9.53878e-05	0.000801809	0.000500563
									GO:0030111	regulation of Wnt signaling pathway	41/1971	323/28891	9.53905e-05	0.000801809	0.000500563
									GO:0030838	positive regulation of actin filament polymerization	13/1971	57/28891	9.57154e-05	0.000801809	0.000500563
									GO:0072698	protein localization to microtubule cytoskeleton	13/1971	57/28891	9.57154e-05	0.000801809	0.000500563
									GO:0071326	cellular response to monosaccharide stimulus	25/1971	161/28891	9.57806e-05	0.000801809	0.000500563
									GO:2000116	regulation of cysteine-type endopeptidase activity	33/1971	240/28891	9.7547e-05	0.000815449	0.000509079
									GO:0031668	cellular response to extracellular stimulus	36/1971	271/28891	9.90358e-05	0.000826734	0.000516124
									GO:0006360	transcription by RNA polymerase I	14/1971	65/28891	0.000101358	0.000844936	0.000527487
									GO:0090559	regulation of membrane permeability	15/1971	73/28891	0.000102464	0.000851768	0.000531752
									GO:2001244	positive regulation of intrinsic apoptotic signaling pathway	15/1971	73/28891	0.000102464	0.000851768	0.000531752
									GO:0007254	JNK cascade	27/1971	181/28891	0.000103638	0.000860326	0.000537095
									GO:0032210	regulation of telomere maintenance via telomerase	12/1971	50/28891	0.000104453	0.000865882	0.000540563
									GO:0090114	COPII-coated vesicle budding	10/1971	36/28891	0.00010493	0.000868626	0.000542277
									GO:0019882	antigen processing and presentation	22/1971	134/28891	0.00010694	0.000884034	0.000551896
									GO:0007033	vacuole organization	31/1971	221/28891	0.000107928	0.000890966	0.000556224
									GO:0030011	maintenance of cell polarity	7/1971	18/28891	0.000110762	0.000910577	0.000568466
									GO:0039535	regulation of RIG-I signaling pathway	7/1971	18/28891	0.000110762	0.000910577	0.000568466
									GO:0098760	response to interleukin-7	7/1971	18/28891	0.000110762	0.000910577	0.000568466
									GO:0046328	regulation of JNK cascade	24/1971	153/28891	0.000111365	0.000914267	0.00057077
									GO:0035437	maintenance of protein localization in endoplasmic reticulum	6/1971	13/28891	0.000112995	0.000926374	0.000578328
									GO:0051146	striated muscle cell differentiation	43/1971	347/28891	0.000113426	0.000928628	0.000579735
									GO:0006606	protein import into nucleus	27/1971	182/28891	0.00011391	0.000931311	0.000581411
									GO:0003007	heart morphogenesis	38/1971	294/28891	0.000115604	0.000942299	0.00058827
									GO:0008631	intrinsic apoptotic signaling pathway in response to oxidative stress	13/1971	58/28891	0.000115729	0.000942299	0.00058827
									GO:0043536	positive regulation of blood vessel endothelial cell migration	13/1971	58/28891	0.000115729	0.000942299	0.00058827
									GO:0001570	vasculogenesis	18/1971	99/28891	0.000117126	0.000952366	0.000594555
									GO:1902075	cellular response to salt	29/1971	202/28891	0.00011744	0.000953619	0.000595337
									GO:0048863	stem cell differentiation	37/1971	284/28891	0.000119878	0.000972088	0.000606867
									GO:0006879	intracellular iron ion homeostasis	15/1971	74/28891	0.000120494	0.000973111	0.000607506
									GO:0010658	striated muscle cell apoptotic process	15/1971	74/28891	0.000120494	0.000973111	0.000607506
									GO:0032922	circadian regulation of gene expression	15/1971	74/28891	0.000120494	0.000973111	0.000607506
									GO:0034599	cellular response to oxidative stress	33/1971	243/28891	0.00012406	0.00100055	0.000624635
									GO:0046879	hormone secretion	48/1971	403/28891	0.000124536	0.00100303	0.000626183
									GO:0002221	pattern recognition receptor signaling pathway	32/1971	233/28891	0.000126136	0.00101454	0.000633369
									GO:0150105	protein localization to cell-cell junction	8/1971	24/28891	0.000126451	0.0010157	0.000634095
									GO:0032436	positive regulation of proteasomal ubiquitin-dependent protein catabolic process	17/1971	91/28891	0.000127024	0.00101893	0.000636113
									GO:0090276	regulation of peptide hormone secretion	35/1971	264/28891	0.000127758	0.00102344	0.000638925
									GO:0048010	vascular endothelial growth factor receptor signaling pathway	12/1971	51/28891	0.00012818	0.00102544	0.000640177
									GO:0043491	phosphatidylinositol 3-kinase/protein kinase B signal transduction	40/1971	317/28891	0.000131063	0.00104709	0.000653693
									GO:0050890	cognition	45/1971	371/28891	0.000131446	0.00104875	0.000654727
									GO:0051209	release of sequestered calcium ion into cytosol	22/1971	136/28891	0.000133679	0.00106503	0.000664892
									GO:0035418	protein localization to synapse	18/1971	100/28891	0.000133845	0.00106503	0.000664892
									GO:0001953	negative regulation of cell-matrix adhesion	10/1971	37/28891	0.000135052	0.00106892	0.00066732
									GO:0045920	negative regulation of exocytosis	10/1971	37/28891	0.000135052	0.00106892	0.00066732
									GO:0048026	positive regulation of mRNA splicing, via spliceosome	10/1971	37/28891	0.000135052	0.00106892	0.00066732
									GO:0090313	regulation of protein targeting to membrane	10/1971	37/28891	0.000135052	0.00106892	0.00066732
									GO:0050764	regulation of phagocytosis	21/1971	127/28891	0.000136885	0.00108056	0.000674585
									GO:0070646	protein modification by small protein removal	21/1971	127/28891	0.000136885	0.00108056	0.000674585
									GO:0031398	positive regulation of protein ubiquitination	20/1971	118/28891	0.000138297	0.00109026	0.00068064
									GO:1904356	regulation of telomere maintenance via telomere lengthening	13/1971	59/28891	0.00013925	0.00109632	0.000684425
									GO:1904377	positive regulation of protein localization to cell periphery	15/1971	75/28891	0.000141222	0.00111038	0.0006932
									GO:0070059	intrinsic apoptotic signaling pathway in response to endoplasmic reticulum stress	14/1971	67/28891	0.000143041	0.00112024	0.000699355
									GO:1903539	protein localization to postsynaptic membrane	14/1971	67/28891	0.000143041	0.00112024	0.000699355
									GO:1905517	macrophage migration	14/1971	67/28891	0.000143041	0.00112024	0.000699355
									GO:1903432	regulation of TORC1 signaling	17/1971	92/28891	0.000146036	0.00114219	0.000713061
									GO:0006090	pyruvate metabolic process	22/1971	137/28891	0.000149147	0.00116499	0.000727293
									GO:0031330	negative regulation of cellular catabolic process	28/1971	195/28891	0.000152068	0.00118436	0.000739389
									GO:0010717	regulation of epithelial to mesenchymal transition	18/1971	101/28891	0.000152622	0.00118436	0.000739389
									GO:0035773	insulin secretion involved in cellular response to glucose stimulus	18/1971	101/28891	0.000152622	0.00118436	0.000739389
									GO:0050772	positive regulation of axonogenesis	18/1971	101/28891	0.000152622	0.00118436	0.000739389
									GO:0090100	positive regulation of transmembrane receptor protein serine/threonine kinase signaling pathway	18/1971	101/28891	0.000152622	0.00118436	0.000739389
									GO:0034605	cellular response to heat	12/1971	52/28891	0.000156378	0.00121193	0.0007566
									GO:1903037	regulation of leukocyte cell-cell adhesion	48/1971	407/28891	0.00015768	0.00122043	0.000761905
									GO:0045089	positive regulation of innate immune response	46/1971	385/28891	0.000158382	0.00122427	0.000764302
									GO:0051592	response to calcium ion	23/1971	147/28891	0.000159307	0.00122983	0.000767772
									GO:1903706	regulation of hemopoiesis	52/1971	452/28891	0.000161122	0.00124223	0.000775513
									GO:0001678	intracellular glucose homeostasis	26/1971	176/28891	0.000161913	0.0012435	0.000776305
									GO:0002687	positive regulation of leukocyte migration	26/1971	176/28891	0.000161913	0.0012435	0.000776305
									GO:0065004	protein-DNA complex assembly	26/1971	176/28891	0.000161913	0.0012435	0.000776305
									GO:0060326	cell chemotaxis	41/1971	331/28891	0.000162988	0.00125013	0.00078045
									GO:0042273	ribosomal large subunit biogenesis	15/1971	76/28891	0.000164978	0.00125791	0.000785301
									GO:0060997	dendritic spine morphogenesis	15/1971	76/28891	0.000164978	0.00125791	0.000785301
									GO:2000036	regulation of stem cell population maintenance	15/1971	76/28891	0.000164978	0.00125791	0.000785301
									GO:0006614	SRP-dependent cotranslational protein targeting to membrane	7/1971	19/28891	0.000165058	0.00125791	0.000785301
									GO:0098696	regulation of neurotransmitter receptor localization to postsynaptic specialization membrane	7/1971	19/28891	0.000165058	0.00125791	0.000785301
									GO:0006509	membrane protein ectodomain proteolysis	11/1971	45/28891	0.000168908	0.00128254	0.000800681
									GO:0085029	extracellular matrix assembly	11/1971	45/28891	0.000168908	0.00128254	0.000800681
									GO:0062237	protein localization to postsynapse	14/1971	68/28891	0.000168937	0.00128254	0.000800681
									GO:0030072	peptide hormone secretion	40/1971	321/28891	0.000171355	0.00129924	0.000811107
									GO:0071364	cellular response to epidermal growth factor stimulus	10/1971	38/28891	0.000172151	0.00130362	0.000813839
									GO:0050779	RNA destabilization	18/1971	102/28891	0.000173668	0.00131343	0.000819966
									GO:1902547	regulation of cellular response to vascular endothelial growth factor stimulus	8/1971	25/28891	0.000174874	0.00131896	0.000823417
									GO:2000345	regulation of hepatocyte proliferation	8/1971	25/28891	0.000174874	0.00131896	0.000823417
									GO:0008637	apoptotic mitochondrial changes	20/1971	120/28891	0.000175064	0.00131896	0.000823417
									GO:0018209	peptidyl-serine modification	42/1971	343/28891	0.000175924	0.00132377	0.000826418
									GO:0022409	positive regulation of cell-cell adhesion	43/1971	354/28891	0.000177335	0.0013327	0.000831995
									GO:0043409	negative regulation of MAPK cascade	27/1971	187/28891	0.000180201	0.00135083	0.000843312
									GO:0050792	regulation of viral process	27/1971	187/28891	0.000180201	0.00135083	0.000843312
									GO:0043112	receptor metabolic process	16/1971	85/28891	0.000181098	0.00135414	0.00084538
									GO:2000736	regulation of stem cell differentiation	16/1971	85/28891	0.000181098	0.00135414	0.00084538
									GO:0002791	regulation of peptide secretion	35/1971	269/28891	0.000184949	0.00137947	0.000861192
									GO:0051091	positive regulation of DNA-binding transcription factor activity	35/1971	269/28891	0.000184949	0.00137947	0.000861192
									GO:0036296	response to increased oxygen levels	6/1971	14/28891	0.000186317	0.00138446	0.000864311
									GO:0097709	connective tissue replacement	6/1971	14/28891	0.000186317	0.00138446	0.000864311
									GO:2001046	positive regulation of integrin-mediated signaling pathway	6/1971	14/28891	0.000186317	0.00138446	0.000864311
									GO:2001057	reactive nitrogen species metabolic process	17/1971	94/28891	0.000191641	0.0014205	0.000886807
									GO:0071675	regulation of mononuclear cell migration	21/1971	130/28891	0.000191705	0.0014205	0.000886807
									GO:0080164	regulation of nitric oxide metabolic process	15/1971	77/28891	0.000192121	0.0014205	0.000886807
									GO:1902017	regulation of cilium assembly	15/1971	77/28891	0.000192121	0.0014205	0.000886807
									GO:0009314	response to radiation	50/1971	433/28891	0.000194815	0.00143863	0.000898127
									GO:0009914	hormone transport	48/1971	411/28891	0.000198616	0.00145391	0.000907663
									GO:0050727	regulation of inflammatory response	48/1971	411/28891	0.000198616	0.00145391	0.000907663
									GO:0006475	internal protein amino acid acetylation	14/1971	69/28891	0.00019878	0.00145391	0.000907663
									GO:0018393	internal peptidyl-lysine acetylation	14/1971	69/28891	0.00019878	0.00145391	0.000907663
									GO:0061951	establishment of protein localization to plasma membrane	14/1971	69/28891	0.00019878	0.00145391	0.000907663
									GO:0072678	T cell migration	14/1971	69/28891	0.00019878	0.00145391	0.000907663
									GO:0044380	protein localization to cytoskeleton	13/1971	61/28891	0.000198837	0.00145391	0.000907663
									GO:0071806	protein transmembrane transport	13/1971	61/28891	0.000198837	0.00145391	0.000907663
									GO:0031669	cellular response to nutrient levels	32/1971	239/28891	0.000202655	0.00148001	0.000923957
									GO:0002218	activation of innate immune response	36/1971	281/28891	0.000205357	0.0014979	0.000935125
									GO:1902991	regulation of amyloid precursor protein catabolic process	11/1971	46/28891	0.000208421	0.00151583	0.000946325
									GO:0035304	regulation of protein dephosphorylation	16/1971	86/28891	0.00020858	0.00151583	0.000946325
									GO:0072332	intrinsic apoptotic signaling pathway by p53 class mediator	16/1971	86/28891	0.00020858	0.00151583	0.000946325
									GO:0034063	stress granule assembly	9/1971	32/28891	0.000209163	0.00151637	0.000946657
									GO:1903146	regulation of autophagy of mitochondrion	9/1971	32/28891	0.000209163	0.00151637	0.000946657
									GO:0090087	regulation of peptide transport	35/1971	271/28891	0.000213622	0.00154473	0.000964362
									GO:0002040	sprouting angiogenesis	21/1971	131/28891	0.000213853	0.00154473	0.000964362
									GO:0014812	muscle cell migration	21/1971	131/28891	0.000213853	0.00154473	0.000964362
									GO:0071674	mononuclear cell migration	28/1971	199/28891	0.000215195	0.00155254	0.000969237
									GO:1902003	regulation of amyloid-beta formation	10/1971	39/28891	0.00021746	0.00156697	0.00097825
									GO:0006096	glycolytic process	18/1971	104/28891	0.000223492	0.0016077	0.00100368
									GO:0034502	protein localization to chromosome	19/1971	113/28891	0.000223652	0.0016077	0.00100368
									GO:0010823	negative regulation of mitochondrion organization	12/1971	54/28891	0.000228919	0.0016416	0.00102484
									GO:0033120	positive regulation of RNA splicing	12/1971	54/28891	0.000228919	0.0016416	0.00102484
									GO:0006334	nucleosome assembly	14/1971	70/28891	0.000233054	0.00166723	0.00104084
									GO:0032008	positive regulation of TOR signaling	14/1971	70/28891	0.000233054	0.00166723	0.00104084
									GO:0045580	regulation of T cell differentiation	27/1971	190/28891	0.000234759	0.00167742	0.0010472
									GO:0002011	morphogenesis of an epithelial sheet	13/1971	62/28891	0.000236044	0.00168256	0.00105041
									GO:0016573	histone acetylation	13/1971	62/28891	0.000236044	0.00168256	0.00105041
									GO:0006007	glucose catabolic process	8/1971	26/28891	0.000237554	0.00168525	0.00105209
									GO:0019068	virion assembly	8/1971	26/28891	0.000237554	0.00168525	0.00105209
									GO:0039529	RIG-I signaling pathway	8/1971	26/28891	0.000237554	0.00168525	0.00105209
									GO:1902176	negative regulation of oxidative stress-induced intrinsic apoptotic signaling pathway	8/1971	26/28891	0.000237554	0.00168525	0.00105209
									GO:0045739	positive regulation of DNA repair	21/1971	132/28891	0.00023822	0.00168568	0.00105236
									GO:0006620	post-translational protein targeting to endoplasmic reticulum membrane	7/1971	20/28891	0.000239015	0.00168568	0.00105236
									GO:0061620	glycolytic process through glucose-6-phosphate	7/1971	20/28891	0.000239015	0.00168568	0.00105236
									GO:0098885	modification of postsynaptic actin cytoskeleton	7/1971	20/28891	0.000239015	0.00168568	0.00105236
									GO:0034763	negative regulation of transmembrane transport	23/1971	151/28891	0.000239031	0.00168568	0.00105236
									GO:0022406	membrane docking	16/1971	87/28891	0.000239609	0.00168775	0.00105365
									GO:0050796	regulation of insulin secretion	30/1971	221/28891	0.000247724	0.00174286	0.00108805
									GO:0032204	regulation of telomere maintenance	17/1971	96/28891	0.000249185	0.00175106	0.00109318
									GO:0002429	immune response-activating cell surface receptor signaling pathway	36/1971	284/28891	0.000252987	0.00177568	0.00110854
									GO:0002064	epithelial cell development	32/1971	242/28891	0.000254662	0.00178323	0.00111326
									GO:0060348	bone development	32/1971	242/28891	0.000254662	0.00178323	0.00111326
									GO:0045926	negative regulation of growth	34/1971	263/28891	0.000256065	0.00179095	0.00111808
									GO:0014009	glial cell proliferation	15/1971	79/28891	0.000258172	0.00180356	0.00112595
									GO:0043547	positive regulation of GTPase activity	33/1971	253/28891	0.000265538	0.00185285	0.00115672
									GO:0072574	hepatocyte proliferation	9/1971	33/28891	0.0002703	0.00188167	0.00117471
									GO:0072575	epithelial cell proliferation involved in liver morphogenesis	9/1971	33/28891	0.0002703	0.00188167	0.00117471
									GO:0008347	glial cell migration	14/1971	71/28891	0.000272287	0.00189108	0.00118059
									GO:0010659	cardiac muscle cell apoptotic process	14/1971	71/28891	0.000272287	0.00189108	0.00118059
									GO:0006282	regulation of DNA repair	29/1971	212/28891	0.000273173	0.00189281	0.00118167
									GO:0043281	regulation of cysteine-type endopeptidase activity involved in apoptotic process	29/1971	212/28891	0.000273173	0.00189281	0.00118167
									GO:0051924	regulation of calcium ion transport	37/1971	296/28891	0.000276558	0.00190885	0.00119168
									GO:0071902	positive regulation of protein serine/threonine kinase activity	28/1971	202/28891	0.000276845	0.00190885	0.00119168
									GO:0001731	formation of translation preinitiation complex	5/1971	10/28891	0.000277091	0.00190885	0.00119168
									GO:1900246	positive regulation of RIG-I signaling pathway	5/1971	10/28891	0.000277091	0.00190885	0.00119168
									GO:1905274	regulation of modification of postsynaptic actin cytoskeleton	5/1971	10/28891	0.000277091	0.00190885	0.00119168
									GO:0021543	pallium development	26/1971	182/28891	0.000278827	0.00191858	0.00119776
									GO:0014013	regulation of gliogenesis	22/1971	143/28891	0.000279736	0.00192262	0.00120028
									GO:0032024	positive regulation of insulin secretion	19/1971	115/28891	0.00028227	0.0019378	0.00120975
									GO:0002790	peptide secretion	40/1971	329/28891	0.000286905	0.00196735	0.0012282
									GO:0036498	IRE1-mediated unfolded protein response	6/1971	15/28891	0.000292611	0.00199956	0.00124831
									GO:0051645	Golgi localization	6/1971	15/28891	0.000292611	0.00199956	0.00124831
									GO:1905048	regulation of metallopeptidase activity	6/1971	15/28891	0.000292611	0.00199956	0.00124831
									GO:0002758	innate immune response-activating signaling pathway	32/1971	244/28891	0.000295635	0.00201579	0.00125844
									GO:1902107	positive regulation of leukocyte differentiation	29/1971	213/28891	0.000296001	0.00201579	0.00125844
									GO:1903708	positive regulation of hemopoiesis	29/1971	213/28891	0.000296001	0.00201579	0.00125844
									GO:0033143	regulation of intracellular steroid hormone receptor signaling pathway	15/1971	80/28891	0.000297968	0.00202686	0.00126535
									GO:0090068	positive regulation of cell cycle process	35/1971	276/28891	0.000303446	0.00205973	0.00128587
									GO:0048660	regulation of smooth muscle cell proliferation	27/1971	193/28891	0.000303492	0.00205973	0.00128587
									GO:0051961	negative regulation of nervous system development	26/1971	183/28891	0.000304287	0.00206278	0.00128778
									GO:0019079	viral genome replication	20/1971	125/28891	0.000306872	0.00207557	0.00129576
									GO:0045445	myoblast differentiation	20/1971	125/28891	0.000306872	0.00207557	0.00129576
									GO:0005996	monosaccharide metabolic process	36/1971	287/28891	0.000310262	0.00209611	0.00130859
									GO:0051972	regulation of telomerase activity	11/1971	48/28891	0.000311194	0.00210003	0.00131103
									GO:0045619	regulation of lymphocyte differentiation	30/1971	224/28891	0.00031333	0.00211205	0.00131854
									GO:0006790	sulfur compound metabolic process	37/1971	298/28891	0.000315751	0.00212329	0.00132555
									GO:0042593	glucose homeostasis	37/1971	298/28891	0.000315751	0.00212329	0.00132555
									GO:0055017	cardiac muscle tissue growth	19/1971	116/28891	0.000316304	0.00212329	0.00132555
									GO:0030073	insulin secretion	34/1971	266/28891	0.000316765	0.00212329	0.00132555
									GO:0045324	late endosome to vacuole transport	8/1971	27/28891	0.000317494	0.00212329	0.00132555
									GO:0050765	negative regulation of phagocytosis	8/1971	27/28891	0.000317494	0.00212329	0.00132555
									GO:1900037	regulation of cellular response to hypoxia	8/1971	27/28891	0.000317494	0.00212329	0.00132555
									GO:0018105	peptidyl-serine phosphorylation	40/1971	331/28891	0.000325	0.00217104	0.00135537
									GO:0050775	positive regulation of dendrite morphogenesis	13/1971	64/28891	0.000328562	0.00219237	0.00136868
									GO:0033500	carbohydrate homeostasis	37/1971	299/28891	0.000337147	0.00224685	0.00140269
									GO:0099638	endosome to plasma membrane protein transport	7/1971	21/28891	0.00033748	0.00224685	0.00140269
									GO:0035303	regulation of dephosphorylation	20/1971	126/28891	0.000341757	0.00227278	0.00141888
									GO:0031397	negative regulation of protein ubiquitination	15/1971	81/28891	0.000342931	0.00227804	0.00142216
									GO:0044319	wound healing, spreading of cells	9/1971	34/28891	0.000345514	0.00229009	0.00142969
									GO:0090505	epiboly involved in wound healing	9/1971	34/28891	0.000345514	0.00229009	0.00142969
									GO:0015833	peptide transport	41/1971	343/28891	0.000346305	0.00229278	0.00143136
									GO:0030308	negative regulation of cell growth	28/1971	205/28891	0.000353662	0.00233888	0.00146015
									GO:0000302	response to reactive oxygen species	27/1971	195/28891	0.000358672	0.00236938	0.00147919
									GO:0050768	negative regulation of neurogenesis	25/1971	175/28891	0.000361545	0.00238572	0.00148938
									GO:0038202	TORC1 signaling	17/1971	99/28891	0.000363482	0.00239319	0.00149405
									GO:0048814	regulation of dendrite morphogenesis	17/1971	99/28891	0.000363482	0.00239319	0.00149405
									GO:0070936	protein K48-linked ubiquitination	14/1971	73/28891	0.000367972	0.00242008	0.00151084
									GO:0050863	regulation of T cell activation	47/1971	411/28891	0.000370781	0.00243586	0.00152069
									GO:0042752	regulation of circadian rhythm	20/1971	127/28891	0.000380051	0.002494	0.00155699
									GO:0071260	cellular response to mechanical stimulus	13/1971	65/28891	0.000385362	0.00252608	0.00157701
									GO:0008625	extrinsic apoptotic signaling pathway via death domain receptors	15/1971	82/28891	0.000393598	0.00257439	0.00160717
									GO:0010324	membrane invagination	15/1971	82/28891	0.000393598	0.00257439	0.00160717
									GO:0002688	regulation of leukocyte chemotaxis	21/1971	137/28891	0.000400258	0.00261508	0.00163257
									GO:0016525	negative regulation of angiogenesis	18/1971	109/28891	0.000405929	0.00264922	0.00165389
									GO:0061178	regulation of insulin secretion involved in cellular response to glucose stimulus	16/1971	91/28891	0.000407095	0.00265096	0.00165498
									GO:0090398	cellular senescence	16/1971	91/28891	0.000407095	0.00265096	0.00165498
									GO:0019318	hexose metabolic process	33/1971	259/28891	0.000407532	0.00265096	0.00165498
									GO:0046184	aldehyde biosynthetic process	8/1971	28/28891	0.000418074	0.00271657	0.00169593
									GO:0038061	non-canonical NF-kappaB signal transduction	20/1971	128/28891	0.000422027	0.00273926	0.0017101
									GO:0045428	regulation of nitric oxide biosynthetic process	14/1971	74/28891	0.000425717	0.0027602	0.00172317
									GO:0071248	cellular response to metal ion	26/1971	187/28891	0.000427837	0.00277093	0.00172987
									GO:1903039	positive regulation of leukocyte cell-cell adhesion	37/1971	303/28891	0.000436239	0.00282228	0.00176193
									GO:0090504	epiboly	9/1971	35/28891	0.000437184	0.00282532	0.00176382
									GO:0001818	negative regulation of cytokine production	38/1971	314/28891	0.000439161	0.00283502	0.00176988
									GO:0006354	DNA-templated transcription elongation	19/1971	119/28891	0.000440732	0.00283589	0.00177043
									GO:0010657	muscle cell apoptotic process	19/1971	119/28891	0.000440732	0.00283589	0.00177043
									GO:0051014	actin filament severing	6/1971	16/28891	0.000441203	0.00283589	0.00177043
									GO:1902950	regulation of dendritic spine maintenance	6/1971	16/28891	0.000441203	0.00283589	0.00177043
									GO:0018394	peptidyl-lysine acetylation	15/1971	83/28891	0.000450549	0.00289284	0.00180598
									GO:0042743	hydrogen peroxide metabolic process	12/1971	58/28891	0.000461919	0.00295397	0.00184414
									GO:0039531	regulation of viral-induced cytoplasmic pattern recognition receptor signaling pathway	16/1971	92/28891	0.000462055	0.00295397	0.00184414
									GO:0042542	response to hydrogen peroxide	16/1971	92/28891	0.000462055	0.00295397	0.00184414
									GO:0046209	nitric oxide metabolic process	16/1971	92/28891	0.000462055	0.00295397	0.00184414
									GO:0060009	Sertoli cell development	7/1971	22/28891	0.000465954	0.0029757	0.00185771
									GO:0007043	cell-cell junction assembly	24/1971	168/28891	0.000469047	0.00299225	0.00186804
									GO:0002768	immune response-regulating cell surface receptor signaling pathway	36/1971	294/28891	0.000491095	0.00312955	0.00195375
									GO:0032868	response to insulin	33/1971	262/28891	0.00050109	0.00318983	0.00199139
									GO:0090277	positive regulation of peptide hormone secretion	22/1971	149/28891	0.000501638	0.0031899	0.00199143
									GO:2000181	negative regulation of blood vessel morphogenesis	18/1971	111/28891	0.000508879	0.00323053	0.00201679
									GO:0070507	regulation of microtubule cytoskeleton organization	23/1971	159/28891	0.000509362	0.00323053	0.00201679
									GO:0006984	ER-nucleus signaling pathway	10/1971	43/28891	0.00051074	0.00323053	0.00201679
									GO:0038084	vascular endothelial growth factor signaling pathway	10/1971	43/28891	0.00051074	0.00323053	0.00201679
									GO:0050685	positive regulation of mRNA processing	10/1971	43/28891	0.00051074	0.00323053	0.00201679
									GO:0014015	positive regulation of gliogenesis	16/1971	93/28891	0.000523263	0.00330578	0.00206377
									GO:0010770	positive regulation of cell morphogenesis	13/1971	67/28891	0.00052426	0.00330578	0.00206377
									GO:0003015	heart process	32/1971	252/28891	0.000524303	0.00330578	0.00206377
									GO:0006891	intra-Golgi vesicle-mediated transport	8/1971	29/28891	0.000543059	0.0034102	0.00212896
									GO:2000819	regulation of nucleotide-excision repair	8/1971	29/28891	0.000543059	0.0034102	0.00212896
									GO:0061028	establishment of endothelial barrier	11/1971	51/28891	0.000543092	0.0034102	0.00212896
									GO:0033619	membrane protein proteolysis	12/1971	59/28891	0.000544303	0.0034102	0.00212896
									GO:0061001	regulation of dendritic spine morphogenesis	12/1971	59/28891	0.000544303	0.0034102	0.00212896
									GO:1990542	mitochondrial transmembrane transport	12/1971	59/28891	0.000544303	0.0034102	0.00212896
									GO:0071539	protein localization to centrosome	9/1971	36/28891	0.000547935	0.00342574	0.00213867
									GO:0072576	liver morphogenesis	9/1971	36/28891	0.000547935	0.00342574	0.00213867
									GO:0010508	positive regulation of autophagy	23/1971	160/28891	0.000557181	0.00347876	0.00217176
									GO:0006302	double-strand break repair	36/1971	296/28891	0.000557583	0.00347876	0.00217176
									GO:1901224	positive regulation of non-canonical NF-kappaB signal transduction	14/1971	76/28891	0.00056463	0.00351904	0.00219691
									GO:1901343	negative regulation of vasculature development	18/1971	112/28891	0.000568302	0.00353821	0.00220888
									GO:1902105	regulation of leukocyte differentiation	42/1971	363/28891	0.000581648	0.00361752	0.00225839
									GO:1901796	regulation of signal transduction by p53 class mediator	15/1971	85/28891	0.000585826	0.00363591	0.00226987
									GO:2000379	positive regulation of reactive oxygen species metabolic process	15/1971	85/28891	0.000585826	0.00363591	0.00226987
									GO:0099111	microtubule-based transport	29/1971	222/28891	0.000590481	0.00366098	0.00228552
									GO:0045621	positive regulation of lymphocyte differentiation	21/1971	141/28891	0.000592189	0.00366775	0.00228975
									GO:0016925	protein sumoylation	10/1971	44/28891	0.000620977	0.00383806	0.00239607
									GO:0072595	maintenance of protein localization in organelle	10/1971	44/28891	0.000620977	0.00383806	0.00239607
									GO:0048659	smooth muscle cell proliferation	27/1971	202/28891	0.000627745	0.00387587	0.00241968
									GO:0071359	cellular response to dsRNA	7/1971	23/28891	0.000630587	0.00388134	0.00242309
									GO:0090128	regulation of synapse maturation	7/1971	23/28891	0.000630587	0.00388134	0.00242309
									GO:1900746	regulation of vascular endothelial growth factor signaling pathway	7/1971	23/28891	0.000630587	0.00388134	0.00242309
									GO:0045931	positive regulation of mitotic cell cycle	20/1971	132/28891	0.000632837	0.00388715	0.00242672
									GO:0048259	regulation of receptor-mediated endocytosis	20/1971	132/28891	0.000632837	0.00388715	0.00242672
									GO:0008630	intrinsic apoptotic signaling pathway in response to DNA damage	18/1971	113/28891	0.000633604	0.00388784	0.00242715
									GO:0009743	response to carbohydrate	29/1971	223/28891	0.000635409	0.00389491	0.00243156
									GO:0046902	regulation of mitochondrial membrane permeability	12/1971	60/28891	0.000638686	0.00391096	0.00244158
									GO:0001771	immunological synapse formation	6/1971	17/28891	0.000642628	0.00391096	0.00244158
									GO:0006337	nucleosome disassembly	6/1971	17/28891	0.000642628	0.00391096	0.00244158
									GO:0006734	NADH metabolic process	6/1971	17/28891	0.000642628	0.00391096	0.00244158
									GO:0035728	response to hepatocyte growth factor	6/1971	17/28891	0.000642628	0.00391096	0.00244158
									GO:0051904	pigment granule transport	6/1971	17/28891	0.000642628	0.00391096	0.00244158
									GO:1902285	semaphorin-plexin signaling pathway involved in neuron projection guidance	6/1971	17/28891	0.000642628	0.00391096	0.00244158
									GO:0043403	skeletal muscle tissue regeneration	11/1971	52/28891	0.000646844	0.00391207	0.00244228
									GO:0043666	regulation of phosphoprotein phosphatase activity	11/1971	52/28891	0.000646844	0.00391207	0.00244228
									GO:0050687	negative regulation of defense response to virus	11/1971	52/28891	0.000646844	0.00391207	0.00244228
									GO:0006635	fatty acid beta-oxidation	14/1971	77/28891	0.00064741	0.00391207	0.00244228
									GO:0035601	protein deacylation	14/1971	77/28891	0.00064741	0.00391207	0.00244228
									GO:0042246	tissue regeneration	14/1971	77/28891	0.00064741	0.00391207	0.00244228
									GO:0098732	macromolecule deacylation	14/1971	77/28891	0.00064741	0.00391207	0.00244228
									GO:0007173	epidermal growth factor receptor signaling pathway	17/1971	104/28891	0.000654954	0.00395363	0.00246822
									GO:0032259	methylation	34/1971	277/28891	0.000663478	0.00399672	0.00249512
									GO:0050870	positive regulation of T cell activation	34/1971	277/28891	0.000663478	0.00399672	0.00249512
									GO:1902074	response to salt	40/1971	343/28891	0.000664105	0.00399672	0.00249512
									GO:2000781	positive regulation of double-strand break repair	15/1971	86/28891	0.000665525	0.00400122	0.00249793
									GO:0007091	metaphase/anaphase transition of mitotic cell cycle	16/1971	95/28891	0.000666734	0.00400444	0.00249994
									GO:0044000	movement in host	19/1971	123/28891	0.000671163	0.00402698	0.00251401
									GO:0022617	extracellular matrix disassembly	9/1971	37/28891	0.000680647	0.00407567	0.00254441
									GO:1905508	protein localization to microtubule organizing center	9/1971	37/28891	0.000680647	0.00407567	0.00254441
									GO:0061099	negative regulation of protein tyrosine kinase activity	8/1971	30/28891	0.000696608	0.00416286	0.00259884
									GO:0090148	membrane fission	8/1971	30/28891	0.000696608	0.00416286	0.00259884
									GO:0007032	endosome organization	13/1971	69/28891	0.0007033	0.00418604	0.00261331
									GO:0048524	positive regulation of viral process	13/1971	69/28891	0.0007033	0.00418604	0.00261331
									GO:0062208	positive regulation of pattern recognition receptor signaling pathway	13/1971	69/28891	0.0007033	0.00418604	0.00261331
									GO:0070613	regulation of protein processing	13/1971	69/28891	0.0007033	0.00418604	0.00261331
									GO:0009101	glycoprotein biosynthetic process	35/1971	289/28891	0.000712457	0.00423631	0.00264469
									GO:0002793	positive regulation of peptide secretion	22/1971	153/28891	0.000723608	0.00429832	0.00268341
									GO:1904062	regulation of monoatomic cation transmembrane transport	42/1971	367/28891	0.000725993	0.00430819	0.00268957
									GO:0006006	glucose metabolic process	29/1971	225/28891	0.000734341	0.00434905	0.00271508
									GO:0061351	neural precursor cell proliferation	29/1971	225/28891	0.000734341	0.00434905	0.00271508
									GO:0006289	nucleotide-excision repair	14/1971	78/28891	0.000740241	0.00437964	0.00273417
									GO:0001974	blood vessel remodeling	12/1971	61/28891	0.000746403	0.00440733	0.00275147
									GO:0044091	membrane biogenesis	12/1971	61/28891	0.000746403	0.00440733	0.00275147
									GO:0032781	positive regulation of ATP-dependent activity	10/1971	45/28891	0.000750139	0.00441625	0.00275703
									GO:0042771	intrinsic apoptotic signaling pathway in response to DNA damage by p53 class mediator	10/1971	45/28891	0.000750139	0.00441625	0.00275703
									GO:1900181	negative regulation of protein localization to nucleus	10/1971	45/28891	0.000750139	0.00441625	0.00275703
									GO:0006809	nitric oxide biosynthetic process	15/1971	87/28891	0.000754258	0.00443173	0.0027667
									GO:0008088	axo-dendritic transport	15/1971	87/28891	0.000754258	0.00443173	0.0027667
									GO:1904263	positive regulation of TORC1 signaling	11/1971	53/28891	0.000766569	0.00449519	0.00280631
									GO:1990748	cellular detoxification	11/1971	53/28891	0.000766569	0.00449519	0.00280631
									GO:0010951	negative regulation of endopeptidase activity	25/1971	184/28891	0.000769293	0.00450033	0.00280952
									GO:0030948	negative regulation of vascular endothelial growth factor receptor signaling pathway	5/1971	12/28891	0.000775763	0.00450033	0.00280952
									GO:0034333	adherens junction assembly	5/1971	12/28891	0.000775763	0.00450033	0.00280952
									GO:0035022	positive regulation of Rac protein signal transduction	5/1971	12/28891	0.000775763	0.00450033	0.00280952
									GO:0036295	cellular response to increased oxygen levels	5/1971	12/28891	0.000775763	0.00450033	0.00280952
									GO:0070831	basement membrane assembly	5/1971	12/28891	0.000775763	0.00450033	0.00280952
									GO:0070863	positive regulation of protein exit from endoplasmic reticulum	5/1971	12/28891	0.000775763	0.00450033	0.00280952
									GO:1904152	regulation of retrograde protein transport, ER to cytosol	5/1971	12/28891	0.000775763	0.00450033	0.00280952
									GO:1905245	regulation of aspartic-type peptidase activity	5/1971	12/28891	0.000775763	0.00450033	0.00280952
									GO:1905522	negative regulation of macrophage migration	5/1971	12/28891	0.000775763	0.00450033	0.00280952
									GO:2000434	regulation of protein neddylation	5/1971	12/28891	0.000775763	0.00450033	0.00280952
									GO:1903034	regulation of response to wounding	24/1971	174/28891	0.000782164	0.00453305	0.00282995
									GO:0006936	muscle contraction	38/1971	324/28891	0.0008013	0.00463943	0.00289636
									GO:0048738	cardiac muscle tissue development	34/1971	280/28891	0.000803152	0.00464563	0.00290024
									GO:0000079	regulation of cyclin-dependent protein serine/threonine kinase activity	13/1971	70/28891	0.000810549	0.00468387	0.00292411
									GO:0033045	regulation of sister chromatid segregation	17/1971	106/28891	0.000818085	0.00471826	0.00294557
									GO:1901222	regulation of non-canonical NF-kappaB signal transduction	17/1971	106/28891	0.000818085	0.00471826	0.00294557
									GO:0045582	positive regulation of T cell differentiation	19/1971	125/28891	0.000820967	0.00472572	0.00295023
									GO:0060419	heart growth	19/1971	125/28891	0.000820967	0.00472572	0.00295023
									GO:0008090	retrograde axonal transport	7/1971	24/28891	0.000838173	0.00479394	0.00299282
									GO:0019076	viral release from host cell	7/1971	24/28891	0.000838173	0.00479394	0.00299282
									GO:0035891	exit from host cell	7/1971	24/28891	0.000838173	0.00479394	0.00299282
									GO:0042026	protein refolding	7/1971	24/28891	0.000838173	0.00479394	0.00299282
									GO:0051084	'de novo' post-translational protein folding	9/1971	38/28891	0.000838456	0.00479394	0.00299282
									GO:0098884	postsynaptic neurotransmitter receptor internalization	9/1971	38/28891	0.000838456	0.00479394	0.00299282
									GO:0140239	postsynaptic endocytosis	9/1971	38/28891	0.000838456	0.00479394	0.00299282
									GO:0060538	skeletal muscle organ development	29/1971	227/28891	0.000846499	0.00483528	0.00301863
									GO:0034614	cellular response to reactive oxygen species	21/1971	145/28891	0.000859301	0.00489901	0.00305841
									GO:0050773	regulation of dendrite development	21/1971	145/28891	0.000859301	0.00489901	0.00305841
									GO:0031122	cytoplasmic microtubule organization	12/1971	62/28891	0.00086889	0.00493948	0.00308368
									GO:0051653	spindle localization	12/1971	62/28891	0.00086889	0.00493948	0.00308368
									GO:0070301	cellular response to hydrogen peroxide	12/1971	62/28891	0.00086889	0.00493948	0.00308368
									GO:0032509	endosome transport via multivesicular body sorting pathway	8/1971	31/28891	0.000883266	0.00501641	0.00313171
									GO:0007517	muscle organ development	43/1971	382/28891	0.000884848	0.0050206	0.00313433
									GO:0046883	regulation of hormone secretion	39/1971	337/28891	0.000890607	0.00504847	0.00315172
									GO:0030098	lymphocyte differentiation	52/1971	486/28891	0.000895422	0.00507094	0.00316575
									GO:0044788	modulation by host of viral process	10/1971	46/28891	0.000900616	0.0050955	0.00318108
									GO:0035088	establishment or maintenance of apical/basal cell polarity	11/1971	54/28891	0.000904107	0.00510555	0.00318736
									GO:0061245	establishment or maintenance of bipolar cell polarity	11/1971	54/28891	0.000904107	0.00510555	0.00318736
									GO:0031268	pseudopodium organization	6/1971	18/28891	0.00090856	0.00511613	0.00319396
									GO:0046755	viral budding	6/1971	18/28891	0.00090856	0.00511613	0.00319396
									GO:0051905	establishment of pigment granule localization	6/1971	18/28891	0.00090856	0.00511613	0.00319396
									GO:0061097	regulation of protein tyrosine kinase activity	13/1971	71/28891	0.000931194	0.00523862	0.00327043
									GO:0000724	double-strand break repair via homologous recombination	23/1971	166/28891	0.000934688	0.00525332	0.00327961
									GO:1903900	regulation of viral life cycle	22/1971	156/28891	0.000941723	0.00528786	0.00330117
									GO:0043297	apical junction assembly	16/1971	98/28891	0.00094422	0.0052919	0.00330369
									GO:0044784	metaphase/anaphase transition of cell cycle	16/1971	98/28891	0.00094422	0.0052919	0.00330369
									GO:0044703	multi-organism reproductive process	26/1971	197/28891	0.000946559	0.00530002	0.00330876
									GO:0010921	regulation of phosphatase activity	14/1971	80/28891	0.000959911	0.00535567	0.0033435
									GO:0051057	positive regulation of small GTPase mediated signal transduction	14/1971	80/28891	0.000959911	0.00535567	0.0033435
									GO:1903036	positive regulation of response to wounding	14/1971	80/28891	0.000959911	0.00535567	0.0033435
									GO:0061448	connective tissue development	37/1971	316/28891	0.000960097	0.00535567	0.0033435
									GO:0042770	signal transduction in response to DNA damage	25/1971	187/28891	0.000974346	0.00543007	0.00338995
									GO:0030595	leukocyte chemotaxis	30/1971	240/28891	0.000993903	0.00553387	0.00345476
									GO:1903078	positive regulation of protein localization to plasma membrane	12/1971	63/28891	0.00100768	0.00560017	0.00349614
									GO:0051607	defense response to virus	38/1971	328/28891	0.00100769	0.00560017	0.00349614
									GO:0032869	cellular response to insulin stimulus	28/1971	219/28891	0.00101696	0.00564642	0.00352502
									GO:0006458	'de novo' protein folding	9/1971	39/28891	0.00102476	0.00567909	0.00354541
									GO:0060074	synapse maturation	9/1971	39/28891	0.00102476	0.00567909	0.00354541
									GO:0048732	gland development	52/1971	489/28891	0.00102722	0.00568743	0.00355062
									GO:0043588	skin development	39/1971	340/28891	0.00105272	0.00582325	0.00363541
									GO:0006892	post-Golgi vesicle-mediated transport	16/1971	99/28891	0.00105617	0.00583147	0.00364054
									GO:0070828	heterochromatin organization	16/1971	99/28891	0.00105617	0.00583147	0.00364054
									GO:2000378	negative regulation of reactive oxygen species metabolic process	11/1971	55/28891	0.00106143	0.00585509	0.00365529
									GO:0009416	response to light stimulus	38/1971	329/28891	0.00106607	0.00586979	0.00366447
									GO:0140546	defense response to symbiont	38/1971	329/28891	0.00106607	0.00586979	0.00366447
									GO:0002686	negative regulation of leukocyte migration	10/1971	47/28891	0.00107498	0.00590246	0.00368486
									GO:0006623	protein targeting to vacuole	10/1971	47/28891	0.00107498	0.00590246	0.00368486
									GO:0140236	translation at presynapse	10/1971	47/28891	0.00107498	0.00590246	0.00368486
									GO:0030071	regulation of mitotic metaphase/anaphase transition	15/1971	90/28891	0.00108293	0.00593517	0.00370528
									GO:0033627	cell adhesion mediated by integrin	15/1971	90/28891	0.00108293	0.00593517	0.00370528
									GO:0042886	amide transport	47/1971	432/28891	0.00108872	0.0059614	0.00372166
									GO:0043414	macromolecule methylation	28/1971	220/28891	0.00109105	0.00596355	0.003723
									GO:0006359	regulation of transcription by RNA polymerase III	7/1971	25/28891	0.00109612	0.00596355	0.003723
									GO:0034453	microtubule anchoring	7/1971	25/28891	0.00109612	0.00596355	0.003723
									GO:0035459	vesicle cargo loading	7/1971	25/28891	0.00109612	0.00596355	0.003723
									GO:1902410	mitotic cytokinetic process	7/1971	25/28891	0.00109612	0.00596355	0.003723
									GO:1902455	negative regulation of stem cell population maintenance	7/1971	25/28891	0.00109612	0.00596355	0.003723
									GO:1903306	negative regulation of regulated secretory pathway	7/1971	25/28891	0.00109612	0.00596355	0.003723
									GO:0001945	lymph vessel development	8/1971	32/28891	0.00110797	0.00600056	0.00374611
									GO:0022011	myelination in peripheral nervous system	8/1971	32/28891	0.00110797	0.00600056	0.00374611
									GO:0032292	peripheral nervous system axon ensheathment	8/1971	32/28891	0.00110797	0.00600056	0.00374611
									GO:0035308	negative regulation of protein dephosphorylation	8/1971	32/28891	0.00110797	0.00600056	0.00374611
									GO:1901185	negative regulation of ERBB signaling pathway	8/1971	32/28891	0.00110797	0.00600056	0.00374611
									GO:0006869	lipid transport	48/1971	445/28891	0.0011639	0.006289	0.00392618
									GO:0006446	regulation of translational initiation	12/1971	64/28891	0.00116439	0.006289	0.00392618
									GO:0010171	body morphogenesis	12/1971	64/28891	0.00116439	0.006289	0.00392618
									GO:0007565	female pregnancy	24/1971	179/28891	0.00116839	0.00630487	0.00393608
									GO:0044272	sulfur compound biosynthetic process	18/1971	119/28891	0.00117701	0.00634561	0.00396152
									GO:0007040	lysosome organization	16/1971	100/28891	0.00117915	0.00634567	0.00396155
									GO:0080171	lytic vacuole organization	16/1971	100/28891	0.00117915	0.00634567	0.00396155
									GO:0006122	mitochondrial electron transport, ubiquinol to cytochrome c	5/1971	13/28891	0.00118999	0.00638668	0.00398716
									GO:0006983	ER overload response	5/1971	13/28891	0.00118999	0.00638668	0.00398716
									GO:0032060	bleb assembly	5/1971	13/28891	0.00118999	0.00638668	0.00398716
									GO:0007611	learning or memory	38/1971	331/28891	0.00119178	0.00639054	0.00398956
									GO:1904035	regulation of epithelial cell apoptotic process	19/1971	129/28891	0.00120812	0.00647228	0.0040406
									GO:0030324	lung development	30/1971	243/28891	0.00121299	0.00649253	0.00405324
									GO:0071277	cellular response to calcium ion	15/1971	91/28891	0.00121632	0.0065011	0.00405859
									GO:0070050	neuron cellular homeostasis	13/1971	73/28891	0.00121786	0.0065011	0.00405859
									GO:1903317	regulation of protein maturation	13/1971	73/28891	0.00121786	0.0065011	0.00405859
									GO:0070588	calcium ion transmembrane transport	40/1971	354/28891	0.00121904	0.00650152	0.00405885
									GO:0090101	negative regulation of transmembrane receptor protein serine/threonine kinase signaling pathway	21/1971	149/28891	0.00122435	0.006524	0.00407288
									GO:0051145	smooth muscle cell differentiation	14/1971	82/28891	0.00123197	0.00655289	0.00409092
									GO:0051279	regulation of release of sequestered calcium ion into cytosol	14/1971	82/28891	0.00123197	0.00655289	0.00409092
									GO:0019083	viral transcription	11/1971	56/28891	0.00124065	0.00658727	0.00411239
									GO:0060251	regulation of glial cell proliferation	11/1971	56/28891	0.00124065	0.00658727	0.00411239
									GO:0033144	negative regulation of intracellular steroid hormone receptor signaling pathway	9/1971	40/28891	0.00124319	0.00658904	0.00411349
									GO:0090162	establishment of epithelial cell polarity	9/1971	40/28891	0.00124319	0.00658904	0.00411349
									GO:0006123	mitochondrial electron transport, cytochrome c to oxygen	6/1971	19/28891	0.00125172	0.00659895	0.00411967
									GO:0045019	negative regulation of nitric oxide biosynthetic process	6/1971	19/28891	0.00125172	0.00659895	0.00411967
									GO:0048268	clathrin coat assembly	6/1971	19/28891	0.00125172	0.00659895	0.00411967
									GO:1901550	regulation of endothelial cell development	6/1971	19/28891	0.00125172	0.00659895	0.00411967
									GO:1903140	regulation of establishment of endothelial barrier	6/1971	19/28891	0.00125172	0.00659895	0.00411967
									GO:1904406	negative regulation of nitric oxide metabolic process	6/1971	19/28891	0.00125172	0.00659895	0.00411967
									GO:0035305	negative regulation of dephosphorylation	10/1971	48/28891	0.00127597	0.00669717	0.00418099
									GO:0045197	establishment or maintenance of epithelial cell apical/basal polarity	10/1971	48/28891	0.00127597	0.00669717	0.00418099
									GO:0098927	vesicle-mediated transport between endosomal compartments	10/1971	48/28891	0.00127597	0.00669717	0.00418099
									GO:0140241	translation at synapse	10/1971	48/28891	0.00127597	0.00669717	0.00418099
									GO:0140242	translation at postsynapse	10/1971	48/28891	0.00127597	0.00669717	0.00418099
									GO:0000725	recombinational repair	23/1971	170/28891	0.00129466	0.00678926	0.00423849
									GO:0051896	regulation of phosphatidylinositol 3-kinase/protein kinase B signal transduction	32/1971	266/28891	0.00131188	0.00687353	0.0042911
									GO:0008037	cell recognition	22/1971	160/28891	0.00131906	0.00690507	0.00431078
									GO:0031023	microtubule organizing center organization	21/1971	150/28891	0.00133401	0.00697107	0.00435199
									GO:0048144	fibroblast proliferation	21/1971	150/28891	0.00133401	0.00697107	0.00435199
									GO:0006476	protein deacetylation	12/1971	65/28891	0.00134078	0.00698802	0.00436257
									GO:0006487	protein N-linked glycosylation	12/1971	65/28891	0.00134078	0.00698802	0.00436257
									GO:0071622	regulation of granulocyte chemotaxis	12/1971	65/28891	0.00134078	0.00698802	0.00436257
									GO:0032640	tumor necrosis factor production	28/1971	223/28891	0.00134213	0.00698895	0.00436315
									GO:0006901	vesicle coating	8/1971	33/28891	0.00137602	0.00715915	0.00446941
									GO:0035904	aorta development	13/1971	74/28891	0.00138668	0.00719575	0.00449226
									GO:0043462	regulation of ATP-dependent activity	13/1971	74/28891	0.00138668	0.00719575	0.00449226
									GO:1904029	regulation of cyclin-dependent protein kinase activity	13/1971	74/28891	0.00138668	0.00719575	0.00449226
									GO:0000413	protein peptidyl-prolyl isomerization	7/1971	26/28891	0.00141244	0.00728494	0.00454794
									GO:0010763	positive regulation of fibroblast migration	7/1971	26/28891	0.00141244	0.00728494	0.00454794
									GO:0033233	regulation of protein sumoylation	7/1971	26/28891	0.00141244	0.00728494	0.00454794
									GO:0034143	regulation of toll-like receptor 4 signaling pathway	7/1971	26/28891	0.00141244	0.00728494	0.00454794
									GO:0048311	mitochondrion distribution	7/1971	26/28891	0.00141244	0.00728494	0.00454794
									GO:0061615	glycolytic process through fructose-6-phosphate	7/1971	26/28891	0.00141244	0.00728494	0.00454794
									GO:0099623	regulation of cardiac muscle cell membrane repolarization	7/1971	26/28891	0.00141244	0.00728494	0.00454794
									GO:0014706	striated muscle tissue development	35/1971	301/28891	0.00146043	0.00752566	0.00469822
									GO:0050688	regulation of defense response to virus	16/1971	102/28891	0.00146164	0.00752566	0.00469822
									GO:0032635	interleukin-6 production	24/1971	182/28891	0.0014714	0.00756936	0.0047255
									GO:0030323	respiratory tube development	30/1971	246/28891	0.00147286	0.00757033	0.0047261
									GO:0099633	protein localization to postsynaptic specialization membrane	9/1971	41/28891	0.00149767	0.00768461	0.00479744
									GO:0099645	neurotransmitter receptor localization to postsynaptic specialization membrane	9/1971	41/28891	0.00149767	0.00768461	0.00479744
									GO:0007339	binding of sperm to zona pellucida	10/1971	49/28891	0.00150653	0.00771677	0.00481752
									GO:0035774	positive regulation of insulin secretion involved in cellular response to glucose stimulus	10/1971	49/28891	0.00150653	0.00771677	0.00481752
									GO:0050728	negative regulation of inflammatory response	23/1971	172/28891	0.00151545	0.00775577	0.00484187
									GO:0050766	positive regulation of phagocytosis	15/1971	93/28891	0.00152479	0.00779017	0.00486334
									GO:1902099	regulation of metaphase/anaphase transition of cell cycle	15/1971	93/28891	0.00152479	0.00779017	0.00486334
									GO:0010662	regulation of striated muscle cell apoptotic process	12/1971	66/28891	0.00153867	0.00784759	0.00489919
									GO:2000401	regulation of lymphocyte migration	12/1971	66/28891	0.00153867	0.00784759	0.00489919
									GO:0006631	fatty acid metabolic process	49/1971	463/28891	0.00155683	0.00793345	0.00495279
									GO:0032677	regulation of interleukin-8 production	13/1971	75/28891	0.00157448	0.00801604	0.00500435
									GO:0007249	canonical NF-kappaB signal transduction	31/1971	258/28891	0.00157578	0.00801604	0.00500435
									GO:0009749	response to glucose	26/1971	204/28891	0.00157708	0.00801604	0.00500435
									GO:0098781	ncRNA transcription	20/1971	142/28891	0.00159306	0.00809037	0.00505076
									GO:0007519	skeletal muscle tissue development	27/1971	215/28891	0.00161412	0.00819033	0.00511316
									GO:0017157	regulation of exocytosis	28/1971	226/28891	0.0016417	0.00831607	0.00519166
									GO:0071706	tumor necrosis factor superfamily cytokine production	28/1971	226/28891	0.0016417	0.00831607	0.00519166
									GO:0010001	glial cell differentiation	34/1971	292/28891	0.00165303	0.00836637	0.00522306
									GO:0030150	protein import into mitochondrial matrix	6/1971	20/28891	0.00168573	0.00848855	0.00529934
									GO:0031468	nuclear membrane reassembly	6/1971	20/28891	0.00168573	0.00848855	0.00529934
									GO:0032986	protein-DNA complex disassembly	6/1971	20/28891	0.00168573	0.00848855	0.00529934
									GO:0035372	protein localization to microtubule	6/1971	20/28891	0.00168573	0.00848855	0.00529934
									GO:0048207	vesicle targeting, rough ER to cis-Golgi	6/1971	20/28891	0.00168573	0.00848855	0.00529934
									GO:0048208	COPII vesicle coating	6/1971	20/28891	0.00168573	0.00848855	0.00529934
									GO:0044782	cilium organization	45/1971	418/28891	0.00168998	0.00850274	0.0053082
									GO:0001890	placenta development	24/1971	184/28891	0.00170891	0.00859071	0.00536312
									GO:0002062	chondrocyte differentiation	18/1971	123/28891	0.00172675	0.00866968	0.00541242
									GO:0032680	regulation of tumor necrosis factor production	27/1971	216/28891	0.00172753	0.00866968	0.00541242
									GO:0036258	multivesicular body assembly	5/1971	14/28891	0.00174759	0.00872622	0.00544771
									GO:0039702	viral budding via host ESCRT complex	5/1971	14/28891	0.00174759	0.00872622	0.00544771
									GO:0043248	proteasome assembly	5/1971	14/28891	0.00174759	0.00872622	0.00544771
									GO:0070508	cholesterol import	5/1971	14/28891	0.00174759	0.00872622	0.00544771
									GO:1902548	negative regulation of cellular response to vascular endothelial growth factor stimulus	5/1971	14/28891	0.00174759	0.00872622	0.00544771
									GO:1903025	regulation of RNA polymerase II regulatory region sequence-specific DNA binding	5/1971	14/28891	0.00174759	0.00872622	0.00544771
									GO:0032835	glomerulus development	12/1971	67/28891	0.00175999	0.00876608	0.0054726
									GO:0098930	axonal transport	12/1971	67/28891	0.00175999	0.00876608	0.0054726
									GO:0140895	cell surface toll-like receptor signaling pathway	12/1971	67/28891	0.00175999	0.00876608	0.0054726
									GO:0045663	positive regulation of myoblast differentiation	10/1971	50/28891	0.00176977	0.00879269	0.00548921
									GO:0071526	semaphorin-plexin signaling pathway	10/1971	50/28891	0.00176977	0.00879269	0.00548921
									GO:1903426	regulation of reactive oxygen species biosynthetic process	10/1971	50/28891	0.00176977	0.00879269	0.00548921
									GO:0032637	interleukin-8 production	13/1971	76/28891	0.00178287	0.00885039	0.00552523
									GO:0043620	regulation of DNA-templated transcription in response to stress	9/1971	42/28891	0.00179234	0.0088843	0.0055464
									GO:0010954	positive regulation of protein processing	7/1971	27/28891	0.00179567	0.0088843	0.0055464
									GO:0060765	regulation of androgen receptor signaling pathway	7/1971	27/28891	0.00179567	0.0088843	0.0055464
									GO:0070841	inclusion body assembly	7/1971	27/28891	0.00179567	0.0088843	0.0055464
									GO:0042274	ribosomal small subunit biogenesis	16/1971	104/28891	0.00179897	0.00889323	0.00555198
									GO:0034765	regulation of monoatomic ion transmembrane transport	51/1971	490/28891	0.00180757	0.00892837	0.00557391
									GO:0000045	autophagosome assembly	17/1971	114/28891	0.00186122	0.00918572	0.00573458
									GO:0042391	regulation of membrane potential	51/1971	491/28891	0.00188677	0.0092969	0.00580399
									GO:0070374	positive regulation of ERK1 and ERK2 cascade	29/1971	239/28891	0.00188687	0.0092969	0.00580399
									GO:0031109	microtubule polymerization or depolymerization	19/1971	134/28891	0.0019017	0.00936223	0.00584477
									GO:0006513	protein monoubiquitination	11/1971	59/28891	0.00193269	0.00949908	0.0059302
									GO:0035306	positive regulation of dephosphorylation	11/1971	59/28891	0.00193269	0.00949908	0.0059302
									GO:0009746	response to hexose	26/1971	207/28891	0.00194206	0.00953723	0.00595402
									GO:0050921	positive regulation of chemotaxis	22/1971	165/28891	0.00196672	0.0096504	0.00602467
									GO:0043954	cellular component maintenance	14/1971	86/28891	0.00197158	0.00966625	0.00603457
									GO:0060828	regulation of canonical Wnt signaling pathway	30/1971	251/28891	0.00201337	0.00986301	0.0061574
									GO:0043405	regulation of MAP kinase activity	25/1971	197/28891	0.00203543	0.00996288	0.00621975
									GO:0060306	regulation of membrane repolarization	8/1971	35/28891	0.00206522	0.0100855	0.00629632
									GO:0071985	multivesicular body sorting pathway	8/1971	35/28891	0.00206522	0.0100855	0.00629632
									GO:0007520	myoblast fusion	10/1971	51/28891	0.00206895	0.0100855	0.00629632
									GO:0090199	regulation of release of cytochrome c from mitochondria	10/1971	51/28891	0.00206895	0.0100855	0.00629632
									GO:1902041	regulation of extrinsic apoptotic signaling pathway via death domain receptors	10/1971	51/28891	0.00206895	0.0100855	0.00629632
									GO:0034284	response to monosaccharide	26/1971	208/28891	0.00207878	0.0101251	0.00632103
									GO:0044282	small molecule catabolic process	39/1971	353/28891	0.00209227	0.0101825	0.00635686
									GO:1903555	regulation of tumor necrosis factor superfamily cytokine production	27/1971	219/28891	0.00210972	0.010259	0.00640463
									GO:0002832	negative regulation of response to biotic stimulus	24/1971	187/28891	0.00212631	0.0103313	0.00644973
									GO:0040029	epigenetic regulation of gene expression	28/1971	230/28891	0.00212945	0.0103381	0.00645398
									GO:0090022	regulation of neutrophil chemotaxis	9/1971	43/28891	0.00213159	0.01034	0.0064552
									GO:0051092	positive regulation of NF-kappaB transcription factor activity	21/1971	156/28891	0.00218414	0.0105863	0.00660897
									GO:0034103	regulation of tissue remodeling	14/1971	87/28891	0.00220504	0.0106702	0.00666134
									GO:1902369	negative regulation of RNA catabolic process	14/1971	87/28891	0.00220504	0.0106702	0.00666134
									GO:0006893	Golgi to plasma membrane transport	11/1971	60/28891	0.00222318	0.0107147	0.00668911
									GO:0019884	antigen processing and presentation of exogenous antigen	11/1971	60/28891	0.00222318	0.0107147	0.00668911
									GO:0072666	establishment of protein localization to vacuole	11/1971	60/28891	0.00222318	0.0107147	0.00668911
									GO:0097237	cellular response to toxic substance	11/1971	60/28891	0.00222318	0.0107147	0.00668911
									GO:0002281	macrophage activation involved in immune response	6/1971	21/28891	0.00222503	0.0107147	0.00668911
									GO:0051875	pigment granule localization	6/1971	21/28891	0.00222503	0.0107147	0.00668911
									GO:0014909	smooth muscle cell migration	17/1971	116/28891	0.0022505	0.0108286	0.00676022
									GO:0097062	dendritic spine maintenance	7/1971	28/28891	0.00225486	0.0108408	0.00676785
									GO:0009636	response to toxic substance	19/1971	136/28891	0.00226072	0.0108602	0.00677994
									GO:0006406	mRNA export from nucleus	12/1971	69/28891	0.00228121	0.0109341	0.00682609
									GO:1901184	regulation of ERBB signaling pathway	12/1971	69/28891	0.00228121	0.0109341	0.00682609
									GO:0006643	membrane lipid metabolic process	24/1971	188/28891	0.00228345	0.0109341	0.00682609
									GO:1903531	negative regulation of secretion by cell	24/1971	188/28891	0.00228345	0.0109341	0.00682609
									GO:0006937	regulation of muscle contraction	22/1971	167/28891	0.00229266	0.0109605	0.00684259
									GO:0097530	granulocyte migration	22/1971	167/28891	0.00229266	0.0109605	0.00684259
									GO:0051251	positive regulation of lymphocyte activation	40/1971	367/28891	0.00236645	0.0113042	0.00705716
									GO:0060541	respiratory system development	32/1971	276/28891	0.00237678	0.0113445	0.0070823
									GO:0014037	Schwann cell differentiation	10/1971	52/28891	0.00240755	0.0114822	0.00716824
									GO:0090288	negative regulation of cellular response to growth factor stimulus	16/1971	107/28891	0.00242545	0.0115583	0.00721574
									GO:2000177	regulation of neural precursor cell proliferation	19/1971	137/28891	0.00246058	0.0116825	0.00729332
									GO:0006637	acyl-CoA metabolic process	14/1971	88/28891	0.00246086	0.0116825	0.00729332
									GO:0035383	thioester metabolic process	14/1971	88/28891	0.00246086	0.0116825	0.00729332
									GO:0046785	microtubule polymerization	14/1971	88/28891	0.00246086	0.0116825	0.00729332
									GO:0043473	pigmentation	17/1971	117/28891	0.00246931	0.0116825	0.00729332
									GO:0006465	signal peptide processing	5/1971	15/28891	0.00247508	0.0116825	0.00729332
									GO:0035729	cellular response to hepatocyte growth factor stimulus	5/1971	15/28891	0.00247508	0.0116825	0.00729332
									GO:0036257	multivesicular body organization	5/1971	15/28891	0.00247508	0.0116825	0.00729332
									GO:0090110	COPII-coated vesicle cargo loading	5/1971	15/28891	0.00247508	0.0116825	0.00729332
									GO:0097212	lysosomal membrane organization	5/1971	15/28891	0.00247508	0.0116825	0.00729332
									GO:1900226	negative regulation of NLRP3 inflammasome complex assembly	5/1971	15/28891	0.00247508	0.0116825	0.00729332
									GO:1900426	positive regulation of defense response to bacterium	5/1971	15/28891	0.00247508	0.0116825	0.00729332
									GO:0035886	vascular associated smooth muscle cell differentiation	9/1971	44/28891	0.00252003	0.0118665	0.00740816
									GO:0045022	early endosome to late endosome transport	9/1971	44/28891	0.00252003	0.0118665	0.00740816
									GO:2000008	regulation of protein localization to cell surface	9/1971	44/28891	0.00252003	0.0118665	0.00740816
									GO:0016239	positive regulation of macroautophagy	13/1971	79/28891	0.00254866	0.0119918	0.00748639
									GO:0007599	hemostasis	23/1971	179/28891	0.00255967	0.0120341	0.00751278
									GO:0002752	cell surface pattern recognition receptor signaling pathway	12/1971	70/28891	0.00258549	0.0121459	0.00758258
									GO:0006970	response to osmotic stress	15/1971	98/28891	0.00259216	0.012158	0.00759015
									GO:0061515	myeloid cell development	15/1971	98/28891	0.00259216	0.012158	0.00759015
									GO:0010721	negative regulation of cell development	36/1971	323/28891	0.00261543	0.0122575	0.00765227
									GO:2001056	positive regulation of cysteine-type endopeptidase activity	20/1971	148/28891	0.00262311	0.0122838	0.00766869
									GO:0072329	monocarboxylic acid catabolic process	19/1971	138/28891	0.00267505	0.0125172	0.0078144
									GO:0097553	calcium ion transmembrane import into cytosol	25/1971	201/28891	0.00267733	0.0125181	0.00781493
									GO:0051216	cartilage development	27/1971	223/28891	0.00273008	0.0127503	0.0079599
									GO:0045664	regulation of neuron differentiation	29/1971	245/28891	0.00273128	0.0127503	0.0079599
									GO:0001881	receptor recycling	10/1971	53/28891	0.00278918	0.0129672	0.0080953
									GO:0071385	cellular response to glucocorticoid stimulus	10/1971	53/28891	0.00278918	0.0129672	0.0080953
									GO:0031100	animal organ regeneration	7/1971	29/28891	0.00279953	0.0129672	0.0080953
									GO:0042059	negative regulation of epidermal growth factor receptor signaling pathway	7/1971	29/28891	0.00279953	0.0129672	0.0080953
									GO:0042659	regulation of cell fate specification	7/1971	29/28891	0.00279953	0.0129672	0.0080953
									GO:0060008	Sertoli cell differentiation	7/1971	29/28891	0.00279953	0.0129672	0.0080953
									GO:0070979	protein K11-linked ubiquitination	7/1971	29/28891	0.00279953	0.0129672	0.0080953
									GO:1903077	negative regulation of protein localization to plasma membrane	7/1971	29/28891	0.00279953	0.0129672	0.0080953
									GO:1903319	positive regulation of protein maturation	7/1971	29/28891	0.00279953	0.0129672	0.0080953
									GO:1904385	cellular response to angiotensin	7/1971	29/28891	0.00279953	0.0129672	0.0080953
									GO:0042552	myelination	24/1971	191/28891	0.00281536	0.0130303	0.00813475
									GO:0006081	cellular aldehyde metabolic process	13/1971	80/28891	0.00285692	0.0131919	0.00823563
									GO:0042306	regulation of protein import into nucleus	13/1971	80/28891	0.00285692	0.0131919	0.00823563
									GO:0045123	cellular extravasation	13/1971	80/28891	0.00285692	0.0131919	0.00823563
									GO:0002698	negative regulation of immune effector process	22/1971	170/28891	0.00286661	0.0132176	0.00825164
									GO:0010466	negative regulation of peptidase activity	30/1971	257/28891	0.00287956	0.0132176	0.00825164
									GO:0007039	protein catabolic process in the vacuole	6/1971	22/28891	0.00288468	0.0132176	0.00825164
									GO:0032515	negative regulation of phosphoprotein phosphatase activity	6/1971	22/28891	0.00288468	0.0132176	0.00825164
									GO:0045056	transcytosis	6/1971	22/28891	0.00288468	0.0132176	0.00825164
									GO:0045737	positive regulation of cyclin-dependent protein serine/threonine kinase activity	6/1971	22/28891	0.00288468	0.0132176	0.00825164
									GO:0048532	anatomical structure arrangement	6/1971	22/28891	0.00288468	0.0132176	0.00825164
									GO:0060307	regulation of ventricular cardiac muscle cell membrane repolarization	6/1971	22/28891	0.00288468	0.0132176	0.00825164
									GO:0090201	negative regulation of release of cytochrome c from mitochondria	6/1971	22/28891	0.00288468	0.0132176	0.00825164
									GO:1902992	negative regulation of amyloid precursor protein catabolic process	6/1971	22/28891	0.00288468	0.0132176	0.00825164
									GO:0051591	response to cAMP	11/1971	62/28891	0.00291025	0.013304	0.0083056
									GO:0072577	endothelial cell apoptotic process	11/1971	62/28891	0.00291025	0.013304	0.0083056
									GO:1903409	reactive oxygen species biosynthetic process	11/1971	62/28891	0.00291025	0.013304	0.0083056
									GO:0098754	detoxification	12/1971	71/28891	0.00292195	0.013337	0.0083262
									GO:1902305	regulation of sodium ion transmembrane transport	12/1971	71/28891	0.00292195	0.013337	0.0083262
									GO:0009062	fatty acid catabolic process	16/1971	109/28891	0.00293637	0.0133823	0.00835447
									GO:0010660	regulation of muscle cell apoptotic process	16/1971	109/28891	0.00293637	0.0133823	0.00835447
									GO:0048640	negative regulation of developmental growth	18/1971	129/28891	0.00294727	0.0134217	0.00837906
									GO:0035196	miRNA processing	9/1971	45/28891	0.00296251	0.0134705	0.00840951
									GO:0099590	neurotransmitter receptor internalization	9/1971	45/28891	0.00296251	0.0134705	0.00840951
									GO:0043516	regulation of DNA damage response, signal transduction by p53 class mediator	8/1971	37/28891	0.00300027	0.0136318	0.00851022
									GO:0009408	response to heat	14/1971	90/28891	0.003046	0.0138079	0.00862017
									GO:0031507	heterochromatin formation	14/1971	90/28891	0.003046	0.0138079	0.00862017
									GO:0045995	regulation of embryonic development	14/1971	90/28891	0.003046	0.0138079	0.00862017
									GO:0071241	cellular response to inorganic substance	30/1971	258/28891	0.00305111	0.0138206	0.00862808
									GO:1903169	regulation of calcium ion transmembrane transport	25/1971	203/28891	0.00305791	0.0138408	0.00864073
									GO:0002753	cytosolic pattern recognition receptor signaling pathway	20/1971	150/28891	0.00307165	0.0138925	0.00867296
									GO:0006368	transcription elongation by RNA polymerase II	15/1971	100/28891	0.0031642	0.0143001	0.00892748
									GO:0046496	nicotinamide nucleotide metabolic process	13/1971	81/28891	0.00319494	0.0144172	0.00900056
									GO:0140056	organelle localization by membrane tethering	13/1971	81/28891	0.00319494	0.0144172	0.00900056
									GO:0043280	positive regulation of cysteine-type endopeptidase activity involved in apoptotic process	18/1971	130/28891	0.0032078	0.0144643	0.00902993
									GO:0042307	positive regulation of protein import into nucleus	10/1971	54/28891	0.0032176	0.0144756	0.00903698
									GO:0071709	membrane assembly	10/1971	54/28891	0.0032176	0.0144756	0.00903698
									GO:0098586	cellular response to virus	10/1971	54/28891	0.0032176	0.0144756	0.00903698
									GO:0007220	Notch receptor processing	4/1971	10/28891	0.00324809	0.0145358	0.00907459
									GO:0016479	negative regulation of transcription by RNA polymerase I	4/1971	10/28891	0.00324809	0.0145358	0.00907459
									GO:0033572	transferrin transport	4/1971	10/28891	0.00324809	0.0145358	0.00907459
									GO:0060312	regulation of blood vessel remodeling	4/1971	10/28891	0.00324809	0.0145358	0.00907459
									GO:0070862	negative regulation of protein exit from endoplasmic reticulum	4/1971	10/28891	0.00324809	0.0145358	0.00907459
									GO:0071028	nuclear mRNA surveillance	4/1971	10/28891	0.00324809	0.0145358	0.00907459
									GO:1903054	negative regulation of extracellular matrix organization	4/1971	10/28891	0.00324809	0.0145358	0.00907459
									GO:0030217	T cell differentiation	37/1971	339/28891	0.00328416	0.0146862	0.00916847
									GO:0055117	regulation of cardiac muscle contraction	12/1971	72/28891	0.00329304	0.0147149	0.00918638
									GO:0010665	regulation of cardiac muscle cell apoptotic process	11/1971	63/28891	0.00331272	0.0147806	0.00922741
									GO:2001238	positive regulation of extrinsic apoptotic signaling pathway	11/1971	63/28891	0.00331272	0.0147806	0.00922741
									GO:0034764	positive regulation of transmembrane transport	32/1971	282/28891	0.00331989	0.0148015	0.00924047
									GO:0060070	canonical Wnt signaling pathway	34/1971	305/28891	0.00336484	0.0149906	0.00935855
									GO:0007512	adult heart development	5/1971	16/28891	0.00339957	0.0150329	0.0093849
									GO:0010715	regulation of extracellular matrix disassembly	5/1971	16/28891	0.00339957	0.0150329	0.0093849
									GO:0031269	pseudopodium assembly	5/1971	16/28891	0.00339957	0.0150329	0.0093849
									GO:0032402	melanosome transport	5/1971	16/28891	0.00339957	0.0150329	0.0093849
									GO:0051284	positive regulation of sequestering of calcium ion	5/1971	16/28891	0.00339957	0.0150329	0.0093849
									GO:0090051	negative regulation of cell migration involved in sprouting angiogenesis	5/1971	16/28891	0.00339957	0.0150329	0.0093849
									GO:0141086	negative regulation of inflammasome-mediated signaling pathway	5/1971	16/28891	0.00339957	0.0150329	0.0093849
									GO:1902043	positive regulation of extrinsic apoptotic signaling pathway via death domain receptors	5/1971	16/28891	0.00339957	0.0150329	0.0093849
									GO:1902287	semaphorin-plexin signaling pathway involved in axon guidance	5/1971	16/28891	0.00339957	0.0150329	0.0093849
									GO:2001212	regulation of vasculogenesis	5/1971	16/28891	0.00339957	0.0150329	0.0093849
									GO:0032606	type I interferon production	19/1971	141/28891	0.00341442	0.015042	0.00939063
									GO:0000470	maturation of LSU-rRNA	7/1971	30/28891	0.00343955	0.015042	0.00939063
									GO:0001778	plasma membrane repair	7/1971	30/28891	0.00343955	0.015042	0.00939063
									GO:0001919	regulation of receptor recycling	7/1971	30/28891	0.00343955	0.015042	0.00939063
									GO:0006929	substrate-dependent cell migration	7/1971	30/28891	0.00343955	0.015042	0.00939063
									GO:0021884	forebrain neuron development	7/1971	30/28891	0.00343955	0.015042	0.00939063
									GO:0030511	positive regulation of transforming growth factor beta receptor signaling pathway	7/1971	30/28891	0.00343955	0.015042	0.00939063
									GO:0033137	negative regulation of peptidyl-serine phosphorylation	7/1971	30/28891	0.00343955	0.015042	0.00939063
									GO:0045070	positive regulation of viral genome replication	7/1971	30/28891	0.00343955	0.015042	0.00939063
									GO:0060252	positive regulation of glial cell proliferation	7/1971	30/28891	0.00343955	0.015042	0.00939063
									GO:0061003	positive regulation of dendritic spine morphogenesis	7/1971	30/28891	0.00343955	0.015042	0.00939063
									GO:0090314	positive regulation of protein targeting to membrane	7/1971	30/28891	0.00343955	0.015042	0.00939063
									GO:0098869	cellular oxidant detoxification	7/1971	30/28891	0.00343955	0.015042	0.00939063
									GO:1903846	positive regulation of cellular response to transforming growth factor beta stimulus	7/1971	30/28891	0.00343955	0.015042	0.00939063
									GO:1990000	amyloid fibril formation	7/1971	30/28891	0.00343955	0.015042	0.00939063
									GO:0007272	ensheathment of neurons	24/1971	194/28891	0.00344843	0.0150477	0.00939416
									GO:0008366	axon ensheathment	24/1971	194/28891	0.00344843	0.0150477	0.00939416
									GO:0046887	positive regulation of hormone secretion	24/1971	194/28891	0.00344843	0.0150477	0.00939416
									GO:0001824	blastocyst development	21/1971	162/28891	0.00345326	0.0150577	0.00940042
									GO:0014044	Schwann cell development	9/1971	46/28891	0.00346405	0.0150937	0.00942289
									GO:2000779	regulation of double-strand break repair	18/1971	131/28891	0.00348717	0.0151833	0.00947885
									GO:0060271	cilium assembly	41/1971	387/28891	0.00350763	0.0152613	0.0095275
									GO:0060840	artery development	17/1971	121/28891	0.00352974	0.0153462	0.00958054
									GO:0002690	positive regulation of leukocyte chemotaxis	16/1971	111/28891	0.00353318	0.01535	0.00958289
									GO:0030856	regulation of epithelial cell differentiation	22/1971	173/28891	0.00355696	0.0154308	0.00963331
									GO:0032675	regulation of interleukin-6 production	22/1971	173/28891	0.00355696	0.0154308	0.00963331
									GO:0071677	positive regulation of mononuclear cell migration	13/1971	82/28891	0.00356478	0.0154534	0.00964746
									GO:0019320	hexose catabolic process	8/1971	38/28891	0.00357676	0.0154603	0.00965176
									GO:0019674	NAD metabolic process	8/1971	38/28891	0.00357676	0.0154603	0.00965176
									GO:0046825	regulation of protein export from nucleus	8/1971	38/28891	0.00357676	0.0154603	0.00965176
									GO:1902229	regulation of intrinsic apoptotic signaling pathway in response to DNA damage	8/1971	38/28891	0.00357676	0.0154603	0.00965176
									GO:0009267	cellular response to starvation	23/1971	184/28891	0.00363302	0.0156921	0.00979647
									GO:0043171	peptide catabolic process	6/1971	23/28891	0.00368025	0.0158846	0.00991662
									GO:0030177	positive regulation of Wnt signaling pathway	19/1971	142/28891	0.00369577	0.0159061	0.00993008
									GO:0060047	heart contraction	28/1971	239/28891	0.00369668	0.0159061	0.00993008
									GO:0097352	autophagosome maturation	10/1971	55/28891	0.00369675	0.0159061	0.00993008
									GO:0030239	myofibril assembly	12/1971	73/28891	0.00370127	0.0159061	0.00993008
									GO:0045806	negative regulation of endocytosis	12/1971	73/28891	0.00370127	0.0159061	0.00993008
									GO:0046579	positive regulation of Ras protein signal transduction	12/1971	73/28891	0.00370127	0.0159061	0.00993008
									GO:0043122	regulation of canonical NF-kappaB signal transduction	26/1971	217/28891	0.0037242	0.0159931	0.00998437
									GO:0072524	pyridine-containing compound metabolic process	14/1971	92/28891	0.00374041	0.0160511	0.0100206
									GO:0048260	positive regulation of receptor-mediated endocytosis	11/1971	64/28891	0.0037586	0.0161176	0.0100621
									GO:1904063	negative regulation of cation transmembrane transport	15/1971	102/28891	0.00383609	0.016438	0.0102621
									GO:0018210	peptidyl-threonine modification	17/1971	122/28891	0.00384666	0.0164596	0.0102756
									GO:1905037	autophagosome organization	17/1971	122/28891	0.00384666	0.0164596	0.0102756
									GO:0072676	lymphocyte migration	16/1971	112/28891	0.00386703	0.0165349	0.0103226
									GO:0019362	pyridine nucleotide metabolic process	13/1971	83/28891	0.00396857	0.0169447	0.0105785
									GO:0048844	artery morphogenesis	13/1971	83/28891	0.00396857	0.0169447	0.0105785
									GO:0006383	transcription by RNA polymerase III	9/1971	47/28891	0.00402988	0.0171941	0.0107342
									GO:0043489	RNA stabilization	12/1971	74/28891	0.00414926	0.0176908	0.0110443
									GO:0031116	positive regulation of microtubule polymerization	7/1971	31/28891	0.00418513	0.0177612	0.0110882
									GO:0099622	cardiac muscle cell membrane repolarization	7/1971	31/28891	0.00418513	0.0177612	0.0110882
									GO:1902235	regulation of endoplasmic reticulum stress-induced intrinsic apoptotic signaling pathway	7/1971	31/28891	0.00418513	0.0177612	0.0110882
									GO:1902914	regulation of protein polyubiquitination	7/1971	31/28891	0.00418513	0.0177612	0.0110882
									GO:1904376	negative regulation of protein localization to cell periphery	7/1971	31/28891	0.00418513	0.0177612	0.0110882
									GO:2000765	regulation of cytoplasmic translation	7/1971	31/28891	0.00418513	0.0177612	0.0110882
									GO:0006275	regulation of DNA replication	17/1971	123/28891	0.00418664	0.0177612	0.0110882
									GO:0000041	transition metal ion transport	15/1971	103/28891	0.00421332	0.0178616	0.0111509
									GO:0018107	peptidyl-threonine phosphorylation	16/1971	113/28891	0.00422632	0.0178912	0.0111694
									GO:0009303	rRNA transcription	8/1971	39/28891	0.00423534	0.0178912	0.0111694
									GO:0035909	aorta morphogenesis	8/1971	39/28891	0.00423534	0.0178912	0.0111694
									GO:0071320	cellular response to cAMP	8/1971	39/28891	0.00423534	0.0178912	0.0111694
									GO:0120033	negative regulation of plasma membrane bounded cell projection assembly	8/1971	39/28891	0.00423534	0.0178912	0.0111694
									GO:0050854	regulation of antigen receptor-mediated signaling pathway	11/1971	65/28891	0.00425112	0.0179451	0.011203
									GO:0043010	camera-type eye development	40/1971	380/28891	0.00434944	0.0183472	0.011454
									GO:0006260	DNA replication	31/1971	276/28891	0.00442676	0.0186601	0.0116494
									GO:0007219	Notch signaling pathway	23/1971	187/28891	0.00444186	0.0187105	0.0116808
									GO:0001654	eye development	44/1971	428/28891	0.00445635	0.0187583	0.0117107
									GO:0035051	cardiocyte differentiation	24/1971	198/28891	0.00447505	0.0188237	0.0117515
									GO:0042594	response to starvation	25/1971	209/28891	0.00448434	0.0188494	0.0117676
									GO:0000054	ribosomal subunit export from nucleus	5/1971	17/28891	0.00454829	0.0189686	0.0118419
									GO:0001921	positive regulation of receptor recycling	5/1971	17/28891	0.00454829	0.0189686	0.0118419
									GO:0006474	N-terminal protein amino acid acetylation	5/1971	17/28891	0.00454829	0.0189686	0.0118419
									GO:0018119	peptidyl-cysteine S-nitrosylation	5/1971	17/28891	0.00454829	0.0189686	0.0118419
									GO:0032401	establishment of melanosome localization	5/1971	17/28891	0.00454829	0.0189686	0.0118419
									GO:0032510	endosome to lysosome transport via multivesicular body sorting pathway	5/1971	17/28891	0.00454829	0.0189686	0.0118419
									GO:0033750	ribosome localization	5/1971	17/28891	0.00454829	0.0189686	0.0118419
									GO:0043923	positive regulation by host of viral transcription	5/1971	17/28891	0.00454829	0.0189686	0.0118419
									GO:0060766	negative regulation of androgen receptor signaling pathway	5/1971	17/28891	0.00454829	0.0189686	0.0118419
									GO:0071816	tail-anchored membrane protein insertion into ER membrane	5/1971	17/28891	0.00454829	0.0189686	0.0118419
									GO:1901201	regulation of extracellular matrix assembly	5/1971	17/28891	0.00454829	0.0189686	0.0118419
									GO:2000106	regulation of leukocyte apoptotic process	17/1971	124/28891	0.00455092	0.0189686	0.0118419
									GO:0043525	positive regulation of neuron apoptotic process	14/1971	94/28891	0.00455847	0.0189867	0.0118533
									GO:1901136	carbohydrate derivative catabolic process	21/1971	166/28891	0.00460299	0.0191587	0.0119607
									GO:0036303	lymph vessel morphogenesis	6/1971	24/28891	0.0046276	0.0191807	0.0119744
									GO:0045116	protein neddylation	6/1971	24/28891	0.0046276	0.0191807	0.0119744
									GO:0046037	GMP metabolic process	6/1971	24/28891	0.0046276	0.0191807	0.0119744
									GO:0098877	neurotransmitter receptor transport to plasma membrane	6/1971	24/28891	0.0046276	0.0191807	0.0119744
									GO:0099625	ventricular cardiac muscle cell membrane repolarization	6/1971	24/28891	0.0046276	0.0191807	0.0119744
									GO:1904292	regulation of ERAD pathway	6/1971	24/28891	0.0046276	0.0191807	0.0119744
									GO:0000184	nuclear-transcribed mRNA catabolic process, nonsense-mediated decay	9/1971	48/28891	0.00466539	0.0192659	0.0120276
									GO:0048873	homeostasis of number of cells within a tissue	9/1971	48/28891	0.00466539	0.0192659	0.0120276
									GO:0060323	head morphogenesis	9/1971	48/28891	0.00466539	0.0192659	0.0120276
									GO:0086009	membrane repolarization	9/1971	48/28891	0.00466539	0.0192659	0.0120276
									GO:1905144	response to acetylcholine	9/1971	48/28891	0.00466539	0.0192659	0.0120276
									GO:0043270	positive regulation of monoatomic ion transport	31/1971	277/28891	0.00466758	0.0192659	0.0120276
									GO:0042255	ribosome assembly	11/1971	66/28891	0.00479361	0.0196777	0.0122847
									GO:0007098	centrosome cycle	18/1971	135/28891	0.0048139	0.0196777	0.0122847
									GO:0010927	cellular component assembly involved in morphogenesis	18/1971	135/28891	0.0048139	0.0196777	0.0122847
									GO:0071621	granulocyte chemotaxis	18/1971	135/28891	0.0048139	0.0196777	0.0122847
									GO:0031648	protein destabilization	10/1971	57/28891	0.0048236	0.0196777	0.0122847
									GO:0051293	establishment of spindle localization	10/1971	57/28891	0.0048236	0.0196777	0.0122847
									GO:0009215	purine deoxyribonucleoside triphosphate metabolic process	4/1971	11/28891	0.00483017	0.0196777	0.0122847
									GO:0016574	histone ubiquitination	4/1971	11/28891	0.00483017	0.0196777	0.0122847
									GO:0018206	peptidyl-methionine modification	4/1971	11/28891	0.00483017	0.0196777	0.0122847
									GO:0018401	peptidyl-proline hydroxylation to 4-hydroxy-L-proline	4/1971	11/28891	0.00483017	0.0196777	0.0122847
									GO:0044417	translocation of molecules into host	4/1971	11/28891	0.00483017	0.0196777	0.0122847
									GO:0045602	negative regulation of endothelial cell differentiation	4/1971	11/28891	0.00483017	0.0196777	0.0122847
									GO:0045603	positive regulation of endothelial cell differentiation	4/1971	11/28891	0.00483017	0.0196777	0.0122847
									GO:0046784	viral mRNA export from host cell nucleus	4/1971	11/28891	0.00483017	0.0196777	0.0122847
									GO:0051469	vesicle fusion with vacuole	4/1971	11/28891	0.00483017	0.0196777	0.0122847
									GO:0061763	multivesicular body-lysosome fusion	4/1971	11/28891	0.00483017	0.0196777	0.0122847
									GO:0071732	cellular response to nitric oxide	4/1971	11/28891	0.00483017	0.0196777	0.0122847
									GO:0098779	positive regulation of mitophagy in response to mitochondrial depolarization	4/1971	11/28891	0.00483017	0.0196777	0.0122847
									GO:1902959	regulation of aspartic-type endopeptidase activity involved in amyloid precursor protein catabolic process	4/1971	11/28891	0.00483017	0.0196777	0.0122847
									GO:0050867	positive regulation of cell activation	46/1971	454/28891	0.00484605	0.0197289	0.0123166
									GO:0070373	negative regulation of ERK1 and ERK2 cascade	13/1971	85/28891	0.00488692	0.0198817	0.012412
									GO:0050729	positive regulation of inflammatory response	21/1971	167/28891	0.0049353	0.0200648	0.0125263
									GO:0010664	negative regulation of striated muscle cell apoptotic process	8/1971	40/28891	0.00498337	0.0202051	0.0126139
									GO:0032232	negative regulation of actin filament bundle assembly	8/1971	40/28891	0.00498337	0.0202051	0.0126139
									GO:0060236	regulation of mitotic spindle organization	8/1971	40/28891	0.00498337	0.0202051	0.0126139
									GO:0086004	regulation of cardiac muscle cell contraction	8/1971	40/28891	0.00498337	0.0202051	0.0126139
									GO:0050817	coagulation	22/1971	178/28891	0.00501453	0.0203175	0.0126841
									GO:0034766	negative regulation of monoatomic ion transmembrane transport	16/1971	115/28891	0.0050269	0.02034	0.0126981
									GO:0050000	chromosome localization	16/1971	115/28891	0.0050269	0.02034	0.0126981
									GO:0045724	positive regulation of cilium assembly	7/1971	32/28891	0.00504674	0.0203699	0.0127168
									GO:1903649	regulation of cytoplasmic transport	7/1971	32/28891	0.00504674	0.0203699	0.0127168
									GO:1990776	response to angiotensin	7/1971	32/28891	0.00504674	0.0203699	0.0127168
									GO:0150063	visual system development	44/1971	431/28891	0.00504798	0.0203699	0.0127168
									GO:0014910	regulation of smooth muscle cell migration	15/1971	105/28891	0.0050585	0.0203847	0.012726
									GO:0016579	protein deubiquitination	15/1971	105/28891	0.0050585	0.0203847	0.012726
									GO:0055002	striated muscle cell development	12/1971	76/28891	0.00517535	0.0208415	0.0130112
									GO:0045740	positive regulation of DNA replication	9/1971	49/28891	0.00537614	0.0215916	0.0134795
									GO:0050856	regulation of T cell receptor signaling pathway	9/1971	49/28891	0.00537614	0.0215916	0.0134795
									GO:1903018	regulation of glycoprotein metabolic process	9/1971	49/28891	0.00537614	0.0215916	0.0134795
									GO:1903115	regulation of actin filament-based movement	9/1971	49/28891	0.00537614	0.0215916	0.0134795
									GO:0044706	multi-multicellular organism process	25/1971	212/28891	0.00538404	0.0216015	0.0134857
									GO:0043331	response to dsRNA	11/1971	67/28891	0.0053895	0.0216015	0.0134857
									GO:0070534	protein K63-linked ubiquitination	11/1971	67/28891	0.0053895	0.0216015	0.0134857
									GO:0034109	homotypic cell-cell adhesion	13/1971	86/28891	0.00540609	0.0216389	0.013509
									GO:0045661	regulation of myoblast differentiation	13/1971	86/28891	0.00540609	0.0216389	0.013509
									GO:0034142	toll-like receptor 4 signaling pathway	10/1971	58/28891	0.0054798	0.0218898	0.0136656
									GO:0034332	adherens junction organization	10/1971	58/28891	0.0054798	0.0218898	0.0136656
									GO:0051898	negative regulation of phosphatidylinositol 3-kinase/protein kinase B signal transduction	10/1971	58/28891	0.0054798	0.0218898	0.0136656
									GO:0032465	regulation of cytokinesis	14/1971	96/28891	0.0055155	0.0220176	0.0137454
									GO:0009411	response to UV	20/1971	158/28891	0.00555638	0.0221659	0.013838
									GO:0008286	insulin receptor signaling pathway	18/1971	137/28891	0.00561824	0.0223977	0.0139827
									GO:0007009	plasma membrane organization	21/1971	169/28891	0.00565952	0.0225472	0.014076
									GO:0034643	establishment of mitochondrion localization, microtubule-mediated	6/1971	25/28891	0.00574281	0.0228027	0.0142355
									GO:0047497	mitochondrion transport along microtubule	6/1971	25/28891	0.00574281	0.0228027	0.0142355
									GO:0061162	establishment of monopolar cell polarity	6/1971	25/28891	0.00574281	0.0228027	0.0142355
									GO:1900101	regulation of endoplasmic reticulum unfolded protein response	6/1971	25/28891	0.00574281	0.0228027	0.0142355
									GO:1904031	positive regulation of cyclin-dependent protein kinase activity	6/1971	25/28891	0.00574281	0.0228027	0.0142355
									GO:1904036	negative regulation of epithelial cell apoptotic process	12/1971	77/28891	0.00575907	0.022852	0.0142663
									GO:1903573	negative regulation of response to endoplasmic reticulum stress	8/1971	41/28891	0.00582839	0.0231117	0.0144284
									GO:0048880	sensory system development	44/1971	435/28891	0.00593961	0.0234617	0.0146469
									GO:0017014	protein nitrosylation	5/1971	18/28891	0.00594819	0.0234617	0.0146469
									GO:0018279	protein N-linked glycosylation via asparagine	5/1971	18/28891	0.00594819	0.0234617	0.0146469
									GO:0045945	positive regulation of transcription by RNA polymerase III	5/1971	18/28891	0.00594819	0.0234617	0.0146469
									GO:0061709	reticulophagy	5/1971	18/28891	0.00594819	0.0234617	0.0146469
									GO:1900038	negative regulation of cellular response to hypoxia	5/1971	18/28891	0.00594819	0.0234617	0.0146469
									GO:1902855	regulation of non-motile cilium assembly	5/1971	18/28891	0.00594819	0.0234617	0.0146469
									GO:1904294	positive regulation of ERAD pathway	5/1971	18/28891	0.00594819	0.0234617	0.0146469
									GO:0010922	positive regulation of phosphatase activity	7/1971	33/28891	0.00603501	0.0237698	0.0148393
									GO:2000352	negative regulation of endothelial cell apoptotic process	7/1971	33/28891	0.00603501	0.0237698	0.0148393
									GO:0022029	telencephalon cell migration	11/1971	68/28891	0.0060423	0.0237698	0.0148393
									GO:0032720	negative regulation of tumor necrosis factor production	11/1971	68/28891	0.0060423	0.0237698	0.0148393
									GO:0008277	regulation of G protein-coupled receptor signaling pathway	18/1971	138/28891	0.00605972	0.0238226	0.0148723
									GO:0048713	regulation of oligodendrocyte differentiation	10/1971	59/28891	0.0062037	0.0243565	0.0152056
									GO:2000351	regulation of endothelial cell apoptotic process	10/1971	59/28891	0.0062037	0.0243565	0.0152056
									GO:0061041	regulation of wound healing	17/1971	128/28891	0.00627676	0.0246271	0.0153745
									GO:0038034	signal transduction in absence of ligand	12/1971	78/28891	0.00639379	0.0250532	0.0156405
									GO:0097192	extrinsic apoptotic signaling pathway in absence of ligand	12/1971	78/28891	0.00639379	0.0250532	0.0156405
									GO:0007018	microtubule-based movement	45/1971	449/28891	0.00641279	0.0251111	0.0156767
									GO:0062012	regulation of small molecule metabolic process	40/1971	389/28891	0.00643395	0.0251774	0.0157181
									GO:0045814	negative regulation of gene expression, epigenetic	16/1971	118/28891	0.00645506	0.0252434	0.0157593
									GO:0072384	organelle transport along microtubule	13/1971	88/28891	0.00657641	0.0256934	0.0160402
									GO:0005976	polysaccharide metabolic process	15/1971	108/28891	0.00657874	0.0256934	0.0160402
									GO:0045685	regulation of glial cell differentiation	14/1971	98/28891	0.00662764	0.0258673	0.0161488
									GO:0006611	protein export from nucleus	11/1971	69/28891	0.00675561	0.0263323	0.016439
									GO:1903556	negative regulation of tumor necrosis factor superfamily cytokine production	11/1971	69/28891	0.00675561	0.0263323	0.016439
									GO:0009200	deoxyribonucleoside triphosphate metabolic process	4/1971	12/28891	0.00685738	0.0264518	0.0165137
									GO:0010649	regulation of cell communication by electrical coupling	4/1971	12/28891	0.00685738	0.0264518	0.0165137
									GO:0010764	negative regulation of fibroblast migration	4/1971	12/28891	0.00685738	0.0264518	0.0165137
									GO:0033240	positive regulation of amine metabolic process	4/1971	12/28891	0.00685738	0.0264518	0.0165137
									GO:0034135	regulation of toll-like receptor 2 signaling pathway	4/1971	12/28891	0.00685738	0.0264518	0.0165137
									GO:0034454	microtubule anchoring at centrosome	4/1971	12/28891	0.00685738	0.0264518	0.0165137
									GO:0036135	Schwann cell migration	4/1971	12/28891	0.00685738	0.0264518	0.0165137
									GO:0050847	progesterone receptor signaling pathway	4/1971	12/28891	0.00685738	0.0264518	0.0165137
									GO:0070262	peptidyl-serine dephosphorylation	4/1971	12/28891	0.00685738	0.0264518	0.0165137
									GO:0071803	positive regulation of podosome assembly	4/1971	12/28891	0.00685738	0.0264518	0.0165137
									GO:0071888	macrophage apoptotic process	4/1971	12/28891	0.00685738	0.0264518	0.0165137
									GO:0097576	vacuole fusion	4/1971	12/28891	0.00685738	0.0264518	0.0165137
									GO:0099532	synaptic vesicle endosomal processing	4/1971	12/28891	0.00685738	0.0264518	0.0165137
									GO:1900747	negative regulation of vascular endothelial growth factor signaling pathway	4/1971	12/28891	0.00685738	0.0264518	0.0165137
									GO:1901203	positive regulation of extracellular matrix assembly	4/1971	12/28891	0.00685738	0.0264518	0.0165137
									GO:2000009	negative regulation of protein localization to cell surface	4/1971	12/28891	0.00685738	0.0264518	0.0165137
									GO:0007626	locomotory behavior	30/1971	273/28891	0.00686555	0.0264662	0.0165226
									GO:0035036	sperm-egg recognition	10/1971	60/28891	0.0069998	0.0269314	0.0168131
									GO:0045599	negative regulation of fat cell differentiation	10/1971	60/28891	0.0069998	0.0269314	0.0168131
									GO:1902622	regulation of neutrophil migration	10/1971	60/28891	0.0069998	0.0269314	0.0168131
									GO:0003084	positive regulation of systemic arterial blood pressure	6/1971	26/28891	0.00704192	0.0269354	0.0168156
									GO:0007064	mitotic sister chromatid cohesion	6/1971	26/28891	0.00704192	0.0269354	0.0168156
									GO:0045838	positive regulation of membrane potential	6/1971	26/28891	0.00704192	0.0269354	0.0168156
									GO:0061339	establishment or maintenance of monopolar cell polarity	6/1971	26/28891	0.00704192	0.0269354	0.0168156
									GO:1902993	positive regulation of amyloid precursor protein catabolic process	6/1971	26/28891	0.00704192	0.0269354	0.0168156
									GO:1903020	positive regulation of glycoprotein metabolic process	6/1971	26/28891	0.00704192	0.0269354	0.0168156
									GO:2000561	regulation of CD4-positive, alpha-beta T cell proliferation	6/1971	26/28891	0.00704192	0.0269354	0.0168156
									GO:0006305	DNA alkylation	9/1971	51/28891	0.0070461	0.0269354	0.0168156
									GO:0006306	DNA methylation	9/1971	51/28891	0.0070461	0.0269354	0.0168156
									GO:2000404	regulation of T cell migration	9/1971	51/28891	0.0070461	0.0269354	0.0168156
									GO:0032007	negative regulation of TOR signaling	12/1971	79/28891	0.00708246	0.027057	0.0168915
									GO:0045943	positive regulation of transcription by RNA polymerase I	7/1971	34/28891	0.00716069	0.0272684	0.0170234
									GO:0051497	negative regulation of stress fiber assembly	7/1971	34/28891	0.00716069	0.0272684	0.0170234
									GO:0061842	microtubule organizing center localization	7/1971	34/28891	0.00716069	0.0272684	0.0170234
									GO:0097345	mitochondrial outer membrane permeabilization	7/1971	34/28891	0.00716069	0.0272684	0.0170234
									GO:1904706	negative regulation of vascular associated smooth muscle cell proliferation	7/1971	34/28891	0.00716069	0.0272684	0.0170234
									GO:0014855	striated muscle cell proliferation	13/1971	89/28891	0.00723253	0.0275067	0.0171723
									GO:0032410	negative regulation of transporter activity	13/1971	89/28891	0.00723253	0.0275067	0.0171723
									GO:0045667	regulation of osteoblast differentiation	20/1971	162/28891	0.00731263	0.0277936	0.0173513
									GO:0050851	antigen receptor-mediated signaling pathway	22/1971	184/28891	0.00738363	0.0280456	0.0175086
									GO:0070304	positive regulation of stress-activated protein kinase signaling cascade	18/1971	141/28891	0.00755613	0.0286825	0.0179063
									GO:0003159	morphogenesis of an endothelium	5/1971	19/28891	0.0076255	0.0288354	0.0180018
									GO:0010713	negative regulation of collagen metabolic process	5/1971	19/28891	0.0076255	0.0288354	0.0180018
									GO:0045579	positive regulation of B cell differentiation	5/1971	19/28891	0.0076255	0.0288354	0.0180018
									GO:0061154	endothelial tube morphogenesis	5/1971	19/28891	0.0076255	0.0288354	0.0180018
									GO:1902774	late endosome to lysosome transport	5/1971	19/28891	0.0076255	0.0288354	0.0180018
									GO:2000641	regulation of early endosome to late endosome transport	5/1971	19/28891	0.0076255	0.0288354	0.0180018
									GO:0018108	peptidyl-tyrosine phosphorylation	34/1971	322/28891	0.00770738	0.0291265	0.0181835
									GO:0016054	organic acid catabolic process	27/1971	241/28891	0.0077745	0.029343	0.0183186
									GO:0046395	carboxylic acid catabolic process	27/1971	241/28891	0.0077745	0.029343	0.0183186
									GO:0051259	protein complex oligomerization	29/1971	264/28891	0.00780217	0.0294287	0.0183721
									GO:1901292	nucleoside phosphate catabolic process	12/1971	80/28891	0.00782815	0.0294784	0.0184031
									GO:1903510	mucopolysaccharide metabolic process	12/1971	80/28891	0.00782815	0.0294784	0.0184031
									GO:0000423	mitophagy	8/1971	43/28891	0.0078401	0.0294784	0.0184031
									GO:0043277	apoptotic cell clearance	8/1971	43/28891	0.0078401	0.0294784	0.0184031
									GO:1902108	regulation of mitochondrial membrane permeability involved in apoptotic process	8/1971	43/28891	0.0078401	0.0294784	0.0184031
									GO:0000288	nuclear-transcribed mRNA catabolic process, deadenylation-dependent decay	10/1971	61/28891	0.00787269	0.0295449	0.0184447
									GO:0007528	neuromuscular junction development	10/1971	61/28891	0.00787269	0.0295449	0.0184447
									GO:0030199	collagen fibril organization	10/1971	61/28891	0.00787269	0.0295449	0.0184447
									GO:0120193	tight junction organization	14/1971	100/28891	0.00791179	0.029673	0.0185246
									GO:0035264	multicellular organism growth	26/1971	230/28891	0.00793481	0.0297201	0.0185541
									GO:0006942	regulation of striated muscle contraction	13/1971	90/28891	0.00793935	0.0297201	0.0185541
									GO:2000117	negative regulation of cysteine-type endopeptidase activity	13/1971	90/28891	0.00793935	0.0297201	0.0185541
									GO:0006109	regulation of carbohydrate metabolic process	24/1971	208/28891	0.00819771	0.030668	0.0191458
									GO:0032886	regulation of microtubule-based process	29/1971	265/28891	0.00820634	0.030681	0.0191539
									GO:0060562	epithelial tube morphogenesis	40/1971	395/28891	0.00824648	0.0308117	0.0192355
									GO:0009266	response to temperature stimulus	20/1971	164/28891	0.00834657	0.0311654	0.0194563
									GO:0062013	positive regulation of small molecule metabolic process	22/1971	186/28891	0.00835161	0.0311654	0.0194563
									GO:0007596	blood coagulation	21/1971	175/28891	0.00837267	0.0311874	0.0194701
									GO:0021885	forebrain cell migration	11/1971	71/28891	0.00837847	0.0311874	0.0194701
									GO:0050771	negative regulation of axonogenesis	11/1971	71/28891	0.00837847	0.0311874	0.0194701
									GO:0098900	regulation of action potential	11/1971	71/28891	0.00837847	0.0311874	0.0194701
									GO:0007007	inner mitochondrial membrane organization	7/1971	35/28891	0.00843456	0.0312721	0.0195229
									GO:0010923	negative regulation of phosphatase activity	7/1971	35/28891	0.00843456	0.0312721	0.0195229
									GO:0031112	positive regulation of microtubule polymerization or depolymerization	7/1971	35/28891	0.00843456	0.0312721	0.0195229
									GO:0090023	positive regulation of neutrophil chemotaxis	7/1971	35/28891	0.00843456	0.0312721	0.0195229
									GO:0090322	regulation of superoxide metabolic process	7/1971	35/28891	0.00843456	0.0312721	0.0195229
									GO:1901020	negative regulation of calcium ion transmembrane transporter activity	7/1971	35/28891	0.00843456	0.0312721	0.0195229
									GO:0018212	peptidyl-tyrosine modification	34/1971	324/28891	0.008438	0.0312721	0.0195229
									GO:0002696	positive regulation of leukocyte activation	43/1971	432/28891	0.00849157	0.031451	0.0196347
									GO:0010575	positive regulation of vascular endothelial growth factor production	6/1971	27/28891	0.00854085	0.0315159	0.0196751
									GO:0016486	peptide hormone processing	6/1971	27/28891	0.00854085	0.0315159	0.0196751
									GO:0035739	CD4-positive, alpha-beta T cell proliferation	6/1971	27/28891	0.00854085	0.0315159	0.0196751
									GO:0039694	viral RNA genome replication	6/1971	27/28891	0.00854085	0.0315159	0.0196751
									GO:1903747	regulation of establishment of protein localization to mitochondrion	6/1971	27/28891	0.00854085	0.0315159	0.0196751
									GO:1904030	negative regulation of cyclin-dependent protein kinase activity	6/1971	27/28891	0.00854085	0.0315159	0.0196751
									GO:0070252	actin-mediated cell contraction	14/1971	101/28891	0.00862385	0.0317805	0.0198403
									GO:0050730	regulation of peptidyl-tyrosine phosphorylation	29/1971	266/28891	0.0086276	0.0317805	0.0198403
									GO:0007632	visual behavior	12/1971	81/28891	0.00863392	0.0317805	0.0198403
									GO:0032413	negative regulation of ion transmembrane transporter activity	12/1971	81/28891	0.00863392	0.0317805	0.0198403
									GO:0022408	negative regulation of cell-cell adhesion	24/1971	209/28891	0.00867945	0.0319086	0.0199203
									GO:0034767	positive regulation of monoatomic ion transmembrane transport	24/1971	209/28891	0.00867945	0.0319086	0.0199203
									GO:0002088	lens development in camera-type eye	13/1971	91/28891	0.00869947	0.0319625	0.0199539
									GO:0001755	neural crest cell migration	10/1971	62/28891	0.008827	0.0324111	0.020234
									GO:0017145	stem cell division	8/1971	44/28891	0.00902234	0.0330467	0.0206308
									GO:0046627	negative regulation of insulin receptor signaling pathway	8/1971	44/28891	0.00902234	0.0330467	0.0206308
									GO:0051438	regulation of ubiquitin-protein transferase activity	8/1971	44/28891	0.00902234	0.0330467	0.0206308
									GO:0090224	regulation of spindle organization	8/1971	44/28891	0.00902234	0.0330467	0.0206308
									GO:0051048	negative regulation of secretion	24/1971	210/28891	0.00918401	0.0336182	0.0209876
									GO:0009166	nucleotide catabolic process	11/1971	72/28891	0.00929551	0.0339637	0.0212033
									GO:0043470	regulation of carbohydrate catabolic process	11/1971	72/28891	0.00929551	0.0339637	0.0212033
									GO:0086003	cardiac muscle cell contraction	11/1971	72/28891	0.00929551	0.0339637	0.0212033
									GO:0006486	protein glycosylation	23/1971	199/28891	0.00931852	0.034006	0.0212297
									GO:0043413	macromolecule glycosylation	23/1971	199/28891	0.00931852	0.034006	0.0212297
									GO:0006665	sphingolipid metabolic process	18/1971	144/28891	0.0093375	0.0340288	0.0212439
									GO:0014010	Schwann cell proliferation	4/1971	13/28891	0.00937622	0.0340288	0.0212439
									GO:0031272	regulation of pseudopodium assembly	4/1971	13/28891	0.00937622	0.0340288	0.0212439
									GO:0031274	positive regulation of pseudopodium assembly	4/1971	13/28891	0.00937622	0.0340288	0.0212439
									GO:0035066	positive regulation of histone acetylation	4/1971	13/28891	0.00937622	0.0340288	0.0212439
									GO:0090158	endoplasmic reticulum membrane organization	4/1971	13/28891	0.00937622	0.0340288	0.0212439
									GO:0090520	sphingolipid mediated signaling pathway	4/1971	13/28891	0.00937622	0.0340288	0.0212439
									GO:0097421	liver regeneration	4/1971	13/28891	0.00937622	0.0340288	0.0212439
									GO:1902170	cellular response to reactive nitrogen species	4/1971	13/28891	0.00937622	0.0340288	0.0212439
									GO:0060041	retina development in camera-type eye	22/1971	188/28891	0.00942029	0.0341679	0.0213308
									GO:0002220	innate immune response activating cell surface receptor signaling pathway	12/1971	82/28891	0.00950292	0.0344466	0.0215048
									GO:0031110	regulation of microtubule polymerization or depolymerization	13/1971	92/28891	0.00951551	0.0344503	0.0215071
									GO:0045069	regulation of viral genome replication	13/1971	92/28891	0.00951551	0.0344503	0.0215071
									GO:0006670	sphingosine metabolic process	5/1971	20/28891	0.00960543	0.0345656	0.021579
									GO:0032400	melanosome localization	5/1971	20/28891	0.00960543	0.0345656	0.021579
									GO:0033599	regulation of mammary gland epithelial cell proliferation	5/1971	20/28891	0.00960543	0.0345656	0.021579
									GO:0035313	wound healing, spreading of epidermal cells	5/1971	20/28891	0.00960543	0.0345656	0.021579
									GO:0035795	negative regulation of mitochondrial membrane permeability	5/1971	20/28891	0.00960543	0.0345656	0.021579
									GO:0046827	positive regulation of protein export from nucleus	5/1971	20/28891	0.00960543	0.0345656	0.021579
									GO:0097494	regulation of vesicle size	5/1971	20/28891	0.00960543	0.0345656	0.021579
									GO:1902004	positive regulation of amyloid-beta formation	5/1971	20/28891	0.00960543	0.0345656	0.021579
									GO:1905146	lysosomal protein catabolic process	5/1971	20/28891	0.00960543	0.0345656	0.021579
									GO:1905564	positive regulation of vascular endothelial cell proliferation	5/1971	20/28891	0.00960543	0.0345656	0.021579
									GO:0000387	spliceosomal snRNP assembly	7/1971	36/28891	0.00986735	0.0352739	0.0220212
									GO:0001893	maternal placenta development	7/1971	36/28891	0.00986735	0.0352739	0.0220212
									GO:0006084	acetyl-CoA metabolic process	7/1971	36/28891	0.00986735	0.0352739	0.0220212
									GO:0010614	negative regulation of cardiac muscle hypertrophy	7/1971	36/28891	0.00986735	0.0352739	0.0220212
									GO:0032607	interferon-alpha production	7/1971	36/28891	0.00986735	0.0352739	0.0220212
									GO:0070316	regulation of G0 to G1 transition	7/1971	36/28891	0.00986735	0.0352739	0.0220212
									GO:0010712	regulation of collagen metabolic process	10/1971	63/28891	0.00986744	0.0352739	0.0220212
									GO:0042058	regulation of epidermal growth factor receptor signaling pathway	10/1971	63/28891	0.00986744	0.0352739	0.0220212
									GO:0048255	mRNA stabilization	10/1971	63/28891	0.00986744	0.0352739	0.0220212
									GO:0071384	cellular response to corticosteroid stimulus	10/1971	63/28891	0.00986744	0.0352739	0.0220212
									GO:0090303	positive regulation of wound healing	10/1971	63/28891	0.00986744	0.0352739	0.0220212
									GO:0009612	response to mechanical stimulus	22/1971	189/28891	0.00999465	0.0357072	0.0222917
									GO:0002367	cytokine production involved in immune response	21/1971	178/28891	0.0100797	0.0359678	0.0224544
									GO:0071478	cellular response to radiation	21/1971	178/28891	0.0100797	0.0359678	0.0224544
									GO:0072001	renal system development	36/1971	352/28891	0.0101341	0.0361402	0.022562
									GO:0006925	inflammatory cell apoptotic process	6/1971	28/28891	0.0102552	0.036285	0.0226524
									GO:0018126	protein hydroxylation	6/1971	28/28891	0.0102552	0.036285	0.0226524
									GO:0021801	cerebral cortex radial glia-guided migration	6/1971	28/28891	0.0102552	0.036285	0.0226524
									GO:0022030	telencephalon glial cell migration	6/1971	28/28891	0.0102552	0.036285	0.0226524
									GO:0031365	N-terminal protein amino acid modification	6/1971	28/28891	0.0102552	0.036285	0.0226524
									GO:0036010	protein localization to endosome	6/1971	28/28891	0.0102552	0.036285	0.0226524
									GO:0046039	GTP metabolic process	6/1971	28/28891	0.0102552	0.036285	0.0226524
									GO:0051354	negative regulation of oxidoreductase activity	6/1971	28/28891	0.0102552	0.036285	0.0226524
									GO:0099558	maintenance of synapse structure	6/1971	28/28891	0.0102552	0.036285	0.0226524
									GO:1900242	regulation of synaptic vesicle endocytosis	6/1971	28/28891	0.0102552	0.036285	0.0226524
									GO:0002042	cell migration involved in sprouting angiogenesis	9/1971	54/28891	0.01026	0.036285	0.0226524
									GO:0006195	purine nucleotide catabolic process	9/1971	54/28891	0.01026	0.036285	0.0226524
									GO:0021795	cerebral cortex cell migration	9/1971	54/28891	0.01026	0.036285	0.0226524
									GO:0061756	leukocyte adhesion to vascular endothelial cell	9/1971	54/28891	0.01026	0.036285	0.0226524
									GO:1902373	negative regulation of mRNA catabolic process	11/1971	73/28891	0.010288	0.0363625	0.0227008
									GO:0045747	positive regulation of Notch signaling pathway	8/1971	45/28891	0.0103326	0.0364333	0.0227451
									GO:0046365	monosaccharide catabolic process	8/1971	45/28891	0.0103326	0.0364333	0.0227451
									GO:1905145	cellular response to acetylcholine	8/1971	45/28891	0.0103326	0.0364333	0.0227451
									GO:2001239	regulation of extrinsic apoptotic signaling pathway in absence of ligand	8/1971	45/28891	0.0103326	0.0364333	0.0227451
									GO:0005977	glycogen metabolic process	12/1971	83/28891	0.0104383	0.0367626	0.0229506
									GO:0070918	regulatory ncRNA processing	12/1971	83/28891	0.0104383	0.0367626	0.0229506
									GO:0045444	fat cell differentiation	29/1971	270/28891	0.0104942	0.0369376	0.0230599
									GO:0014902	myotube differentiation	18/1971	146/28891	0.0107012	0.0376216	0.0234869
									GO:0046634	regulation of alpha-beta T cell activation	18/1971	146/28891	0.0107012	0.0376216	0.0234869
									GO:0043271	negative regulation of monoatomic ion transport	19/1971	157/28891	0.0107708	0.0378216	0.0236117
									GO:0071887	leukocyte apoptotic process	19/1971	157/28891	0.0107708	0.0378216	0.0236117
									GO:0060324	face development	10/1971	64/28891	0.0109987	0.0385765	0.024083
									GO:0090497	mesenchymal cell migration	10/1971	64/28891	0.0109987	0.0385765	0.024083
									GO:0010586	miRNA metabolic process	14/1971	104/28891	0.011067	0.0387931	0.0242182
									GO:0070085	glycosylation	25/1971	225/28891	0.0111849	0.0391833	0.0244619
									GO:0032479	regulation of type I interferon production	17/1971	136/28891	0.0113087	0.0395703	0.0247035
									GO:0046467	membrane lipid biosynthetic process	17/1971	136/28891	0.0113087	0.0395703	0.0247035
									GO:0006112	energy reserve metabolic process	13/1971	94/28891	0.0113261	0.0396081	0.0247271
									GO:0061512	protein localization to cilium	11/1971	74/28891	0.0113599	0.0396563	0.0247572
									GO:0099024	plasma membrane invagination	11/1971	74/28891	0.0113599	0.0396563	0.0247572
									GO:1901264	carbohydrate derivative transport	11/1971	74/28891	0.0113599	0.0396563	0.0247572
									GO:0010667	negative regulation of cardiac muscle cell apoptotic process	7/1971	37/28891	0.0114697	0.0398526	0.0248797
									GO:0014912	negative regulation of smooth muscle cell migration	7/1971	37/28891	0.0114697	0.0398526	0.0248797
									GO:0039532	negative regulation of viral-induced cytoplasmic pattern recognition receptor signaling pathway	7/1971	37/28891	0.0114697	0.0398526	0.0248797
									GO:0043618	regulation of transcription from RNA polymerase II promoter in response to stress	7/1971	37/28891	0.0114697	0.0398526	0.0248797
									GO:0071624	positive regulation of granulocyte chemotaxis	7/1971	37/28891	0.0114697	0.0398526	0.0248797
									GO:0097242	amyloid-beta clearance	7/1971	37/28891	0.0114697	0.0398526	0.0248797
									GO:1902110	positive regulation of mitochondrial membrane permeability involved in apoptotic process	7/1971	37/28891	0.0114697	0.0398526	0.0248797
									GO:1903421	regulation of synaptic vesicle recycling	7/1971	37/28891	0.0114697	0.0398526	0.0248797
									GO:0048608	reproductive structure development	35/1971	343/28891	0.011478	0.0398542	0.0248807
									GO:0022612	gland morphogenesis	19/1971	158/28891	0.0114835	0.0398542	0.0248807
									GO:0048661	positive regulation of smooth muscle cell proliferation	15/1971	115/28891	0.0115622	0.0401037	0.0250365
									GO:0048145	regulation of fibroblast proliferation	16/1971	126/28891	0.0119032	0.0411725	0.0257037
									GO:0001946	lymphangiogenesis	5/1971	21/28891	0.0119118	0.0411725	0.0257037
									GO:0032495	response to muramyl dipeptide	5/1971	21/28891	0.0119118	0.0411725	0.0257037
									GO:0046931	pore complex assembly	5/1971	21/28891	0.0119118	0.0411725	0.0257037
									GO:1900424	regulation of defense response to bacterium	5/1971	21/28891	0.0119118	0.0411725	0.0257037
									GO:1903427	negative regulation of reactive oxygen species biosynthetic process	5/1971	21/28891	0.0119118	0.0411725	0.0257037
									GO:0046777	protein autophosphorylation	26/1971	238/28891	0.0120753	0.0417135	0.0260414
									GO:0002477	antigen processing and presentation of exogenous peptide antigen via MHC class Ib	6/1971	29/28891	0.0122002	0.0419016	0.0261588
									GO:0010955	negative regulation of protein processing	6/1971	29/28891	0.0122002	0.0419016	0.0261588
									GO:0016575	histone deacetylation	6/1971	29/28891	0.0122002	0.0419016	0.0261588
									GO:0034315	regulation of Arp2/3 complex-mediated actin nucleation	6/1971	29/28891	0.0122002	0.0419016	0.0261588
									GO:0043162	ubiquitin-dependent protein catabolic process via the multivesicular body sorting pathway	6/1971	29/28891	0.0122002	0.0419016	0.0261588
									GO:0046688	response to copper ion	6/1971	29/28891	0.0122002	0.0419016	0.0261588
									GO:1901223	negative regulation of non-canonical NF-kappaB signal transduction	6/1971	29/28891	0.0122002	0.0419016	0.0261588
									GO:1903318	negative regulation of protein maturation	6/1971	29/28891	0.0122002	0.0419016	0.0261588
									GO:1903578	regulation of ATP metabolic process	6/1971	29/28891	0.0122002	0.0419016	0.0261588
									GO:1905562	regulation of vascular endothelial cell proliferation	6/1971	29/28891	0.0122002	0.0419016	0.0261588
									GO:0043123	positive regulation of canonical NF-kappaB signal transduction	18/1971	148/28891	0.0122186	0.0419161	0.0261679
									GO:0021872	forebrain generation of neurons	10/1971	65/28891	0.0122255	0.0419161	0.0261679
									GO:0032964	collagen biosynthetic process	10/1971	65/28891	0.0122255	0.0419161	0.0261679
									GO:0072330	monocarboxylic acid biosynthetic process	25/1971	227/28891	0.012413	0.0420759	0.0262677
									GO:0006349	regulation of gene expression by genomic imprinting	4/1971	14/28891	0.0124277	0.0420759	0.0262677
									GO:0010917	negative regulation of mitochondrial membrane potential	4/1971	14/28891	0.0124277	0.0420759	0.0262677
									GO:0018158	protein oxidation	4/1971	14/28891	0.0124277	0.0420759	0.0262677
									GO:0019511	peptidyl-proline hydroxylation	4/1971	14/28891	0.0124277	0.0420759	0.0262677
									GO:0032769	negative regulation of monooxygenase activity	4/1971	14/28891	0.0124277	0.0420759	0.0262677
									GO:0034145	positive regulation of toll-like receptor 4 signaling pathway	4/1971	14/28891	0.0124277	0.0420759	0.0262677
									GO:0042762	regulation of sulfur metabolic process	4/1971	14/28891	0.0124277	0.0420759	0.0262677
									GO:0043967	histone H4 acetylation	4/1971	14/28891	0.0124277	0.0420759	0.0262677
									GO:0046831	regulation of RNA export from nucleus	4/1971	14/28891	0.0124277	0.0420759	0.0262677
									GO:0048680	positive regulation of axon regeneration	4/1971	14/28891	0.0124277	0.0420759	0.0262677
									GO:0051280	negative regulation of release of sequestered calcium ion into cytosol	4/1971	14/28891	0.0124277	0.0420759	0.0262677
									GO:0060368	regulation of Fc receptor mediated stimulatory signaling pathway	4/1971	14/28891	0.0124277	0.0420759	0.0262677
									GO:0071027	nuclear RNA surveillance	4/1971	14/28891	0.0124277	0.0420759	0.0262677
									GO:0072393	microtubule anchoring at microtubule organizing center	4/1971	14/28891	0.0124277	0.0420759	0.0262677
									GO:1900025	negative regulation of substrate adhesion-dependent cell spreading	4/1971	14/28891	0.0124277	0.0420759	0.0262677
									GO:1901836	regulation of transcription of nucleolar large rRNA by RNA polymerase I	4/1971	14/28891	0.0124277	0.0420759	0.0262677
									GO:1901841	regulation of high voltage-gated calcium channel activity	4/1971	14/28891	0.0124277	0.0420759	0.0262677
									GO:1904753	negative regulation of vascular associated smooth muscle cell migration	4/1971	14/28891	0.0124277	0.0420759	0.0262677
									GO:2000347	positive regulation of hepatocyte proliferation	4/1971	14/28891	0.0124277	0.0420759	0.0262677
									GO:2000767	positive regulation of cytoplasmic translation	4/1971	14/28891	0.0124277	0.0420759	0.0262677
									GO:2001241	positive regulation of extrinsic apoptotic signaling pathway in absence of ligand	4/1971	14/28891	0.0124277	0.0420759	0.0262677
									GO:0033865	nucleoside bisphosphate metabolic process	15/1971	116/28891	0.0124668	0.0421364	0.0263054
									GO:0033875	ribonucleoside bisphosphate metabolic process	15/1971	116/28891	0.0124668	0.0421364	0.0263054
									GO:0034032	purine nucleoside bisphosphate metabolic process	15/1971	116/28891	0.0124668	0.0421364	0.0263054
									GO:0008542	visual learning	11/1971	75/28891	0.0125149	0.0422	0.0263451
									GO:0043113	receptor clustering	11/1971	75/28891	0.0125149	0.0422	0.0263451
									GO:0061614	miRNA transcription	11/1971	75/28891	0.0125149	0.0422	0.0263451
									GO:0035023	regulation of Rho protein signal transduction	12/1971	85/28891	0.012521	0.0422	0.0263451
									GO:0044042	glucan metabolic process	12/1971	85/28891	0.012521	0.0422	0.0263451
									GO:0050777	negative regulation of immune response	26/1971	239/28891	0.0126972	0.0427695	0.0267007
									GO:0000086	G2/M transition of mitotic cell cycle	17/1971	138/28891	0.0129655	0.0436486	0.0272495
									GO:0014741	negative regulation of muscle hypertrophy	7/1971	38/28891	0.0132519	0.0445121	0.0277886
									GO:0044743	protein transmembrane import into intracellular organelle	7/1971	38/28891	0.0132519	0.0445121	0.0277886
									GO:0045023	G0 to G1 transition	7/1971	38/28891	0.0132519	0.0445121	0.0277886
									GO:1905168	positive regulation of double-strand break repair via homologous recombination	7/1971	38/28891	0.0132519	0.0445121	0.0277886
									GO:0019395	fatty acid oxidation	15/1971	117/28891	0.0134256	0.0450701	0.0281369
									GO:0061458	reproductive system development	35/1971	347/28891	0.0135302	0.0453956	0.0283401
									GO:0032786	positive regulation of DNA-templated transcription, elongation	10/1971	66/28891	0.0135527	0.0454453	0.0283712
									GO:1901657	glycosyl compound metabolic process	11/1971	76/28891	0.013757	0.0460786	0.0287665
									GO:1904705	regulation of vascular associated smooth muscle cell proliferation	11/1971	76/28891	0.013757	0.0460786	0.0287665
									GO:0006633	fatty acid biosynthetic process	19/1971	161/28891	0.0138489	0.0463603	0.0289424
									GO:0010389	regulation of G2/M transition of mitotic cell cycle	14/1971	107/28891	0.0140192	0.0469039	0.0292817
									GO:0008544	epidermis development	39/1971	397/28891	0.0142981	0.0478104	0.0298477
									GO:0042744	hydrogen peroxide catabolic process	6/1971	30/28891	0.0143903	0.0480108	0.0299728
									GO:0045730	respiratory burst	6/1971	30/28891	0.0143903	0.0480108	0.0299728
									GO:0072344	rescue of stalled ribosome	6/1971	30/28891	0.0143903	0.0480108	0.0299728
									GO:0101023	vascular endothelial cell proliferation	6/1971	30/28891	0.0143903	0.0480108	0.0299728
									GO:0016241	regulation of macroautophagy	15/1971	118/28891	0.0144407	0.0481142	0.0300373
									GO:0045777	positive regulation of blood pressure	9/1971	57/28891	0.0144673	0.0481142	0.0300373
									GO:0050732	negative regulation of peptidyl-tyrosine phosphorylation	9/1971	57/28891	0.0144673	0.0481142	0.0300373
									GO:0070527	platelet aggregation	9/1971	57/28891	0.0144673	0.0481142	0.0300373
									GO:0000212	meiotic spindle organization	5/1971	22/28891	0.0145668	0.0481142	0.0300373
									GO:0006907	pinocytosis	5/1971	22/28891	0.0145668	0.0481142	0.0300373
									GO:0009151	purine deoxyribonucleotide metabolic process	5/1971	22/28891	0.0145668	0.0481142	0.0300373
									GO:0030252	growth hormone secretion	5/1971	22/28891	0.0145668	0.0481142	0.0300373
									GO:0042790	nucleolar large rRNA transcription by RNA polymerase I	5/1971	22/28891	0.0145668	0.0481142	0.0300373
									GO:0043101	purine-containing compound salvage	5/1971	22/28891	0.0145668	0.0481142	0.0300373
									GO:0044794	positive regulation by host of viral process	5/1971	22/28891	0.0145668	0.0481142	0.0300373
									GO:0045820	negative regulation of glycolytic process	5/1971	22/28891	0.0145668	0.0481142	0.0300373
									GO:0046519	sphingoid metabolic process	5/1971	22/28891	0.0145668	0.0481142	0.0300373
									GO:0071731	response to nitric oxide	5/1971	22/28891	0.0145668	0.0481142	0.0300373
									GO:0098969	neurotransmitter receptor transport to postsynaptic membrane	5/1971	22/28891	0.0145668	0.0481142	0.0300373
									GO:0140467	integrated stress response signaling	5/1971	22/28891	0.0145668	0.0481142	0.0300373
									GO:1905709	negative regulation of membrane permeability	5/1971	22/28891	0.0145668	0.0481142	0.0300373
									GO:2001135	regulation of endocytic recycling	5/1971	22/28891	0.0145668	0.0481142	0.0300373
									GO:0014032	neural crest cell development	12/1971	87/28891	0.0149078	0.0492131	0.0307234
									GO:0001836	release of cytochrome c from mitochondria	10/1971	67/28891	0.0149848	0.0494399	0.0308649
									GO:0045669	positive regulation of osteoblast differentiation	11/1971	77/28891	0.01509	0.049738	0.0310511
									GO:0003298	physiological muscle hypertrophy	8/1971	48/28891	0.0151086	0.049738	0.0310511
									GO:0003301	physiological cardiac muscle hypertrophy	8/1971	48/28891	0.0151086	0.049738	0.0310511
									GO:0061049	cell growth involved in cardiac muscle cell development	8/1971	48/28891	0.0151086	0.049738	0.0310511
									GO:0046849	bone remodeling	14/1971	108/28891	0.0151273	0.0497721	0.0310723
