# Supplementary material for: Molecular determinants of cardiac lymphatic dysfunction in a chronic pressure-overload model
Source: EMBO Mol Med. 2025 Dec 11;18(1):325–55. doi: 10.1038/s44321-025-00345-w (PMC12808729; doi:10.1038/s44321-025-00345-w)
Supplement: Supplementary file 10 — Dataset EV8 [file 44321_2025_345_MOESM10_ESM.xlsx]

## Sheet: metadata
	Dataset EV8: DEGs in BEC subpopulations: TAC vs Sham Balb/c
	141 distinct DEGs in cardiac BEC subpopulations from TAC-operated mice, defined by comparing with corresponding BEC clusters in sham-operated mice
	Genes in each cluster are sorted by fold-change (FC).
	Only genes with average expression level >0.3 in each cluster are included
	Gene expression level is given as median-normalized average

## Sheet: dataset EV8
		Genes with lower expression in TAC (n=98)									Genes with higher expression in TAC (n=43)
	cluster	gene	avg_log2FC	FC	sham average	TAC average	p_val_adj	-Log10 (pvalue)		cluster	gene	avg_log2FC	FC	sham average	TAC average	p_val_adj	-Log10 (pvalue)
	BEC1	Rps2	-2.27366	0.206805	1.52819	0.313209	1.88033e-16	15.7258		BEC1	BC004004	1.43022	2.69487	0.664161	1.79549	4.11238e-09	8.38591
	BEC1	Klf2	-1.98334	0.252904	3.06252	0.772097	8.69026e-13	12.061		BEC1	Ctla2a	1.39459	2.62913	1.08234	2.85166	5.26425e-08	7.27866
	BEC1	Ptms	-1.95823	0.257344	1.41134	0.360555	7.16422e-13	12.1448		BEC1	Rpl35	1.35529	2.55849	1.14076	2.9245	2.11696e-09	8.67429
	BEC1	Rgcc	-1.86512	0.2745	2.54288	0.695616	2.70365e-12	11.568		BEC1	Rbp7	1.19117	2.28338	0.68876	1.57697	0.000273163	3.56358
	BEC1	Cdkn1c	-1.81914	0.28339	2.02631	0.571789	1.66255e-10	9.77923		BEC1	Rpl29	1.06457	2.09155	0.590365	1.23827	7.71595e-05	4.11261
	BEC1	Jun	-1.76003	0.295242	1.29142	0.378765	5.26425e-08	7.27866		BEC1	Rbm3	1.00751	2.01044	0.547318	1.10352	0.000236586	3.62601
	BEC1	Ppp1r2	-1.7418	0.298996	1.18996	0.353271	7.30953e-10	9.13611		BEC1	Lpl	0.983207	1.97685	3.74206	7.40412	5.10541e-05	4.29197
	BEC1	Rpl13	-1.6977	0.308276	4.71985	1.45315	6.70758e-13	12.1734		BEC1	Cdkn1a	0.949289	1.93092	0.747181	1.44586	0.000688741	3.16194
	BEC1	Igfbp7	-1.66426	0.315506	4.3232	1.3621	1.49546e-11	10.8252		BEC1	Arpc1b	0.854226	1.80779	0.790229	1.43129	0.00159079	2.79839
	BEC1	Fth1	-1.59798	0.33034	4.94431	1.6316	5.37089e-12	11.27		BEC1	Pnp	0.832268	1.78048	1.13153	2.01765	0.00249088	2.60365
	BEC1	Ctnnbip1	-1.52852	0.346632	1.11001	0.382407	1.54555e-08	7.81092		BEC1	Tsc22d1	0.795449	1.73562	0.814827	1.41673	0.0058894	2.22993
	BEC1	Ybx1	-1.46451	0.362359	3.27161	1.18364	1.07844e-09	8.9672		BEC1	Timp4	0.792524	1.7321	1.7096	2.96456	0.00573504	2.24146
	BEC1	Itgb1	-1.41332	0.375447	2.59515	0.972406	3.50652e-09	8.45512		BEC1	Slc43a3	0.748471	1.68001	0.605739	1.01975	0.0230967	1.63645
	BEC1	Spag9	-1.36558	0.388079	1.30065	0.502592	8.10003e-07	6.09151		BEC1	Psmb8	0.745108	1.6761	0.654937	1.09987	0.0135225	1.86894
	BEC1	Rhob	-1.35462	0.391039	1.02084	0.396975	3.16484e-06	5.49965		BEC1	Ldha	0.694612	1.61845	0.784079	1.27105	0.0234634	1.62961
	BEC1	Smco4	-1.31502	0.40192	1.15613	0.46253	1.58347e-06	5.80039		BEC1	Depp1	0.675603	1.59726	1.73112	2.7679	0.0359175	1.44469
	BEC1	Gnb2	-1.31045	0.403195	1.12538	0.451604	1.30915e-06	5.88301		BEC1	Tshz2	0.675284	1.59691	0.913221	1.46043	0.0244966	1.61089
	BEC1	Lamp1	-1.29861	0.406518	1.11616	0.451604	1.68556e-06	5.77326		BEC1	Id3	0.67433	1.59586	2.42603	3.87505	0.0135467	1.86817
	BEC1	Dusp1	-1.2779	0.412395	1.22378	0.502592	6.54435e-06	5.18413		BEC1	Btf3	0.653909	1.57343	0.977793	1.54055	0.027394	1.56234
	BEC1	Srrm2	-1.27634	0.412841	1.59276	0.655554	1.84514e-06	5.73397		BEC1	Tmsb10	0.653589	1.57308	1.37137	2.15969	0.0317476	1.49829
	BEC1	Dab2ip	-1.26117	0.417206	1.07004	0.44432	1.4562e-05	4.83678		BEC1	Rpl10	0.637405	1.55553	1.74957	2.72419	0.019711	1.70529
	BEC1	Ptp4a3	-1.25575	0.418775	1.10079	0.458888	2.79119e-05	4.55421		BEC1	Tmem50a	0.635719	1.55371	0.784079	1.22006	0.042869	1.36786
	BEC1	Itm2b	-1.19342	0.437265	5.05808	2.21068	2.67939e-07	6.57196		BEC1	Hspa8	0.579637	1.49447	1.84797	2.76425	0.0424123	1.37251
	BEC1	Hnrnpu	-1.1704	0.444298	1.19303	0.528085	2.22029e-05	4.65359		BEC1	Gpihbp1	0.575295	1.48998	6.11889	9.12313	0.033254	1.47816
	BEC1	Myo10	-1.15688	0.448481	1.39289	0.622777	8.4018e-05	4.07563		BEC4	Ctla2a	1.63176	3.0989	0.929685	2.89153	2.88589e-08	7.53972
	BEC1	Macf1	-1.14266	0.452925	1.76495	0.797591	1.9909e-05	4.70095		BEC4	Lpl	1.39443	2.62884	1.90077	5.00855	4.99599e-07	6.30138
	BEC1	Tpt1	-1.08145	0.472552	8.33891	3.94061	2.95523e-06	5.52941		BEC4	Timp4	1.37571	2.59495	0.387682	1.01204	0.000476974	3.3215
	BEC1	Chchd2	-1.06378	0.478377	1.3437	0.640986	6.36039e-05	4.19652		BEC4	BC004004	1.3042	2.46947	0.56835	1.40962	4.75068e-06	5.32324
	BEC1	Mprip	-1.04097	0.486002	1.33755	0.64827	0.000125341	3.90191		BEC4	Rpl35	1.21665	2.32407	0.96356	2.2461	2.45176e-06	5.61052
	BEC1	Arhgap31	-0.96975	0.510594	1.27298	0.64827	0.00040066	3.39722		BEC4	Cdkn1a	1.08048	2.11474	0.771601	1.63681	0.000553872	3.25659
	BEC1	Rflnb	-0.957538	0.514935	1.91254	0.983332	0.000492821	3.30731		BEC4	Mcf2l	1.00623	2.00866	0.609753	1.2289	0.00220959	2.65569
	BEC1	Sh3glb1	-0.938929	0.52162	1.3437	0.699258	0.000630377	3.2004		BEC4	Cd34	0.990148	1.98639	0.673739	1.3425	0.00174808	2.75744
	BEC1	Gnai2	-0.938418	0.521805	3.55449	1.85376	0.000103393	3.98551		BEC4	Ly6a	0.852644	1.80581	2.39761	4.3373	0.00280845	2.55153
	BEC1	Gnas	-0.934212	0.523328	4.19098	2.19247	0.00012886	3.88988		BEC4	Depp1	0.833547	1.78206	1.7728	3.16519	0.0106446	1.97287
	BEC1	Kank3	-0.913879	0.530756	1.3068	0.691974	0.00154216	2.81187		BEC4	S100a11	0.809575	1.7527	0.764073	1.3425	0.0176891	1.7523
	BEC1	Arhgap18	-0.902917	0.534804	1.2084	0.644628	0.00265614	2.57575		BEC4	Xdh	0.787996	1.72667	0.718906	1.24439	0.0296375	1.52816
	BEC1	Plpp3	-0.87818	0.544053	2.54595	1.38395	0.000904722	3.04348		BEC4	S100a10	0.781782	1.71925	0.749017	1.29086	0.0198646	1.70192
	BEC1	Prex2	-0.870998	0.546768	1.36829	0.746604	0.00259162	2.58643		BEC4	Rbm3	0.774315	1.71038	0.632336	1.08432	0.0423429	1.37322
	BEC1	Syne1	-0.859476	0.551153	1.51589	0.834011	0.00290552	2.53678		BEC4	Ldha	0.727596	1.65588	0.771601	1.28054	0.0431241	1.36528
	BEC1	Col4a1	-0.852722	0.553739	5.00581	2.77154	0.000549823	3.25978		BEC4	Rbp7	0.710435	1.6363	4.06125	6.65569	0.0160669	1.79407
	BEC1	Marcks	-0.842435	0.557702	1.70038	0.946912	0.00267764	2.57225		BEC4	Fabp4	0.67255	1.59389	43.0026	68.6377	0.0106908	1.97099
	BEC1	Ahnak	-0.797774	0.575236	4.04031	2.32358	0.00196897	2.70576		BEC4	Clic1	0.661095	1.58128	1.3136	2.08087	0.0369728	1.43212
	BEC1	Tspan13	-0.793612	0.576898	3.03177	1.74814	0.00212986	2.67165		BEC4	Ifi203	0.652424	1.57181	1.78409	2.80892	0.0315627	1.50083
	BEC1	Tln1	-0.789347	0.578606	1.22993	0.710184	0.00869078	2.06094		BEC5	Rpl35	1.48259	2.79451	0.833673	2.33833	6.55416e-08	7.18348
	BEC1	Ets1	-0.771865	0.58566	2.04168	1.19457	0.00614937	2.21117		BEC5	BC004004	1.28303	2.43349	0.497776	1.21735	3.16739e-05	4.4993
	BEC1	Rbm39	-0.747881	0.595477	1.51896	0.903208	0.0106579	1.97233		BEC5	Ctla2a	1.05914	2.08369	1.62283	3.3883	0.00110462	2.95679
	BEC1	Sptbn1	-0.744108	0.597037	11.3123	6.75585	0.00225637	2.64659		BEC5	Cdkn1a	0.909295	1.87813	0.675842	1.27315	0.0220691	1.65622
	BEC1	Syne2	-0.737903	0.59961	1.41134	0.844937	0.0184747	1.73342		BEC5	Lpl	0.892555	1.85646	2.21773	4.12379	0.0180712	1.74301
	BEC1	Kdr	-0.716041	0.608766	5.82063	3.54364	0.00497331	2.30335		BEC5	Tmsb10	0.842952	1.79372	0.716311	1.28837	0.0318633	1.49671
	BEC1	App	-0.69134	0.619278	2.38913	1.47864	0.0127709	1.89378		BEC5	Slc43a3	0.819409	1.76468	0.598949	1.06011	0.0391649	1.4071
	BEC1	Aplp2	-0.669831	0.62858	2.6259	1.64981	0.0161975	1.79055		BEC5	Fabp5	0.810215	1.75347	1.82518	3.2057	0.0219759	1.65805
	BEC1	Fkbp1a	-0.646681	0.638748	1.47284	0.939628	0.0384519	1.41508		BEC5	Ly6a	0.775247	1.71148	2.24606	3.84988	0.0244145	1.61235
	BEC4	Klf2	-2.22773	0.213494	4.05373	0.862296	9.4793e-14	13.0232		BEC5	Arpc1b	0.767714	1.70257	0.760828	1.29851	0.0393084	1.40551
	BEC4	Jun	-2.11383	0.231032	1.58084	0.361441	2.10001e-08	7.67778		BEC5	Selenof	0.763217	1.69727	0.724405	1.23257	0.0414508	1.38247
	BEC4	Rps2	-1.93822	0.260938	1.33995	0.345951	7.91605e-11	10.1015		BEC6	Rps18-ps6	1.85848	3.62627	0.545626	2.0066	4.01975e-07	6.3958
	BEC4	Rpl13	-1.79053	0.289066	4.09889	1.18243	6.90892e-12	11.1606		BEC6	BC004004	1.74081	3.34223	0.716802	2.42066	1.9899e-06	5.70117
	BEC4	Ptms	-1.69275	0.309337	1.16305	0.356278	1.18122e-07	6.92767		BEC6	Rpl35	1.3565	2.56064	1.92574	4.94749	5.06143e-05	4.29573
	BEC4	Rgcc	-1.66753	0.314791	1.76527	0.552489	8.08565e-08	7.09228		BEC6	Ly6a	1.11406	2.16453	2.35368	5.10674	0.01429	1.84497
	BEC4	Fth1	-1.51914	0.348894	4.01609	1.39929	1.13969e-08	7.94321		BEC6	Arpc1b	0.925254	1.89902	1.10195	2.10215	0.0379361	1.42095
	BEC4	Igfbp7	-1.5142	0.350091	5.07751	1.77623	4.57486e-07	6.33962		BEC8	H2az1	1.73984	3.33998	0.479197	1.62943	0.0131068	1.8825
	BEC4	Cdkn1c	-1.47124	0.360673	1.62601	0.58347	1.17933e-05	4.92837		BEC8	Rbp7	1.63084	3.09694	0.375587	1.18991	0.0291719	1.53504
	BEC4	Srrm2	-1.43637	0.369496	1.47545	0.542162	7.88014e-07	6.10347		BEC8	BC004004	1.56046	2.94947	0.686418	2.0475	0.000362369	3.44085
	BEC4	Lamp1	-1.39487	0.38028	1.12164	0.423403	1.13114e-05	4.94649		BEC8	Ctla2a	1.45285	2.73748	0.893638	2.46558	0.00501544	2.29969
	BEC4	Spag9	-1.37759	0.384861	1.12164	0.428566	1.64012e-05	4.78513		BEC8	Rps18-ps6	1.36265	2.57157	0.5051	1.31855	0.00637195	2.19573
	BEC4	Chchd2	-1.36251	0.388904	1.46792	0.567979	4.96374e-06	5.30419		BEC8	Rpl35	1.04806	2.06775	1.74842	3.62333	0.0124905	1.90342
	BEC4	Apoe	-1.34364	0.394025	1.12164	0.438893	0.000553872	3.25659		BEC9	Rps18-ps6	1.56318	2.95504	0.372288	1.12159	0.00402572	2.39516
	BEC4	Ybx1	-1.24913	0.420702	2.43525	1.02236	7.705e-06	5.11323		BEC9	Rpl35	1.53897	2.90586	0.957313	2.81211	0.000233309	3.63207
	BEC4	Rrbp1	-1.167	0.445346	1.06142	0.469874	0.000831318	3.08023		BEC9	BC004004	1.50918	2.84648	0.659482	1.90183	0.000233309	3.63207
	BEC4	Arhgap31	-1.1658	0.445717	1.56955	0.697066	6.19668e-05	4.20784		BEC9	Ly6a	1.32297	2.5018	2.93576	7.39602	0.000311336	3.50677
	BEC4	Bsg	-1.12241	0.459327	1.91583	0.877786	0.00331	2.48017		BEC9	Depp1	1.1765	2.26028	2.49965	5.68924	0.0122664	1.91128
	BEC4	Tpt1	-1.1137	0.462107	6.91429	3.19618	1.54445e-05	4.81123		BEC9	Timp3	1.16227	2.23809	5.05249	11.3785	0.00178509	2.74834
	BEC4	Myo10	-1.11332	0.462229	2.14919	0.991382	9.49168e-05	4.02266		BEC9	Rbp7	1.09337	2.13372	3.70161	7.94869	0.0266407	1.57445
	BEC4	Hnrnpu	-1.06498	0.477979	1.20445	0.573143	0.000967484	3.01436		BEC10	BC004004	1.85161	3.60903	0.81709	2.99586	3.12031e-05	4.5058
	BEC4	Dusp1	-1.02936	0.489927	1.64859	0.805498	0.0011828	2.92709		BEC10	Rps18-ps6	1.61056	3.0537	0.531108	1.65356	0.00290356	2.53707
	BEC4	Itgb1	-1.01661	0.494276	2.05133	1.01204	0.000617216	3.20956		BEC10	Ctla2a	1.52228	2.87245	1.81122	5.25247	0.000964273	3.0158
	BEC4	Itm2b	-0.912936	0.531103	5.74372	3.0516	0.000789223	3.1028		BEC10	Tmsb10	1.42148	2.6786	2.01549	5.44701	0.00551545	2.25842
	BEC4	Marcks	-0.89168	0.538986	1.14423	0.61445	0.010937	1.9611		BEC10	Tpm3-rs7	1.41696	2.67022	0.66729	1.80919	0.00726716	2.13864
	BEC4	Gnas	-0.853465	0.553454	4.13277	2.28741	0.00241569	2.61696		BEC10	Eif3e	1.38887	2.61873	0.422163	1.12831	0.0238603	1.62232
	BEC4	Tspan13	-0.814591	0.56857	2.49923	1.41995	0.00626056	2.20339		BEC10	Rpl35	1.35656	2.56074	1.85207	4.78559	0.000287238	3.54176
	BEC4	Sh3glb1	-0.813386	0.569045	1.21951	0.691902	0.0172623	1.7629		BEC10	S100a10	1.19428	2.28831	1.45714	3.36547	0.0234326	1.63018
	BEC4	Rbm39	-0.804217	0.572673	1.37383	0.784844	0.0141122	1.85041		BEC10	Lpl	1.179	2.2642	3.24112	7.39237	0.0324309	1.48904
	BEC4	Gnai2	-0.797937	0.575171	3.14286	1.80721	0.00615421	2.21083		BEC10	Rpl29	1.11256	2.16229	0.898799	1.96481	0.0483092	1.31597
	BEC4	Macf1	-0.712264	0.610362	1.51685	0.924257	0.0498838	1.30204		BEC10	Klf6	1.05556	2.07853	2.21976	4.64941	0.0403081	1.39461
	BEC4	Ets1	-0.674525	0.626538	2.55569	1.60067	0.0352205	1.4532		BEC10	Rpl10	0.931678	1.90749	2.80534	5.38865	0.0366523	1.4359
	BEC4	Col4a1	-0.649216	0.637627	3.69992	2.3597	0.0478095	1.32049		BEC10	Eef1a1	0.80532	1.74753	10.5677	18.5782	0.0494752	1.30561
	BEC4	Sptbn1	-0.639056	0.642133	8.72473	5.60751	0.0316107	1.50017		BEC12	Rpl35	1.93187	3.8155	0.867565	3.37449	0.000310352	3.50815
	BEC5	Klf2	-1.90833	0.266401	3.03926	0.806497	4.66285e-09	8.33135		BEC12	Lpl	1.56824	2.96543	1.8508	5.54549	0.0497653	1.30307
	BEC5	Rpl13	-1.85727	0.275997	3.75962	1.03475	3.85846e-11	10.4136
	BEC5	Igfbp7	-1.60324	0.329136	5.18415	1.7043	7.98101e-08	7.09794
	BEC5	Fth1	-1.50916	0.351314	3.60179	1.263	6.55416e-08	7.18348
	BEC5	Spag9	-1.50754	0.351709	1.07649	0.375351	1.37728e-05	4.86098
	BEC5	Jun	-1.47383	0.360024	1.26265	0.451435	0.000294398	3.53107
	BEC5	Lamp1	-1.46992	0.361003	1.10482	0.39564	1.67695e-05	4.77548
	BEC5	Itgb1	-1.31748	0.401236	1.77661	0.710123	1.88556e-05	4.72456
	BEC5	Dab2ip	-1.2777	0.412451	1.02793	0.421001	0.000413549	3.38347
	BEC5	Rgcc	-1.26634	0.415712	2.04371	0.847075	0.000128054	3.89261
	BEC5	Chchd2	-1.20739	0.433052	1.07244	0.46158	0.000339758	3.46883
	BEC5	Srrm2	-1.18562	0.439637	1.43667	0.628966	0.000294278	3.53124
	BEC5	Ybx1	-1.17862	0.441773	2.14084	0.943449	0.000110698	3.95586
	BEC5	Rflnb	-1.06374	0.478391	1.71186	0.816641	0.00286965	2.54217
	BEC5	Myo10	-1.04421	0.484911	1.3962	0.674617	0.00732539	2.13517
	BEC5	Tpt1	-1.0108	0.496271	7.10241	3.52525	0.000339758	3.46883
	BEC5	Itm2b	-0.982024	0.506269	5.03037	2.5463	0.000691423	3.16026
	BEC5	Gnas	-0.973749	0.509181	4.24526	2.1608	0.000733344	3.13469
	BEC5	Dusp1	-0.927731	0.525684	1.05626	0.552881	0.0381317	1.41871
	BEC5	Arhgap31	-0.858532	0.551514	1.35573	0.745629	0.0182057	1.73979
	BEC5	Col4a1	-0.78307	0.581129	5.5241	3.21077	0.0165845	1.7803
	BEC5	Tspan13	-0.778662	0.582907	2.16917	1.263	0.0294519	1.53089
	BEC6	Klf2	-2.61054	0.163738	3.16677	0.509613	8.26363e-07	6.08283
	BEC6	Rgcc	-1.99075	0.251607	1.50849	0.371592	0.000369848	3.43198
	BEC6	Rps2	-1.80148	0.286881	2.72813	0.775036	8.38361e-06	5.07657
	BEC6	Cldn5	-1.75764	0.295731	2.10761	0.615782	0.00037946	3.42083
	BEC6	Ostf1	-1.75717	0.295827	1.10195	0.318508	0.000101221	3.99473
	BEC6	Ptms	-1.74174	0.299008	1.65827	0.488379	1.37607e-05	4.86136
	BEC6	Pdia3	-1.72714	0.302051	1.4657	0.435294	1.83428e-05	4.73654
	BEC6	Tle5	-1.67144	0.313939	1.03776	0.318508	0.00103509	2.98502
	BEC6	Ctnnbip1	-1.66804	0.31468	1.30522	0.403443	0.000867004	3.06198
	BEC6	Igfbp7	-1.63851	0.321187	6.23725	1.99598	1.2011e-05	4.92042
	BEC6	Ppp1r2	-1.63712	0.321498	1.50849	0.477762	0.000209854	3.67808
	BEC6	Fth1	-1.59589	0.330817	4.70736	1.55007	1.66045e-05	4.77977
	BEC6	Pfn1	-1.58605	0.333083	1.55129	0.509613	0.00050845	3.29375
	BEC6	Mprip	-1.5515	0.341155	1.35871	0.456528	0.000368952	3.43303
	BEC6	Lamp1	-1.54265	0.343254	1.41221	0.477762	0.0004665	3.33115
	BEC6	Rpl13	-1.49023	0.355955	7.02894	2.49498	4.14599e-05	4.38237
	BEC6	Ets2	-1.42597	0.372169	2.47136	0.913056	0.00018193	3.74009
	BEC6	Jun	-1.41429	0.375195	1.74386	0.647633	0.0150984	1.82107
	BEC6	Itm2b	-1.3935	0.380639	5.31717	2.01722	6.01091e-05	4.22106
	BEC6	Srrm2	-1.36641	0.387855	1.85085	0.711334	0.000935505	3.02895
	BEC6	Rhob	-1.3581	0.390097	1.84015	0.711334	0.0112489	1.94889
	BEC6	Myo10	-1.32352	0.399559	1.63688	0.647633	0.00481545	2.31736
	BEC6	Ybx1	-1.32108	0.400235	3.25236	1.29527	0.000625049	3.20409
	BEC6	Gnb2	-1.25886	0.417874	1.41221	0.583931	0.00388354	2.41077
	BEC6	Rasip1	-1.24123	0.423012	1.29452	0.541463	0.00732785	2.13502
	BEC6	Bsg	-1.22911	0.42658	1.20894	0.509613	0.00899998	2.04576
	BEC6	Spag9	-1.22632	0.427406	1.455	0.615782	0.00971033	2.01277
	BEC6	Nes	-1.18885	0.438653	1.92574	0.838737	0.0266391	1.57448
	BEC6	Chchd2	-1.18824	0.438839	1.56199	0.679483	0.0119216	1.92366
	BEC6	Hnrnpu	-1.18086	0.44109	1.62618	0.711334	0.0131454	1.88123
	BEC6	Macf1	-1.15613	0.448715	2.00063	0.891822	0.00766383	2.11555
	BEC6	Ywhab	-1.11047	0.463144	1.4336	0.65825	0.0153861	1.81287
	BEC6	Mtdh	-1.07506	0.474651	1.4657	0.6901	0.0234235	1.63035
	BEC6	Marcks	-1.028	0.490388	1.80805	0.881205	0.0419315	1.37746
	BEC6	Sh3glb1	-1.02065	0.492896	1.58338	0.775036	0.0351541	1.45402
	BEC6	Rflnb	-1.01736	0.49402	2.39647	1.17848	0.0430641	1.36588
	BEC6	Tjp1	-1.01093	0.496226	1.25173	0.615782	0.0459672	1.33755
	BEC6	Gnai2	-1.00147	0.499491	6.49401	3.23816	0.00340309	2.46813
	BEC6	Itgb1	-0.964538	0.512442	3.26305	1.66686	0.0216985	1.66357
	BEC6	Gnas	-0.961783	0.513422	4.31151	2.20832	0.0177343	1.75119
	BEC6	Aplp2	-0.904646	0.534164	3.48772	1.85796	0.0287596	1.54122
	BEC6	Tpt1	-0.861016	0.550565	10.3455	5.69067	0.0281031	1.55125
	BEC6	H2-D1	-0.845042	0.556694	11.0516	6.1472	0.0289962	1.53766
	BEC8	Rps2	-2.48594	0.178508	2.03335	0.353757	4.1179e-09	8.38532
	BEC8	Rpl13	-2.00123	0.249787	6.95483	1.72591	1.70516e-08	7.76824
	BEC8	Klf2	-1.95467	0.25798	4.81787	1.23279	1.23707e-06	5.90761
	BEC8	Jun	-1.92306	0.263694	1.94269	0.503836	0.00317552	2.49819
	BEC8	Fth1	-1.91636	0.264922	6.47564	1.70447	2.83969e-07	6.54673
	BEC8	Odc1	-1.82421	0.282396	1.20447	0.332317	0.00170158	2.76915
	BEC8	Lamp1	-1.62012	0.325309	1.30808	0.418077	0.00154679	2.81057
	BEC8	Igfbp7	-1.60164	0.329503	3.70406	1.21135	9.38055e-05	4.02777
	BEC8	Ctnnbip1	-1.60027	0.329816	1.062	0.343037	0.00544652	2.26388
	BEC8	Ybx1	-1.59155	0.331815	3.54865	1.16847	1.54064e-05	4.8123
	BEC8	Gas6	-1.51169	0.350699	1.58006	0.546715	0.00193521	2.71327
	BEC8	Dab2ip	-1.47125	0.360669	1.17857	0.418077	0.00267109	2.57331
	BEC8	Ppp1r2	-1.41258	0.37564	1.35988	0.503836	0.00637195	2.19573
	BEC8	Chchd2	-1.35328	0.391402	1.82613	0.707514	0.00235421	2.62816
	BEC8	Pdia3	-1.33521	0.396335	1.15266	0.450236	0.0291719	1.53504
	BEC8	Ptms	-1.32772	0.398397	1.95564	0.771834	0.00337124	2.47221
	BEC8	Itgb1	-1.3262	0.398816	3.35438	1.32927	0.00113588	2.94467
	BEC8	Rbm39	-1.31084	0.403085	1.82613	0.728954	0.00501544	2.29969
	BEC8	Ptp4a3	-1.30279	0.405343	1.12676	0.450236	0.018398	1.73523
	BEC8	Sh3glb1	-1.28222	0.411162	1.47645	0.600315	0.00985241	2.00646
	BEC8	Gnb2	-1.26962	0.414769	1.38579	0.568155	0.00865544	2.06271
	BEC8	Mprip	-1.26962	0.414769	1.38579	0.568155	0.0152563	1.81655
	BEC8	Aldh2	-1.25275	0.419649	1.08791	0.450236	0.0320274	1.49448
	BEC8	Marcks	-1.24086	0.42312	1.91679	0.803993	0.00641988	2.19247
	BEC8	Itm2b	-1.21369	0.431163	6.54039	2.80862	0.00113588	2.94467
	BEC8	Nr3c1	-1.18716	0.439167	1.08791	0.471676	0.0427779	1.36878
	BEC8	Srrm2	-1.17232	0.443706	1.65776	0.728954	0.0189513	1.72236
	BEC8	Macf1	-1.11938	0.460293	2.11106	0.964792	0.0156487	1.80552
	BEC8	Tpt1	-1.11196	0.462664	11.2029	5.167	0.00235421	2.62816
	BEC8	Tspan13	-1.11031	0.463194	2.53845	1.16847	0.01613	1.79236
	BEC8	Cavin1	-1.06218	0.478909	2.4996	1.18991	0.0415306	1.38163
	BEC8	Col4a1	-1.03198	0.489039	4.68836	2.28334	0.0246974	1.60735
	BEC8	Gnas	-1.02311	0.492055	4.15736	2.03678	0.00754951	2.12208
	BEC8	Fkbp1a	-1.02253	0.492253	2.34418	1.14703	0.0369706	1.43214
	BEC8	Gnai2	-0.902111	0.535103	4.18326	2.22974	0.0393795	1.40473
	BEC9	Jund	-3.32145	0.100033	4.1909	0.406375	5.16334e-11	10.2871
	BEC9	Junb	-2.93932	0.130369	4.32918	0.552669	0.000879789	3.05562
	BEC9	Klf2	-2.30538	0.202307	9.97733	2.01562	1.38769e-08	7.85771
	BEC9	Ptms	-2.27065	0.207236	2.56347	0.520159	7.29668e-07	6.13687
	BEC9	Rps2	-2.26335	0.208288	2.08482	0.42263	5.83436e-07	6.23401
	BEC9	Jun	-2.24951	0.210295	5.75452	1.20287	0.000139673	3.85489
	BEC9	Sox18	-2.23375	0.212605	2.04227	0.42263	3.20714e-06	5.49388
	BEC9	Rras	-2.08548	0.235618	1.36151	0.308845	3.41257e-05	4.46692
	BEC9	Fth1	-1.93275	0.261929	5.91407	1.54422	9.57377e-07	6.01892
	BEC9	Igfbp7	-1.88161	0.271381	3.2655	0.877769	0.00107945	2.9668
	BEC9	Tjp1	-1.85561	0.276315	1.27642	0.341355	0.000294707	3.53061
	BEC9	Cdkn1c	-1.82021	0.28318	1.70189	0.471394	0.00216837	2.66387
	BEC9	Klf13	-1.77805	0.291577	1.81889	0.520159	0.000142826	3.84519
	BEC9	Lamp1	-1.69807	0.308198	1.51043	0.45514	0.000844184	3.07356
	BEC9	Cenpb	-1.67997	0.312088	1.18069	0.35761	0.00191898	2.71693
	BEC9	Rpl13	-1.67929	0.312236	5.83961	1.82056	8.94089e-06	5.04862
	BEC9	Itgb1	-1.67629	0.312886	2.88258	0.894024	9.3577e-05	4.02883
	BEC9	Cltb	-1.61857	0.325657	1.18069	0.373865	0.0027251	2.56462
	BEC9	Map4k3	-1.60564	0.328591	1.17005	0.373865	0.00515338	2.28791
	BEC9	Dab2ip	-1.59348	0.33137	1.40406	0.45514	0.00630133	2.20057
	BEC9	Tpm1	-1.51648	0.349539	1.05304	0.35761	0.0290382	1.53703
	BEC9	Pdia3	-1.41608	0.374729	1.54234	0.568924	0.00824555	2.08378
	BEC9	Gnb2	-1.39618	0.379933	1.35088	0.503904	0.0163992	1.78518
	BEC9	Plpp3	-1.38961	0.381668	2.31883	0.877769	0.00515338	2.28791
	BEC9	Spag9	-1.37542	0.38544	1.45724	0.552669	0.00765413	2.1161
	BEC9	Itm2b	-1.37368	0.385906	8.78601	3.39729	0.000266469	3.57435
	BEC9	Sox17	-1.36817	0.387383	1.6168	0.617689	0.0138612	1.8582
	BEC9	Gas6	-1.34727	0.393035	1.22323	0.471394	0.0273036	1.56378
	BEC9	Eif5	-1.31045	0.403195	1.03177	0.406375	0.0331574	1.47942
	BEC9	Tpt1	-1.3034	0.405171	11.8388	4.81147	0.000627054	3.20269
	BEC9	Chchd2	-1.27065	0.414473	1.74444	0.715219	0.00898216	2.04662
	BEC9	Mcl1	-1.26612	0.415776	1.11687	0.45514	0.0411537	1.38559
	BEC9	Ybx1	-1.25766	0.418221	2.73366	1.13785	0.00788385	2.10326
	BEC9	Dusp1	-1.25471	0.419078	3.49951	1.46295	0.0100337	1.99854
	BEC9	Map4	-1.23268	0.425525	1.58489	0.666454	0.0237491	1.62435
	BEC9	Gnas	-1.22683	0.427256	5.96725	2.55203	0.0021633	2.66488
	BEC9	Tspan13	-1.19796	0.435893	2.73366	1.18661	0.0144593	1.83985
	BEC9	Hnrnpu	-1.18626	0.439441	1.75507	0.763984	0.0369027	1.43294
	BEC9	Macf1	-1.03492	0.488044	2.60602	1.26789	0.045874	1.33843
	BEC10	Jund	-3.35176	0.0979536	6.30521	0.603062	1.05694e-10	9.97595
	BEC10	Ier2	-2.95844	0.128653	3.74499	0.466887	7.11114e-07	6.14806
	BEC10	Cdkn1c	-2.76679	0.14693	2.35594	0.330711	1.49123e-05	4.82646
	BEC10	Igfbp7	-2.71043	0.152784	6.8227	1.03104	4.83629e-08	7.31549
	BEC10	Rps2	-2.69968	0.153927	2.75087	0.408526	4.25013e-08	7.3716
	BEC10	Klf2	-2.6168	0.163029	7.81682	1.26448	7.11114e-07	6.14806
	BEC10	Junb	-2.49143	0.17783	8.36155	1.47847	7.79853e-07	6.10799
	BEC10	Klf13	-2.25708	0.209196	1.74312	0.350165	1.49123e-05	4.82646
	BEC10	Pnrc1	-2.15274	0.224885	1.62056	0.350165	0.000240873	3.61821
	BEC10	Rgcc	-2.1271	0.228917	3.70414	0.836505	5.3306e-06	5.27322
	BEC10	Tle5	-2.07874	0.236721	1.62056	0.369618	6.58636e-05	4.18135
	BEC10	Pfn1	-2.06452	0.239065	1.36182	0.311258	0.000190163	3.72087
	BEC10	Jun	-1.97377	0.254587	12.9781	3.30711	6.37634e-05	4.19543
	BEC10	Ybx1	-1.91619	0.264954	4.43952	1.16722	1.56589e-05	4.80524
	BEC10	Ptms	-1.78235	0.29071	2.31509	0.661423	0.00125764	2.90044
	BEC10	Fth1	-1.76516	0.294193	8.00748	2.35389	8.86372e-06	5.05238
	BEC10	Tinagl1	-1.76387	0.294458	1.10307	0.311258	0.00435589	2.36092
	BEC10	Itm2b	-1.75628	0.29601	7.43552	2.19826	1.83233e-05	4.737
	BEC10	Fam43a	-1.74616	0.298093	1.08945	0.311258	0.00824493	2.08381
	BEC10	Smco4	-1.68492	0.311021	1.85207	0.564155	0.00435589	2.36092
	BEC10	Pdia3	-1.6637	0.315628	1.21202	0.369618	0.00551545	2.25842
	BEC10	Kank3	-1.6637	0.315628	1.82483	0.564155	0.00157801	2.80189
	BEC10	Rflnb	-1.65775	0.316933	3.28198	1.03104	0.0016136	2.7922
	BEC10	Hnrnpu	-1.65297	0.317984	1.81122	0.564155	0.00157801	2.80189
	BEC10	Eif5	-1.64758	0.319175	1.1984	0.369618	0.0127861	1.89326
	BEC10	Rpl13	-1.64578	0.319574	7.06783	2.25662	7.85505e-05	4.10485
	BEC10	Myo10	-1.63921	0.321033	1.97463	0.622515	0.0113917	1.94341
	BEC10	Dusp1	-1.61387	0.326721	4.24887	1.38121	0.000352821	3.45245
	BEC10	Itgb1	-1.6023	0.329351	2.80534	0.914319	0.00231657	2.63515
	BEC10	Eif3f	-1.57719	0.335133	1.1984	0.389072	0.00978266	2.00954
	BEC10	Tprgl	-1.56703	0.337504	1.36182	0.447433	0.00551545	2.25842
	BEC10	Gnas	-1.51632	0.349577	7.01335	2.45115	0.000222799	3.65209
	BEC10	Bsg	-1.44131	0.368233	1.45714	0.525247	0.0204663	1.68896
	BEC10	Lamp1	-1.43238	0.37052	1.55247	0.564155	0.00983495	2.00723
	BEC10	Unc45b	-1.42666	0.371991	1.13031	0.408526	0.0331143	1.47998
	BEC10	Rab2a	-1.37419	0.385768	1.08945	0.408526	0.0435542	1.36097
	BEC10	Snx3	-1.37348	0.385959	1.23925	0.466887	0.0294868	1.53037
	BEC10	Rsrp1	-1.36253	0.388899	1.13031	0.427979	0.0471915	1.32614
	BEC10	Id1	-1.34353	0.394054	4.45314	1.75082	0.0479977	1.31878
	BEC10	Ywhab	-1.32385	0.399467	1.29373	0.505794	0.0398073	1.40004
	BEC10	Dab2ip	-1.28819	0.409464	1.498	0.603062	0.0316154	1.5001
	BEC10	Map4	-1.28519	0.410317	1.21202	0.48634	0.0497884	1.30287
	BEC10	Gnb2	-1.24866	0.420838	1.45714	0.603062	0.0395171	1.40322
	BEC10	Arhgap31	-1.22779	0.42697	2.20614	0.933773	0.0203353	1.69175
	BEC10	Plpp3	-1.21304	0.431359	3.66329	1.57574	0.0398073	1.40004
	BEC10	Macf1	-1.18815	0.438865	2.41041	1.05049	0.0283659	1.5472
	BEC10	H2-D1	-1.08479	0.47146	12.9917	6.14734	0.00978266	2.00954
	BEC10	Tpt1	-1.003	0.49896	14.1357	7.08111	0.0266629	1.57409
	BEC12	Rps2	-2.46173	0.181529	1.79297	0.306772	0.000310352	3.50815
	BEC12	Klf2	-2.27392	0.206768	4.29926	0.87312	0.00122717	2.9111
	BEC12	Rgcc	-2.17392	0.221607	2.73765	0.589946	0.00204331	2.68967
	BEC12	Igfbp7	-2.05492	0.240663	6.03439	1.43947	0.00229161	2.63986
	BEC12	Rpl13	-1.95079	0.258675	5.34034	1.36867	0.000801635	3.09602
	BEC12	Ptms	-1.926	0.263159	1.67729	0.424761	0.0230005	1.63826
	BEC12	Srrm2	-1.83479	0.280333	1.90864	0.519152	0.0167345	1.77639
	BEC12	Fth1	-1.82441	0.282357	4.97404	1.39227	0.000675342	3.17048
	BEC12	Dusp1	-1.73156	0.301125	1.61945	0.471957	0.0321279	1.49312
	BEC12	Itgb1	-1.55099	0.341275	2.8726	0.967511	0.0221358	1.6549
	BEC12	Chchd2	-1.53649	0.344722	1.88936	0.637142	0.0354413	1.45049
	BEC12	Gnai2	-1.40875	0.376637	4.47278	1.67545	0.0104381	1.98138
	BEC12	Tpt1	-1.38862	0.381931	11.2398	4.29481	0.010513	1.97827
	BEC12	Itm2b	-1.11442	0.461876	7.30682	3.37449	0.0474897	1.3234
