# Supplementary material for: Molecular determinants of cardiac lymphatic dysfunction in a chronic pressure-overload model
Source: EMBO Mol Med. 2025 Dec 11;18(1):325–55. doi: 10.1038/s44321-025-00345-w (PMC12808729; doi:10.1038/s44321-025-00345-w)
Supplement: Supplementary file 11 — Dataset EV9 [file 44321_2025_345_MOESM11_ESM.xlsx]

## Sheet: metadata
	Dataset EV9: DEGs in LEC subpopulations: TAC vs Sham Balb/c
	114 distinct DEGs in cardiac LEC subpopulations from TAC-operated mice, defined by comparing with cells in corresponding LEC cluster in sham-operated mice
	Genes in each cluster are sorted by fold-change (FC).							Gene expression level is given as median-normalized average
	Only genes with average expression level >0.3 in each cluster are included
	pct, % of cells expressing

## Sheet: dataset EV9
		Genes with lower expression in TAC (n=81)											Genes with higher expression in TAC (n=33)
	cluster	gene	avg_log2FC	FC	pct [sham]	pct [TAC]	sham average	TAC average	p_val_adj	-Log10 (pvalue)			gene	avg_log2FC	FC	pct [sham]	pct [TAC]	sham average	TAC average	p_val_adj	-Log10 (pvalue)
	LEC1	Klf2	-1.91609	0.264972	0.442308	0.460705	3.15944	0.834045	4.75708e-11	10.3227		LEC1	Rps18-ps6	1.80928	3.50468	0.246154	0.769648	0.414677	1.46425	2.38142e-09	8.62316
	LEC1	Cavin3	-1.72498	0.302502	0.330769	0.452575	1.52048	0.458164	5.20505e-10	9.28358		LEC1	BC004004	1.38125	2.60494	0.434615	0.902439	0.918214	2.39554	2.08992e-06	5.67987
	LEC1	Rps2	-1.60249	0.329309	0.35	0.531165	2.06845	0.678831	6.50857e-10	9.18651		LEC1	Lgmn	1.50428	2.83683	0.265385	0.674797	0.429487	1.22676	8.28507e-06	5.0817
	LEC1	Jun	-1.92547	0.263254	0.346154	0.341463	2.1968	0.575977	2.57139e-09	8.58983		LEC1	Lyve1	1.25423	2.3854	0.615385	0.95393	4.38373	10.4349	5.52768e-05	4.25746
	LEC1	Srrm2	-1.45427	0.36494	0.538462	0.615176	2.24123	0.815345	1.40169e-08	7.85335		LEC1	Selenof	1.12243	2.17714	0.419231	0.905149	1.091	2.37684	0.000182392	3.73899
	LEC1	Rpl13	-1.33429	0.396589	0.638462	0.848238	5.07486	2.00657	3.9451e-08	7.40394		LEC1	Rpl35	1.0053	2.00736	0.646154	0.948509	1.75744	3.52506	0.000986065	3.00609
	LEC1	Nudt4	-1.60903	0.327819	0.45	0.346883	1.50567	0.491825	4.63886e-08	7.33359		LEC1	Ucp2	1.15027	2.21956	0.330769	0.691057	0.710875	1.58207	0.00103133	2.9866
	LEC1	Cldn5	-1.28162	0.411333	0.692308	0.818428	4.12209	1.69053	2.27404e-07	6.6432		LEC1	Arpc1b	1.01763	2.0246	0.396154	0.848238	0.972516	1.97104	0.00115357	2.93796
	LEC1	Lmo2	-1.41584	0.37479	0.373077	0.406504	1.08112	0.403932	6.49382e-07	6.1875		LEC1	Actb	0.934855	1.9117	0.969231	1	13.7781	26.2668	0.00159396	2.79752
	LEC1	Ptms	-1.21454	0.43091	0.515385	0.688347	2.72008	1.16879	2.08992e-06	5.67987		LEC1	Adgrg3 /Grp97	1.14828	2.2165	0.257692	0.663957	0.52822	1.17627	0.00207405	2.68318
	LEC1	Ccn1	-2.24123	0.211505	0.223077	0.186992	1.52048	0.31978	2.61213e-05	4.583		LEC1	Rpl13a	1.12214	2.1767	0.192308	0.607046	0.340628	0.748023	0.00278481	2.5552
	LEC1	Spag9	-1.21317	0.431319	0.3	0.398374	0.90834	0.390842	5.90257e-05	4.22896		LEC1	Tpm3-rs7	1.0322	2.04514	0.284615	0.672087	0.4986	1.02479	0.00356629	2.44778
	LEC1	B230219D22Rik	-1.26519	0.416045	0.265385	0.341463	0.775051	0.32165	6.42297e-05	4.19226		LEC1	Sap18	1.11737	2.16952	0.180769	0.569106	0.301135	0.66013	0.00371372	2.43019
	LEC1	Pdia3	-1.05459	0.481436	0.480769	0.658537	1.80681	0.867706	0.000125064	3.90287		LEC1	Rbm3	0.8929	1.85691	0.526923	0.859079	1.13049	2.10007	0.0057926	2.23713
	LEC1	Lamp1	-1.0612	0.479234	0.553846	0.609756	1.7525	0.837785	0.00016749	3.77601		LEC1	Ldha	0.991694	1.98852	0.261538	0.604336	0.43936	0.878927	0.00731223	2.13595
	LEC1	Clta	-1.16202	0.446885	0.257692	0.357724	0.779988	0.347831	0.000202897	3.69272		LEC1	Serping1	0.920186	1.89236	0.361538	0.750678	0.745431	1.41376	0.00964495	2.0157
	LEC1	Fth1	-0.941215	0.520794	0.896154	0.98916	14.3409	7.44657	0.000269707	3.56911		LEC1	Oaz1	0.82317	1.76929	0.411538	0.888889	1.27365	2.25342	0.0132841	1.87667
	LEC1	Dab2ip	-1.27645	0.412809	0.315385	0.317073	0.794798	0.32726	0.000300821	3.52169		LEC1	Htr2b	1.06149	2.08709	0.188462	0.457995	0.335691	0.706881	0.013901	1.85695
	LEC1	Pfn1	-1.1034	0.46542	0.315385	0.425474	1.02682	0.476864	0.000306485	3.51359		LEC1	Rpl10	0.729343	1.65788	0.688462	0.96477	2.91755	4.82849	0.0271723	1.56587
	LEC1	Itm2b	-0.946771	0.518792	0.738462	0.921409	4.72436	2.44416	0.00035545	3.44922		LEC1	Slc25a5	0.83894	1.78873	0.284615	0.647696	0.518346	0.931288	0.0308155	1.51123
	LEC1	Rsrp1	-1.10448	0.46507	0.357692	0.411924	0.942897	0.437593	0.000828883	3.08151		LEC1	Eif1	0.712808	1.63899	0.684615	0.97832	3.22362	5.27356	0.0336906	1.47249
	LEC1	Mtdh	-1.02435	0.49163	0.365385	0.485095	1.12062	0.549797	0.000970067	3.0132		LEC1	G3bp1	0.860739	1.81597	0.234615	0.544715	0.375184	0.686311	0.0411314	1.38583
	LEC1	Ybx1	-0.941686	0.520624	0.465385	0.626016	1.78212	0.925678	0.00103133	2.9866		LEC1	Mrpl52	0.784536	1.72254	0.276923	0.642276	0.587459	1.01544	0.0455159	1.34184
	LEC1	Senp6	-1.1153	0.461595	0.292308	0.325203	0.661509	0.304819	0.00108581	2.96425		LEC1	mt-Nd1	0.664846	1.5854	0.896154	0.99187	6.15104	9.72803	0.0476132	1.32227
	LEC1	Itgb1	-0.887749	0.540457	0.615385	0.818428	3.17425	1.7111	0.00116761	2.9327		LEC1	Myzap	0.792882	1.73253	0.265385	0.677507	0.533156	0.927548	0.0479983	1.31877
	LEC1	Bsg	-0.949402	0.517847	0.476923	0.590786	1.72288	0.890147	0.00159044	2.79848		LEC2	Lyve1	2.08107	4.2312	0.126437	0.578125	0.551108	2.37033	0.0484718	1.31451
	LEC1	Rab2a	-1.01395	0.495189	0.276923	0.387534	0.760241	0.375881	0.001931	2.71422		LEC2	Cdkn1a	1.90788	3.75258	0.172414	0.640625	0.381537	1.46819	0.00419874	2.37688
	LEC1	Dusp1	-1.08423	0.471643	0.357692	0.403794	1.40694	0.662	0.00204348	2.68963		LEC2	Rps18-ps6	1.73526	3.32939	0.390805	0.96875	0.664156	2.23766	2.72448e-06	5.56472
	LEC1	Tnrc6c	-1.055	0.481298	0.3	0.333333	0.661509	0.31791	0.00281573	2.55041		LEC2	Ccl21a	1.66462	3.1703	0.712644	0.90625	25.8314	81.5022	0.00120546	2.91885
	LEC1	Ppp1r2	-0.888071	0.540336	0.461538	0.626016	1.83149	0.98739	0.00351985	2.45348		LEC2	BC004004	1.47537	2.78055	0.505747	0.953125	1.30005	3.62625	8.87666e-05	4.05175
	LEC1	Tjp1	-0.98566	0.504995	0.288462	0.368564	0.760241	0.383362	0.00368831	2.43317		LEC2	Plpp1	1.30028	2.46277	0.287356	0.6875	0.480453	1.20285	0.0212151	1.67336
	LEC1	Rhob	-0.956086	0.515453	0.338462	0.436314	1.1996	0.617119	0.00492342	2.30773		LEC2	Lgmn	1.2458	2.37151	0.425287	0.75	0.72068	1.72468	0.00802456	2.09558
	LEC1	Hnrnpu	-0.838041	0.559403	0.461538	0.680217	1.59453	0.890147	0.0056034	2.25155		LEC2	Fbln2	1.22965	2.34511	0.206897	0.703125	0.452191	1.07903	0.0431787	1.36473
	LEC1	Nxn	-0.943244	0.520062	0.357692	0.444444	0.972516	0.504915	0.00639132	2.19441		LEC2	Rpl29	1.0685	2.09725	0.505747	0.9375	1.04569	2.20228	0.0137577	1.86145
	LEC1	Cenpb	-0.945121	0.519386	0.311538	0.371274	0.681255	0.353441	0.00750595	2.12459		LEC2	Rpl35	1.0403	2.05666	0.816092	0.984375	2.61423	5.36862	0.00419874	2.37688
	LEC1	Erbin	-0.943069	0.520125	0.269231	0.341463	0.597332	0.310429	0.00933269	2.02999		LEC2	Selenof	1.01062	2.01477	0.551724	0.984375	1.24353	2.51184	0.0165617	1.7809
	LEC1	Klf13	-0.975193	0.508672	0.226923	0.333333	0.607206	0.308559	0.010177	1.99238		LEC2	Rbm3	0.952246	1.93488	0.586207	0.96875	1.30005	2.52069	0.0310682	1.50768
	LEC1	Scn1b	-0.890801	0.539315	0.361538	0.430894	0.913277	0.491825	0.0109296	1.9614		LEC3	Rps18-ps6	1.86096	3.63248	0.641509	1	1.05127	3.9177	2.15695e-05	4.66616
	LEC1	Sptbn1	-0.714154	0.609562	0.926923	0.9729	11.1963	6.80514	0.0113984	1.94316		LEC3	BC004004	1.66588	3.17307	0.773585	1	1.43042	4.6432	0.000373851	3.4273
	LEC1	Glud1	-0.790176	0.578273	0.442308	0.623306	1.46124	0.843396	0.012989	1.88642		LEC3	Uqcrq	1.59798	3.0272	0.396226	0.875	0.723826	2.24905	0.0127142	1.89571
	LEC1	Gnb2	-0.815261	0.568306	0.4	0.531165	1.13049	0.641429	0.0135418	1.86832		LEC3	Cavin2	1.17096	2.25161	0.90566	1	6.70401	15.3806	0.01677	1.77547
	LEC1	Btnl9	-0.957152	0.515073	0.311538	0.319783	0.883657	0.454424	0.0144903	1.83892
	LEC1	Map4k4	-0.813675	0.568931	0.365385	0.449864	0.90834	0.516136	0.0155553	1.80812
	LEC1	Ppp2r5a	-0.795519	0.576136	0.415385	0.555556	1.20947	0.695661	0.0155553	1.80812
	LEC1	Srsf2	-0.923283	0.527308	0.319231	0.384824	0.720748	0.379621	0.0162924	1.78802
	LEC1	Chchd2	-0.762493	0.589477	0.361538	0.672087	1.43656	0.845266	0.0162998	1.78782
	LEC1	Zfp36l2	-0.802277	0.573444	0.411538	0.498645	1.07125	0.613379	0.0171759	1.76508
	LEC1	Btg1	-0.902221	0.535062	0.357692	0.330623	0.720748	0.385232	0.0176992	1.75205
	LEC1	Plvap	-0.865922	0.548696	0.380769	0.357724	1.36251	0.746153	0.0221681	1.65427
	LEC1	Aplp2	-0.682275	0.623182	0.857692	0.937669	5.31675	3.30439	0.0221681	1.65427
	LEC1	Gas6	-0.786306	0.579827	0.469231	0.574526	1.51555	0.877057	0.0222477	1.65272
	LEC1	Anp32b	-0.835497	0.56039	0.288462	0.352304	0.681255	0.381492	0.0227715	1.64261
	LEC1	Afdn	-0.849142	0.555115	0.284615	0.355014	0.626952	0.347831	0.0239446	1.62079
	LEC1	Macf1	-0.696939	0.61688	0.607692	0.821138	2.85337	1.75598	0.024515	1.61057
	LEC1	Kank3	-0.75218	0.593706	0.503846	0.588076	1.17986	0.699401	0.0301712	1.52041
	LEC1	Nfat5	-0.708626	0.611903	0.607692	0.737127	1.89567	1.15757	0.0302625	1.51909
	LEC1	Nckap1	-0.843495	0.557292	0.315385	0.403794	0.661509	0.368401	0.0317824	1.49781
	LEC1	Atp5f1d	-0.778182	0.583101	0.319231	0.447154	0.779988	0.454424	0.0320934	1.49358
	LEC1	Ahnak	-0.6351	0.643896	0.880769	0.97561	8.48113	5.4456	0.0364244	1.43861
	LEC1	Rassf3	-0.8617	0.550304	0.265385	0.300813	0.567713	0.312299	0.038405	1.41561
	LEC1	Tm9sf3	-0.76404	0.588845	0.353846	0.471545	0.839227	0.493695	0.038405	1.41561
	LEC1	H2-T23	-0.764342	0.588722	0.353846	0.444444	0.794798	0.467514	0.0411314	1.38583
	LEC1	Mtch1	-0.804921	0.572393	0.346154	0.414634	0.765178	0.437593	0.0430987	1.36554
	LEC1	Marcks	-0.62732	0.647378	0.715385	0.867209	3.67779	2.37497	0.0479983	1.31877
	LEC1	Pafah1b1	-0.756626	0.591879	0.307692	0.417344	0.765178	0.452554	0.0493715	1.30652
	LEC2	Jund	-2.05549	0.240567	0.390805	0.453125	2.38814	0.566049	2.72448e-06	5.56472
	LEC2	Rps2	-1.87923	0.271828	0.390805	0.625	2.89685	0.778318	0.000253858	3.59541
	LEC2	Cavin3	-1.85609	0.276223	0.413793	0.46875	1.72398	0.468759	1.74598e-06	5.75796
	LEC2	Trp53i11	-1.51646	0.349542	0.471264	0.40625	1.25766	0.433381	0.0137577	1.86145
	LEC2	Cebpd	-1.48914	0.356224	0.425287	0.5	1.90768	0.672183	0.00419874	2.37688
	LEC2	Tle5	-1.46597	0.361991	0.390805	0.4375	1.01743	0.362625	0.00627079	2.20268
	LEC2	Pim3	-1.4434	0.3677	0.37931	0.46875	1.07395	0.389159	0.00673471	2.17168
	LEC2	Klf2	-1.36121	0.389256	0.54023	0.75	3.61753	1.39743	0.0147521	1.83115
	LEC2	Junb	-1.33276	0.397007	0.643678	0.609375	3.81537	1.50357	0.00155268	2.80892
	LEC2	Tgfbr3	-1.31559	0.401762	0.517241	0.53125	1.15874	0.459915	0.0152467	1.81683
	LEC2	Pfn1	-1.31232	0.402672	0.310345	0.5	1.04569	0.415692	0.0107713	1.96773
	LEC2	Chp2	-1.30234	0.405468	0.448276	0.484375	1.25766	0.504138	0.0112654	1.94826
	LEC2	Tsc22d1	-1.27728	0.412574	0.54023	0.65625	2.57184	1.0525	0.0147521	1.83115
	LEC2	Pnrc1	-1.2705	0.414515	0.333333	0.453125	1.187	0.486448	0.0282821	1.54849
	LEC2	Nrxn2	-1.26511	0.416067	0.356322	0.375	0.86199	0.353781	0.0426355	1.37023
	LEC2	Cldn5	-1.18356	0.440263	0.793103	0.90625	5.53935	2.4234	0.00137628	2.86129
	LEC2	Lamp1	-1.16201	0.446891	0.517241	0.703125	1.49788	0.663339	0.0103993	1.983
	LEC2	Srsf11	-1.14651	0.451716	0.402299	0.484375	1.08809	0.486448	0.0312438	1.50524
	LEC2	Ppp1r2	-1.11131	0.462873	0.586207	0.71875	3.1936	1.46819	0.0112654	1.94826
	LEC2	Pdia3	-1.10078	0.466264	0.482759	0.640625	1.56854	0.72525	0.0215202	1.66715
	LEC2	Rpl13	-1.09122	0.469365	0.724138	0.984375	7.05136	3.29016	0.00306188	2.51401
	LEC2	Ybx1	-1.00247	0.499146	0.505747	0.765625	2.10552	1.04365	0.0353567	1.45153
	LEC2	Itm2b	-0.982074	0.506252	0.689655	0.96875	5.48282	2.75949	0.00725194	2.13955
	LEC2	Gnas	-0.956414	0.515336	0.701149	0.96875	7.24919	3.7147	0.0169435	1.771
	LEC2	Srrm2	-0.913942	0.530733	0.45977	0.703125	2.06312	1.08788	0.0484718	1.31451
	LEC2	Selenop	-0.828258	0.563209	0.988506	1	16.0245	8.97719	0.0259984	1.58505
	LEC3	Jund	-3.05257	0.120527	0.528302	0.4375	4.11891	0.471575	0.00547489	2.26162
	LEC3	Junb	-2.71277	0.152537	0.584906	0.3125	5.11848	0.761776	0.00547489	2.26162
	LEC3	Gdf10	-2.60838	0.163983	0.528302	0.3125	2.15424	0.326475	0.00547489	2.26162
	LEC3	Clta	-2.17026	0.22217	0.471698	0.3125	1.58552	0.326475	0.00547489	2.26162
	LEC3	Marcksl1	-1.8275	0.281752	0.716981	0.625	2.25765	0.616675	0.00684229	2.1648
	LEC3	Cldn5	-1.48632	0.356922	0.849057	1	8.96166	3.22848	0.0130668	1.88383
