# Supplementary material for: Molecular determinants of cardiac lymphatic dysfunction in a chronic pressure-overload model
Source: EMBO Mol Med. 2025 Dec 11;18(1):325–55. doi: 10.1038/s44321-025-00345-w (PMC12808729; doi:10.1038/s44321-025-00345-w)
Supplement: Supplementary file 12 — Dataset EV10 [file 44321_2025_345_MOESM12_ESM.xlsx]

## Sheet: metadata
	Dataset EV10: DEGs in global LEC clusters: Balb vs C57 sham-operated mice
	132 DEGs in cardiac LECs from healthy Balb or C57 mice
	Genes in each cluster are sorted by fold-change (FC)
	Only genes with average expression level >0.3 are included
	Gene expression level is given as median-normalized average

## Sheet: dataset EV10
	Genes with lower expression in Balb (n=81)										Genes with higher expression in Balb (n=51)
	gene	avg_log2FC	FC	pct [Balb]	pct [C57]	Balb average	C57 average	p_val_adj	-Log10 (pvalue)		gene	avg_log2FC	FC	pct [Balb]	pct [C57]	Balb average	C57 average	p_val_adj	-Log10 (pvalue)
	Lars2	-3.54671	0.0855723	0.239401	0.222222	0.451824	5.31055	2.51441e-30	29.5996		Egr1	2.47118	5.54499	0.396509	0.302222	1.69434	0.302365	2.91849e-09	8.53484
	Plac9	-3.27382	0.103391	0.239401	0.537778	0.356098	3.46655	1.2924e-34	33.8886		Slc41a1	2.28951	4.8889	0.187032	0.153333	2.34527	0.47697	5.28878e-05	4.27664
	Ly6e	-2.36528	0.19408	0.321696	0.528889	0.604985	3.13011	6.1731e-22	21.2095		Fosb	2.067	4.19014	0.334165	0.304444	1.54692	0.366245	4.63798e-08	7.33367
	Tgfbi	-1.96791	0.255622	0.241895	0.317778	0.409705	1.60977	2.59851e-11	10.5853		Fos	2.01638	4.04568	0.528678	0.424444	8.6957	2.15062	2.8551e-09	8.54438
	Rpl9-ps6	-1.93677	0.2612	0.294264	0.604444	0.325466	1.25205	6.87176e-15	14.1629		Akap12	1.65098	3.14047	0.501247	0.704444	1.30569	0.41309	0.000136278	3.86558
	Rpl29	-1.81302	0.284595	0.478803	0.815556	0.710282	2.50409	3.95623e-16	15.4027		Jun	1.59898	3.0293	0.471322	0.408889	3.0613	1.0093	2.67868e-05	4.57208
	mt-Atp8	-1.77649	0.291892	0.266833	0.264444	0.304407	1.04763	2.55714e-11	10.5922		Sox4	1.52199	2.87188	0.256858	0.233333	0.91322	0.315141	0.00203036	2.69243
	Rpl35	-1.72789	0.301893	0.713217	0.953333	1.55267	5.15723	5.51537e-16	15.2584		Crip1	1.41399	2.66474	0.910224	0.971111	6.55336	2.4615	8.83055e-07	6.05401
	Tm4sf1	-1.60211	0.329395	0.610973	0.728889	1.39759	4.2544	5.23081e-11	10.2814		Fxyd5	1.33673	2.52578	0.578554	0.848889	1.22146	0.481228	2.57488e-05	4.58924
	Serinc3	-1.55228	0.340971	0.600998	0.828889	1.18891	3.49636	4.19605e-12	11.3772		Btg2	1.28937	2.44421	0.433915	0.457778	1.02618	0.417348	0.000200272	3.69838
	Clec2d	-1.51307	0.350365	0.46384	0.528889	0.687308	1.9675	2.91849e-09	8.53484		BC004004	1.27483	2.41971	0.493766	0.911111	0.748573	0.306623	0.00015064	3.82206
	H2-T23	-1.39983	0.378973	0.379052	0.457778	0.626044	1.65662	1.63698e-08	7.78596		Cd24a	1.26334	2.40051	0.379052	0.311111	1.11999	0.464194	0.000574296	3.24086
	Rpl13a	-1.3736	0.385928	0.226933	0.653333	0.340782	0.885801	3.99889e-07	6.39806		Odc1	1.16778	2.24665	0.224439	0.131111	1.34398	0.596212	0.0219201	1.65916
	Tsc22d1	-1.36857	0.387274	0.351621	0.466667	0.712197	1.844	3.97862e-06	5.40027		Zfp36	1.11515	2.16618	0.32419	0.262222	0.761974	0.34921	0.0223549	1.65063
	Sult1a1	-1.29183	0.408433	0.32419	0.608889	0.350355	0.860249	1.0947e-05	4.96071		Syne1	1.09488	2.13596	0.389027	0.677778	1.15062	0.536591	0.00295387	2.52961
	Rps27rt	-1.28347	0.410807	0.428928	0.58	0.551378	1.34574	5.79134e-07	6.23722		Ets1	1.00716	2.00995	0.46384	0.715556	1.29612	0.643057	0.00412909	2.38415
	Uba52	-1.27746	0.412522	0.703242	0.844444	1.59479	3.87538	7.20269e-09	8.14251		Klf4	1.00153	2.00212	0.558603	0.64	2.16722	1.0817	0.00165586	2.78098
	Clca3a1	-1.24934	0.420642	0.416459	0.513333	0.723684	1.72476	3.54854e-06	5.44995		Eef2	0.98504	1.97937	0.815461	0.946667	2.97515	1.50331	0.000331701	3.47925
	Sptssa	-1.1674	0.445223	0.369077	0.611111	0.472883	1.06466	1.3158e-05	4.88081		Dusp1	0.979827	1.97223	0.446384	0.448889	1.15445	0.583436	0.0108557	1.96434
	Stt3b	-1.15541	0.44894	0.334165	0.6	0.513088	1.14558	4.80555e-05	4.31826		Aqp1	0.962698	1.94895	0.446384	0.74	1.34781	0.689902	0.0194688	1.71066
	Fth1	-1.13442	0.455519	0.910224	0.988889	12.2529	26.9616	1.67285e-06	5.77654		Cfl1	0.95697	1.94123	0.698254	0.891111	1.9528	1.00504	0.00115195	2.93857
	Id3	-1.12647	0.458036	0.351621	0.464444	0.706453	1.54589	0.000584753	3.23303		Atox1	0.949482	1.93118	0.735661	0.824444	1.72114	0.890059	0.00240247	2.61934
	Bri3	-1.12325	0.459057	0.194514	0.113333	0.31015	0.677127	0.000195337	3.70921		Hspa5	0.932536	1.90863	0.523691	0.746667	1.27123	0.664351	0.00500278	2.30079
	Tmsb10	-1.11417	0.461957	0.802993	0.931111	3.1934	6.92884	2.16575e-06	5.66439		Nfat5	0.929628	1.90478	0.693267	0.762222	2.74158	1.43943	0.00261811	2.58201
	Cav2	-1.10468	0.465005	0.40399	0.677778	0.616472	1.3287	1.88403e-05	4.72491		Map4k4	0.897015	1.86221	0.40399	0.482222	0.773461	0.41309	0.00982558	2.00764
	Pim3	-1.10001	0.466512	0.226933	0.231111	0.335039	0.719713	0.000352491	3.45285		Tln1	0.86702	1.82389	0.456359	0.72	0.974485	0.532332	0.0100292	1.99873
	Ramp2	-1.09313	0.468744	0.478803	0.846667	1.28463	2.74683	1.91214e-05	4.71848		Thrap3	0.862924	1.81872	0.369077	0.591111	0.639446	0.34921	0.0219542	1.65848
	Rps2	-1.08638	0.47094	0.386534	0.557778	1.90494	4.05424	2.57684e-05	4.58891		Emp1	0.86233	1.81797	0.633416	0.815556	1.56607	0.860249	0.00973364	2.01172
	Tspan13	-1.07699	0.474017	0.199501	0.224444	0.308236	0.651575	0.00195906	2.70795		Ndufb8	0.85831	1.81291	0.501247	0.662222	0.660505	0.361986	0.0237391	1.62453
	Cebpb	-1.07563	0.474464	0.149626	0.0911111	0.340782	0.719713	0.00703955	2.15246		Btbd3	0.85752	1.81192	0.381546	0.666667	0.729428	0.400314	0.030925	1.50969
	Lrg1	-1.07025	0.476236	0.301746	0.608889	0.851956	1.79289	0.00198204	2.70289		Ddx3x	0.854209	1.80777	0.571072	0.746667	1.29612	0.715454	0.00973364	2.01172
	Itm2b	-1.04274	0.485403	0.730673	0.928889	3.22978	6.66906	1.0947e-05	4.96071		Ranbp2	0.849947	1.80243	0.359102	0.477778	0.557122	0.306623	0.0446021	1.35065
	Tinagl1	-1.02682	0.49079	0.204489	0.266667	0.325466	0.664351	0.00331018	2.48015		Tra2b	0.842169	1.79274	0.399002	0.611111	0.706453	0.391796	0.0344637	1.46264
	Tbx1	-1.01173	0.495953	0.194514	0.144444	0.333124	0.672868	0.00186644	2.72899		Ankrd11	0.841788	1.79227	0.431421	0.691111	1.01086	0.562143	0.0278501	1.55517
	Cldn5	-0.993274	0.502337	0.733167	0.835556	3.34465	6.67332	6.50207e-05	4.18695		Cenpb	0.835048	1.78392	0.326683	0.388889	0.551378	0.306623	0.0447452	1.34925
	Chchd2	-0.985964	0.504888	0.381546	0.688889	1.11999	2.22302	9.39359e-05	4.02717		Akap13	0.833565	1.78208	0.493766	0.782222	1.17168	0.655833	0.0145391	1.83746
	Selenof	-0.978442	0.507528	0.478803	0.917778	0.817495	1.61403	0.000150935	3.82121		Ppp1r11	0.825424	1.77206	0.428928	0.622222	0.668163	0.374762	0.0280618	1.55189
	Bst2	-0.975928	0.508413	0.468828	0.788889	0.739	1.45646	0.000393173	3.40542		Pabpc1	0.8252	1.77178	0.471322	0.651111	1.10467	0.621764	0.0171498	1.76574
	Ppp1r2	-0.968928	0.510886	0.508728	0.642222	1.32867	2.6063	0.000238764	3.62203		Ywhaq	0.823951	1.77025	0.593516	0.944444	1.36696	0.770817	0.0129658	1.8872
	Ndfip1	-0.966256	0.511833	0.284289	0.3	0.398218	0.779334	0.00143359	2.84357		Tcf25	0.820503	1.76602	0.408978	0.657778	0.740915	0.417348	0.0305878	1.51445
	Ugcg	-0.964041	0.512619	0.321696	0.377778	0.472883	0.924129	0.00160307	2.79505		Actg1	0.817659	1.76254	0.837905	0.982222	4.5661	2.59352	0.00589263	2.22969
	Ccdc85b	-0.96102	0.513694	0.199501	0.113333	0.325466	0.63454	0.00282536	2.54893		Erg	0.817629	1.76251	0.396509	0.495556	0.589668	0.332175	0.0467639	1.33009
	H2-K1	-0.960783	0.513778	0.456359	0.773333	0.932365	1.81845	0.000501462	3.29976		Utrn	0.812666	1.75645	0.680798	0.902222	2.55778	1.45646	0.00803465	2.09503
	Sox18	-0.959475	0.514244	0.319202	0.215556	0.570523	1.11151	0.00113825	2.94376		Rhoc	0.811127	1.75458	0.528678	0.713333	0.840469	0.47697	0.0335623	1.47415
	Cracr2b	-0.911396	0.53167	0.331671	0.5	0.425021	0.800628	0.00268442	2.57115		Srrm1	0.80613	1.74852	0.448878	0.675556	0.867272	0.494004	0.0275911	1.55923
	Tomm20	-0.908236	0.532836	0.216958	0.186667	0.308236	0.579177	0.00719325	2.14307		Bclaf1	0.78712	1.72563	0.346633	0.58	0.643275	0.370503	0.0413658	1.38336
	Aebp1	-0.885896	0.541151	0.27182	0.364444	0.490114	0.907094	0.00917815	2.03724		Ccl21a	0.77287	1.70867	0.837905	0.973333	52.9208	31.0414	0.0236755	1.6257
	Rpl26	-0.881225	0.542906	0.830424	0.926667	2.95983	5.46386	0.000241898	3.61637		Anxa2	0.766865	1.70157	0.840399	0.931111	2.9694	1.74605	0.0134356	1.87174
	Rpl13	-0.870781	0.546851	0.690773	0.871111	4.71926	8.64933	0.000629621	3.20092		Cald1	0.75368	1.68609	0.678304	0.928889	1.74603	1.03485	0.0256029	1.59171
	Ctsz	-0.855483	0.55268	0.339152	0.528889	0.423106	0.766558	0.00659203	2.18098		Fus	0.700222	1.62476	0.660848	0.911111	1.69625	1.04337	0.0465797	1.3318
	Rabac1	-0.853171	0.553567	0.476309	0.797778	0.790692	1.43091	0.00187816	2.72627		Rps9	0.655985	1.57569	0.942643	0.984444	6.29107	3.99888	0.0258251	1.58796
	B2m	-0.85211	0.553974	0.581047	0.904444	1.31144	2.37207	0.00176801	2.75252
	Rdx	-0.827092	0.563664	0.361596	0.471111	0.666249	1.18391	0.00595627	2.22503
	Arf5	-0.813362	0.569054	0.234414	0.235556	0.421192	0.741006	0.0115317	1.93811
	Slco3a1	-0.812771	0.569287	0.411471	0.684444	0.585839	1.0306	0.00640592	2.19342
	Tspan4	-0.80951	0.570576	0.351621	0.475556	0.371415	0.651575	0.0214421	1.66873
	Cox8a	-0.796261	0.57584	0.42394	0.746667	0.984057	1.71198	0.00286845	2.54235
	Tpt1	-0.779248	0.58267	0.773067	0.964444	5.86031	10.0802	0.00285615	2.54422
	Efnb2	-0.778085	0.58314	0.389027	0.493333	0.503516	0.864507	0.0193285	1.7138
	Rras	-0.775888	0.584029	0.261845	0.313333	0.442251	0.758041	0.0172456	1.76332
	Dek	-0.756034	0.592122	0.219451	0.322222	0.302492	0.511039	0.0472506	1.32559
	Pros1	-0.741773	0.598004	0.408978	0.662222	0.541806	0.907094	0.0217369	1.6628
	Fgl2	-0.724121	0.605366	0.810474	0.951111	3.89985	6.45612	0.00953552	2.02066
	Romo1	-0.716033	0.608769	0.291771	0.628889	0.388645	0.638799	0.0474389	1.32387
	Il6st	-0.705339	0.613299	0.573566	0.704444	1.0951	1.78864	0.0210515	1.67672
	Ndufa6	-0.695938	0.617308	0.281796	0.648889	0.451824	0.732489	0.0474389	1.32387
	Ndufc2	-0.688722	0.620403	0.46384	0.733333	0.54372	0.877283	0.0412086	1.38501
	Mmrn1	-0.6848	0.622092	0.947631	0.991111	6.41552	10.3358	0.0111411	1.95307
	Tpm4	-0.678356	0.624877	0.399002	0.811111	0.959169	1.53738	0.0237703	1.62397
	Ntn1	-0.675682	0.626036	0.471322	0.751111	0.694966	1.11151	0.0425032	1.37158
	Ephx1	-0.672141	0.627575	0.488778	0.537778	0.731342	1.16687	0.0439184	1.35735
	Sec62	-0.668134	0.62932	0.551122	0.886667	0.941938	1.49905	0.0273482	1.56307
	Ltbp4	-0.649048	0.637701	0.860349	0.982222	2.92154	4.59083	0.0214365	1.66885
	Eif1	-0.647711	0.638292	0.730673	0.98	2.92154	4.58657	0.0219047	1.65946
	Timp3	-0.64691	0.638647	0.947631	0.991111	6.08431	9.54791	0.0179777	1.74527
	mt-Nd5	-0.644818	0.639573	0.600998	0.857778	1.17742	1.844	0.0297274	1.52684
	Cd47	-0.642415	0.640639	0.653367	0.891111	1.92791	3.01513	0.0231015	1.63636
	Ubc	-0.634686	0.644081	0.63591	0.786667	1.48949	2.31671	0.0360189	1.44347
	Rps29	-0.620226	0.650569	0.992519	0.991111	9.82717	15.1395	0.0193285	1.7138
	mt-Nd4l	-0.618958	0.651141	0.743142	0.844444	1.5833	2.43595	0.0395015	1.40339
	Rps17	-0.596594	0.661313	0.693267	0.906667	1.60244	2.42743	0.0410812	1.38636
