# Supplementary material for: Molecular determinants of cardiac lymphatic dysfunction in a chronic pressure-overload model
Source: EMBO Mol Med. 2025 Dec 11;18(1):325–55. doi: 10.1038/s44321-025-00345-w (PMC12808729; doi:10.1038/s44321-025-00345-w)
Supplement: Supplementary file 13 — Dataset EV11 [file 44321_2025_345_MOESM13_ESM.xlsx]

## Sheet: metadata
	Dataset EV11: DEGs in global BEC, vBEC and LEC clusters, respectively: TAC vs Sham in C57 mice
	34 DEGs in cardiac ECs from TAC-operated C57 mice, defined by comparing with separate EC cluster in sham-operated mice
	Genes in each cluster are sorted by fold-change (FC).
	Only genes with average expression level >0.3 in each cluster are included

## Sheet: dataset EV11
	BEC cluster																vBEC cluster																LEC cluster
	Genes with lower expression in TAC (n=6)								Genes with higher expression in TAC (n=13)								Genes with lower expression in TAC (n=9)								Genes with higher expression in TAC (n=3)								Genes with lower expression in TAC (n=2)								Genes with higher expression in TAC (n=1)
	gene	avg_log2FC	FC	sham average	TAC average	p_val_adj	-Log10 (pvalue)		gene	avg_log2FC	FC	sham average	TAC average	p_val_adj	-Log10 (pvalue)		gene	avg_log2FC	FC	sham average	TAC average	p_val_adj	-Log10 (pvalue)		gene	avg_log2FC	FC	sham average	TAC average	p_val_adj	-Log10 (pvalue)		gene	avg_log2FC	FC	sham average	TAC average	p_val_adj	-Log10 (pvalue)		gene	avg_log2FC	FC	sham average	TAC average	p_val_adj	-Log10 (pvalue)
	Dbp	-3.16378	0.111585	1.41679	0.156982	1.59265e-31	30.7979		Cdkn1a	2.05729	4.16203	0.343464	1.439	1.044e-08	7.9813		Ftl1-ps1	-1.88372	0.270985	1.04748	0.278712	0.00022242	3.65283		Klf4	1.42791	2.69056	3.05034	8.19414	0.00022242	3.65283		Uba52	-1.72483	0.302535	6.79821	2.05136	6.95522e-09	8.15769		Hspa5	1.23566	2.35489	1.17288	2.77191	0.0185833	1.73088
	Uba52	-1.88795	0.270191	6.15264	1.65855	4.24878e-17	16.3717		Hsp90aa1	1.73219	3.32231	0.858661	2.85639	2.55231e-08	7.59307		Uba52	-1.85194	0.27702	11.1309	3.06583	4.49473e-13	12.3473		Dnaja1	1.17054	2.25097	1.84171	4.14584	0.00334698	2.47535		Gstp1	-1.26944	0.41482	1.03841	0.426448	0.0398418	1.39966
	Uba52rt	-1.05078	0.482708	1.62155	0.781498	0.00033181	3.47911		Slc38a2	1.28842	2.44261	0.604365	1.47995	0.000203313	3.69184		Rps18-ps6	-1.78482	0.290212	1.00143	0.28568	0.00022242	3.65283		Hspa8	0.837508	1.78696	5.06472	9.02331	0.0322717	1.49118
	Rpl9-ps6	-1.02263	0.492218	1.60173	0.787186	0.000725125	3.13959		Apold1	1.26306	2.40004	0.41612	1.00332	0.00235503	2.628		Gstp1	-1.34156	0.394594	1.0705	0.418068	0.00848884	2.07115
	Tspan4	-0.978135	0.507636	1.00728	0.510761	0.0061692	2.20977		Adamts1	1.19728	2.29306	0.690231	1.58575	0.00745533	2.12753		Rpl9-ps6	-1.29989	0.406158	2.96976	1.19846	0.000500241	3.30082
	Pim3	-0.924475	0.526872	1.37716	0.72462	0.00901032	2.04526		Dnaja1	1.13893	2.20218	2.06739	4.54907	0.000539153	3.26829		Uba52rt	-1.18226	0.440661	2.83164	1.24027	0.00334698	2.47535
									Hsp90ab1	1.1252	2.18132	4.34284	9.45874	0.00031974	3.4952		Selenop	-1.08006	0.473008	11.1309	5.23979	0.0249027	1.60375
									Cldn5	1.05685	2.08039	0.984158	2.04873	0.0313679	1.50351		Cfh	-1.03519	0.487952	31.689	15.3919	0.0130026	1.88597
									Klf4	1.03371	2.04729	2.57598	5.268	0.00347794	2.45868		Hmcn1	-0.937401	0.522173	7.15967	3.72081	0.0296839	1.52748
									Mat2a	0.982178	1.97545	1.05681	2.08854	0.0108213	1.96572
									Nes	0.936292	1.9136	0.640693	1.22856	0.0384916	1.41463																											s
									Dusp1	0.921712	1.89436	1.89896	3.59466	0.023706	1.62514
									Hspa8	0.870128	1.82783	3.96966	7.24507	0.0171808	1.76496
