# Supplementary material for: Molecular determinants of cardiac lymphatic dysfunction in a chronic pressure-overload model
Source: EMBO Mol Med. 2025 Dec 11;18(1):325–55. doi: 10.1038/s44321-025-00345-w (PMC12808729; doi:10.1038/s44321-025-00345-w)
Supplement: Supplementary file 14 — Dataset EV12 [file 44321_2025_345_MOESM14_ESM.xlsx]

## Sheet: metadata
	Dataset EV12: DEGs in human LECs in vitro (Il1β versus Ctrl)
	7231 DEGs in human LEC exposed for 24h to IL-1beta, as compared with control untreated cells
	Genes are sorted by fold-change (FC)
	Only genes with average expression level >0.25 fpkm in both groups are included

## Sheet: dataset EV12
	Genes with lower expression after IL1β-stimulation (n=3544)								Genes with higher expression after IL1β-stimulation (n=3687)
	gene	avg_log2FC	FC	Ctrl (Fpkm)	IL1b (Fpkm)	p_val_adj	-Log10 (pvalue)		gene	avg_log2FC	FC	Ctrl (Fpkm)	IL1b (Fpkm)	p_val_adj	-Log10 (pvalue)
	PDK4	-9.17647	0.00172825	284.419	0.43519	0	>500		IL6	11.3606	2629.47	0.388248	1079.49	0	>500
	GJA4	-6.96811	0.00798714	65.5178	0.457272	4.25904e-282	281.371		CXCL5	10.8913	1899.31	0.268346	473.016	0	>500
	RAMP3	-6.78444	0.00907153	142.035	1.13953	4.63268e-175	174.334		CXCL6	10.656	1613.51	0.674805	991.119	0	>500
	LYVE1	-6.67043	0.00981749	373.59	3.2664	0	>500		CXCL3	9.98482	1013.28	0.763852	703.994	0	>500
	INHBB	-6.0106	0.0155106	18.5971	0.251971	3.26012e-174	173.487		SELE	9.41753	683.849	1.26107	773.291	0	>500
	SESN3	-5.82506	0.0176394	27.065	0.420947	6.77033e-200	199.169		CXCL2	9.05854	533.201	1.69753	819.487	1.69395e-289	288.771
	FST	-5.65186	0.0198894	200.554	3.68084	7,43E-317	>500		CXCL8	8.50622	363.603	14.9101	4825.1	0	>500
	HIF3A	-5.41793	0.0233906	19.8751	0.353539	2.16906e-207	206.664		CCL20	8.22337	298.87	3.47383	941.999	5.64398e-262	261.248
	CRACR2B	-5.41465	0.0234438	23.6552	0.430139	3.1762e-114	113.498		CXCL1	7.94658	246.695	22.7329	5014.43	0	>500
	CDKN1C	-5.40067	0.0236721	45.063	0.909033	2.3024e-161	160.638		CCL5	7.35375	163.569	0.703136	110.067	1.09386e-187	186.961
	SLC2A12	-5.38687	0.0238995	63.1745	1.34906	3.47751e-256	255.459		MMP10	7.19403	146.426	3.55075	466.48	0	>500
	SELENOP	-5.34688	0.0245713	60.0423	1.30799	2.25093e-247	246.648		CX3CL1	6.88406	118.116	7.62869	802.436	0	>500
	CNTNAP3C	-5.0844	0.0294742	11.5035	0.293739	6.8322e-61	60.1654		TLR2	6.85465	115.733	0.281573	44.0311	2.11781e-283	282.674
	FAM198B	-5.04075	0.0303797	35.0354	0.941219	1.36153e-254	253.866		FCGR2A	6.38759	83.7252	0.510315	32.5609	4.01566e-59	58.3962
	SLC45A4	-4.9568	0.0321999	11.2035	0.282642	5.97801e-183	182.223		OLFM1	6.24718	75.9607	1.61163	105.788	1.69195e-241	240.772
	GCNT1	-4.93476	0.0326956	9.49101	0.262732	1.25187e-137	136.902		ACKR3	6.20674	73.8609	12.5645	747.8	2.60315e-274	273.585
	METTL7A	-4.79671	0.0359788	14.7395	0.478756	7.60479e-121	120.119		EBI3	5.99375	63.7236	2.35227	134.413	3.6329e-237	236.44
	GPR146	-4.76794	0.0367033	35.2446	1.22278	1.18114e-122	121.928		VCAM1	5.78001	54.9484	2.21187	109.439	2.61593e-136	135.582
	CXADR	-4.70535	0.0383309	18.5871	0.683084	6.48992e-196	195.188		RND1	5.77466	54.7452	0.894732	44.9235	2.68113e-199	198.572
	NOS3	-4.604	0.0411204	16.0043	0.574339	1.46417e-149	148.834		ZC3H12A	5.77147	54.6242	1.35953	63.2661	1.8135e-243	242.741
	NTN4	-4.58401	0.0416941	500.569	18.4897	9.43818e-158	157.025		MT2A	5.75695	54.0772	69.5777	3338.53	1.61119e-175	174.793
	TLL1	-4.57911	0.0418359	9.88272	0.353451	4.81198e-151	150.318		GBP1	5.74566	53.6556	1.6013	76.5874	1.84268e-242	241.735
	STON2	-4.52464	0.0434458	16.5347	0.568088	1.00762e-107	106.997		C1R	5.74317	53.5634	0.330632	16.891	6.34046e-67	66.1979
	TNFRSF11A	-4.51197	0.043829	13.8915	0.495974	1.18546e-142	141.926		MT1X	5.65142	50.2628	0.398765	19.6144	4.22281e-31	30.3744
	TBX1	-4.4857	0.0446344	133.957	5.40587	5.49761e-165	164.26		ETV4	5.64039	49.8799	0.42559	18.3886	6.3574e-138	137.197
	ADAMTS18	-4.48078	0.0447868	9.61888	0.382571	5.95512e-136	135.225		LITAF	5.51931	45.8647	0.687669	24.141	2.42122e-174	173.616
	SLCO2A1	-4.47298	0.0450296	28.1577	1.18864	1.52987e-185	184.815		CBR3	5.5177	45.8134	0.309218	13.1663	5.18512e-25	24.2852
	ITGBL1	-4.46583	0.0452534	9.56185	0.410627	3.88648e-86	85.4104		PCDH1	5.50582	45.4377	1.08134	44.9154	2.19127e-216	215.659
	CCDC74A	-4.45386	0.0456305	7.41995	0.273731	1.36974e-33	32.8634		IL7R	5.48152	44.6787	0.38556	15.7818	1.09965e-129	128.959
	MFAP3L	-4.39093	0.047665	19.3438	0.830957	3.75395e-182	181.426		SOD2	5.47416	44.4515	36.7969	1938.2	4.01543e-270	269.396
	DPP4	-4.38691	0.0477979	89.8063	3.78729	1.55188e-156	155.809		ICOSLG	5.46674	44.2236	0.704284	28.6163	1.16992e-241	240.932
	TACSTD2	-4.38563	0.0478404	85.0041	3.62916	5.80462e-221	220.236		SP6	5.44775	43.6453	0.779821	31.051	5.70516e-135	134.244
	OLFML3	-4.36065	0.0486758	13.3827	0.561707	1.15897e-47	46.9359		CCL2	5.35192	40.8402	131.673	4775.53	2.47027e-215	214.607
	BCHE	-4.34768	0.0491153	8.17361	0.324206	2.32485e-38	37.6336		ICAM1	5.30756	39.6035	16.9174	595.278	2.90663e-241	240.537
	CD34	-4.30223	0.0506872	94.4558	4.19939	2.70872e-173	172.567		NFKBIZ	5.26098	38.3453	3.30203	115.061	3.74452e-262	261.427
	HSD17B2	-4.29467	0.0509538	182.966	8.44247	5.82474e-134	>500		SERPINE1	5.24841	38.0128	156.423	5301.39	0	>500
	RUNX1T1	-4.24837	0.0526154	6.27278	0.277336	4.022e-101	100.396		TRAF1	5.18563	36.3941	1.09893	38.891	7.57133e-233	232.121
	SLC40A1	-4.22526	0.0534649	107.798	5.16413	4.55062e-169	168.342		TOMM6	5.17841	36.2123	0.876861	30.533	5.29632e-17	16.276
	OTOF	-4.18291	0.0550578	7.47859	0.249782	9.315e-90	89.0308		BIRC3	5.11612	34.6822	1.08993	34.2466	1.92573e-194	193.715
	GFRA1	-4.17231	0.0554636	15.2409	0.745689	3.61294e-155	154.442		TNFAIP2	5.03682	32.8273	14.4202	431.833	6.28973e-278	277.201
	HOXD9	-4.16775	0.0556396	33.7117	1.66906	1.00657e-121	120.997		POU2F2	5.0107	32.2382	0.405755	11.8861	3.50129e-128	127.456
	ABCA4	-4.10738	0.0580169	141.036	7.24981	1.10449e-201	200.957		C2CD4A	4.98042	31.5686	0.605764	17.1988	3.15268e-159	158.501
	SFRP1	-4.10277	0.0582029	17.8288	0.923709	2.12839e-147	146.672		GK	4.95386	30.9928	0.721935	22.7897	2.13106e-203	202.671
	FAXDC2	-4.04704	0.0604952	28.4012	1.61233	9.32105e-134	133.031		SLC2A1	4.93634	30.6186	2.44353	67.1763	3.47265e-234	233.459
	NR1H3	-4.03619	0.0609517	32.3465	1.67707	4.54455e-107	106.343		G0S2	4.93091	30.5037	0.748977	20.9497	2.26057e-64	63.6458
	EMCN	-4.00064	0.0624724	28.4738	1.48043	6.34189e-80	79.1978		FP565260,3	4.92391	30.3561	1.02883	28.557	7.8215e-161	160.107
	GHR	-3.99466	0.0627317	12.349	0.666564	6.82091e-96	95.1662		HMGA2	4.92105	30.296	1.84636	48.0803	5.1077e-124	123.292
	TFF3	-3.98987	0.0629405	125.647	7.0208	1.57813e-81	80.8019		PLA1A	4.86879	29.2181	11.6141	306.203	4.52154e-275	274.345
	SLC30A3	-3.98434	0.0631822	38.0705	2.13071	2.96263e-146	145.528		NRCAM	4.81406	28.1304	0.397739	10.7079	6.25379e-151	150.204
	PHLDB3	-3.92744	0.0657238	18.4187	1.24825	7.40898e-80	79.1302		MAP3K8	4.80573	27.9685	2.26141	44.9178	3.26674e-186	185.486
	KAT2B	-3.91063	0.0664942	12.2836	0.722457	2.71096e-94	93.5669		SYT9	4.80206	27.8974	0.63628	16.0505	3.14778e-127	126.502
	CCDC74B	-3.88981	0.0674609	5.131	0.282665	6.79647e-16	15.1677		SPRY4	4.79924	27.843	0.638838	16.5319	5.73661e-89	88.2413
	RNASE4	-3.8718	0.0683079	12.1991	0.731856	2.1697e-73	72.6636		SLC25A37	4.76427	27.1761	3.67481	85.2381	8.80004e-175	174.056
	MYCN	-3.86001	0.0688684	6.24098	0.382739	7.90578e-40	39.1021		RASD1	4.73273	26.5885	1.22697	29.0449	3.61576e-109	108.442
	RAB11FIP1	-3.85616	0.0690526	36.9642	2.30519	1.80896e-147	146.743		AMPD3	4.72159	26.384	1.84701	37.1522	6.9667e-203	202.157
	CAVIN2	-3.85231	0.0692373	310.308	19.1613	1.85456e-196	195.732		TNFSF15	4.71983	26.3518	0.641945	14.9598	1.65817e-105	104.78
	PRICKLE1	-3.828	0.0704137	7.07671	0.32714	8.24313e-53	52.0839		TNFAIP3	4.70309	26.0479	4.53279	100.989	2.80539e-273	272.552
	KLHL4	-3.82602	0.0705102	22.3313	1.40105	2.33342e-142	141.632		ADAMTS9	4.68622	25.745	3.44982	82.0952	2.90977e-203	202.536
	AC009336,2	-3.76464	0.0735748	4.73026	0.304459	1.93817e-27	26.7126		EPS8L2	4.68159	25.6624	0.597034	14.278	1.46977e-124	123.833
	TMEM88	-3.74176	0.0747513	14.4962	0.949115	1.33107e-31	30.8758		MMP1	4.66003	25.2819	7.44184	167.511	4.62008e-143	142.335
	NR2F1	-3.73676	0.0750107	86.4754	5.7924	4.27344e-185	184.369		CSF2RB	4.62788	24.7246	0.806041	15.6834	1.28222e-123	122.892
	GCOM1	-3.73511	0.0750967	12.79	0.842507	4.72584e-117	116.326		PTGS2	4.61784	24.5532	5.19088	113.19	1.37893e-167	166.86
	DTX4	-3.73315	0.0751985	60.7281	4.08818	4.72278e-143	142.326		WNK4	4.6021	24.2867	2.10354	45.5223	2.44149e-130	129.612
	CTSF	-3.73167	0.075276	50.0107	3.34756	7.29087e-146	145.137		LAMC2	4.54955	23.4181	0.96102	19.8638	5.18853e-207	206.285
	BCAM	-3.66287	0.0789526	50.9153	3.56501	2.63141e-166	165.58		GAL	4.51766	22.9061	0.305146	6.69155	1.43196e-34	33.8441
	IGSF1	-3.64532	0.0799186	13.1714	0.882936	4.22959e-97	96.3737		PIM2	4.50899	22.7688	1.97417	39.2985	1.25112e-171	170.903
	TMEM25	-3.64376	0.0800052	12.2722	0.817893	1.18786e-67	66.9252		CXCL11	4.50188	22.6569	0.26008	5.45118	5.39845e-42	41.2677
	AC007998,2	-3.62591	0.0810014	8.83441	0.615446	4.8211e-10	9.31685		TNFRSF11B	4.4633	22.059	1.71934	33.9559	8.5678e-155	154.067
	BCL2L10	-3.62335	0.0811454	4.24176	0.290939	2.15778e-21	20.666		PLAUR	4.39007	20.9673	5.19458	95.0833	6.51081e-223	222.186
	GSTM2	-3.61649	0.081532	5.95018	0.388416	7.91921e-27	26.1013		OR2I1P	4.38662	20.9173	8.37218	156.413	4.30913e-192	191.366
	SLC45A3	-3.61309	0.0817242	25.613	1.86578	5.12487e-119	118.29		UBD	4.35015	20.3951	15.6932	288.478	6.71827e-91	90.1727
	MYZAP	-3.60691	0.0820751	63.0077	4.55078	3.04269e-122	121.517		INHBA	4.34594	20.3357	1.28279	23.1742	7.70184e-159	158.113
	PLIN5	-3.58535	0.0833109	21.3684	1.56478	8.82479e-56	55.0543		SLC41A1	4.34418	20.3109	8.95634	161.587	2.5877e-165	164.587
	SLC6A15	-3.58085	0.0835711	4.28445	0.331748	3.39074e-47	46.4697		NOCT	4.32919	20.1009	1.6516	29.7199	8.75834e-106	105.058
	VLDLR	-3.5775	0.0837658	11.3235	0.878679	1.25077e-114	113.903		PDLIM4	4.3034	19.7448	5.05489	91.7551	8.10326e-171	170.091
	TSC22D1	-3.57684	0.0838039	110.55	7.59296	2.08183e-161	160.682		SEMA7A	4.27369	19.3424	0.432087	7.57626	1.09932e-72	71.9589
	ACE	-3.56017	0.0847777	31.5141	2.38203	2.35237e-149	148.628		SLC7A11	4.25527	19.0969	0.652286	11.1117	1.8867e-139	138.724
	LMNTD2	-3.52752	0.0867184	4.17195	0.32778	1.23393e-26	25.9087		F2RL3	4.14551	17.698	3.03937	48.0434	4.93885e-178	177.306
	MAN1A1	-3.52052	0.0871399	65.0181	5.0457	1.8525e-145	144.732		MT1E	4.04137	16.4654	4.41742	65.4744	4.87041e-107	106.312
	AC093512,2	-3.51938	0.087209	24.0391	1.8655	0.000133864	3.87334		JAK3	4.00085	16.0095	0.567334	8.31305	1.30771e-89	88.8835
	HOXD10	-3.501	0.0883271	17.8799	1.40472	2.44485e-65	64.6117		HAS3	3.98315	15.8142	2.52035	37.0371	9.39636e-171	170.027
	SDC2	-3.49804	0.0885082	21.116	1.65844	5.70195e-106	105.244		CLDN1	3.96549	15.6219	1.13375	15.8142	8.57215e-87	86.0669
	CTSD	-3.47817	0.0897359	618.411	48.6459	6.89086e-174	173.162		TNFAIP8	3.92082	15.1455	0.991948	10.9814	3.36538e-132	131.473
	PKHD1L1	-3.46071	0.0908287	29.3956	2.38344	1.19549e-87	86.9225		IGFBP5	3.91502	15.0848	1.02051	13.7433	2.06808e-57	56.6844
	CCL14	-3.45394	0.0912556	39.0093	3.00422	2.0707e-49	48.6839		SNAI1	3.89676	14.8951	1.06764	14.2483	1.58517e-36	35.7999
	ZNF467	-3.44724	0.0916805	15.8462	1.2482	5.98439e-78	77.223		C2CD4B	3.89604	14.8876	7.37825	98.9518	9.43246e-76	75.0254
	TINAGL1	-3.44473	0.09184	324.367	26.6114	8.5119e-164	163.07		ADAMTS4	3.87117	14.6332	1.19107	15.2846	9.0651e-132	131.043
	SPIN4	-3.43883	0.0922165	12.1041	0.995345	5.97129e-87	86.2239		PDCD1LG2	3.85986	14.5189	0.774627	10.1119	1.38513e-58	57.8585
	GNG7	-3.43859	0.0922322	3.33206	0.27125	4.64128e-24	23.3334		SLC12A2	3.85636	14.4837	9.00094	116.609	2.20625e-162	161.656
	ADIRF	-3.40441	0.0944434	4.94466	0.405779	1.25528e-19	18.9013		POPDC2	3.85631	14.4832	0.57311	8.00655	6.9059e-39	38.1608
	NR3C2	-3.37967	0.0960767	3.43032	0.283717	6.29974e-39	38.2007		GCH1	3.84401	14.3602	5.86134	78.1446	3.02699e-177	176.519
	PARD6G	-3.37541	0.0963611	33.8279	2.86088	4.66394e-138	137.331		TNFRSF6B	3.81615	14.0856	1.26223	16.0547	7.84414e-34	33.1055
	EFCC1	-3.37184	0.0965998	3.19937	0.273	2.26759e-22	21.6444		RIPK2	3.7742	13.6819	23.2199	280.928	1.42859e-186	185.845
	ALDH3A2	-3.3713	0.0966357	40.7884	3.43968	1.27877e-138	137.893		MYLK	3.76737	13.6173	2.0116	26.4075	5.3756e-177	176.27
	PDGFC	-3.36893	0.0967947	23.8425	1.63801	6.63655e-116	115.178		CPED1	3.76253	13.5717	0.591581	6.04686	1.18248e-58	57.9272
	KCTD12	-3.35716	0.0975877	440.946	38.2499	1.26347e-122	121.898		ST5	3.73937	13.3555	5.21368	55.0568	2.56487e-163	162.591
	GAMT	-3.34502	0.098412	4.75096	0.370425	1.2366e-24	23.9078		IL34	3.70098	13.0049	0.931032	11.3453	1.8539e-53	52.7319
	PDGFD	-3.34318	0.0985376	25.4052	2.26	6.37959e-132	131.195		PLEK2	3.70038	12.9995	0.292364	3.51376	8.58415e-28	27.0663
	SLC38A4	-3.33419	0.0991534	5.28514	0.410845	1.1532e-26	25.9381		PDZD2	3.6874	12.8831	0.284614	3.27203	4.51849e-63	62.345
	NEXN	-3.33003	0.0994401	25.7544	2.08423	2.19733e-34	33.6581		HRH1	3.65093	12.5615	1.02	14.4465	8.46421e-94	93.0724
	ZSWIM5	-3.31222	0.100675	8.25153	0.740656	4.43084e-78	77.3535		SERPINB8	3.64748	12.5314	2.10517	22.3219	2.59973e-84	83.5851
	CPT1A	-3.30457	0.10121	89.4083	8.08995	9.45855e-153	152.024		GULP1	3.62734	12.3577	0.529608	4.76413	1.87403e-35	34.7272
	SNCB	-3.28467	0.102616	3.31281	0.263837	4.53636e-17	16.3433		EVA1A	3.61386	12.2428	3.99538	45.0938	5.66092e-109	108.247
	CYYR1	-3.27988	0.102957	10.5741	0.972003	4.34017e-62	61.3625		COL27A1	3.604	12.1594	0.626743	6.89707	5.21742e-81	80.2825
	BMP4	-3.27466	0.103331	82.4069	7.63729	2.49794e-97	96.6024		RAC2	3.60358	12.1559	18.3949	199.441	1.50923e-157	156.821
	PLCD3	-3.26978	0.103681	7.59627	0.696451	5.93793e-72	71.2264		GLIPR1	3.59155	12.0549	1.18167	12.9861	8.00289e-62	61.0968
	CNTNAP3	-3.26916	0.103726	33.2009	3.54802	1.89087e-151	150.723		CPXM1	3.58977	12.04	0.678608	7.36723	1.75719e-45	44.7552
	GLRB	-3.26905	0.103734	15.6306	1.43757	7.18277e-80	79.1437		STC2	3.58798	12.0252	3.07928	33.4671	5.09536e-143	142.293
	EFEMP1	-3.26549	0.10399	7191.25	642.34	6.83681e-144	143.165		BCL6	3.58778	12.0234	0.890812	9.68123	2.30767e-55	54.6368
	HOXD4	-3.2634	0.10414	6.47233	0.596604	6.58842e-15	14.1812		CITED4	3.58347	11.9876	3.00281	32.3367	5.9752e-60	59.2236
	LTBP1	-3.25924	0.104441	61.6025	6.29529	3.30393e-141	140.481		APLN	3.5493	11.707	1.622	17.1154	2.01841e-74	73.695
	HTR1B	-3.24686	0.105341	4.48804	0.419555	9.04912e-24	23.0434		MAPKBP1	3.53838	11.6187	2.23197	22.9329	3.39615e-137	136.469
	AMH	-3.24462	0.105505	7.07622	0.666129	3.32019e-19	18.4788		VEGFC	3.52609	11.5202	0.996149	10.2892	5.63901e-40	39.2488
	WSB1	-3.23202	0.10643	592.575	42.0756	4.13677e-70	69.3833		CTSS	3.52603	11.5197	11.9991	128.538	1.50457e-152	151.823
	NOXA1	-3.22564	0.106902	6.50063	0.61304	3.89811e-28	27.4091		CD93	3.50346	11.3409	5.90315	59.9557	6.63484e-146	145.178
	MBOAT1	-3.22443	0.106991	5.48559	0.520419	1.77856e-26	25.7499		TLE3	3.49516	11.2758	2.9532	30.4857	7.6021e-140	139.119
	C2CD4C	-3.19911	0.108886	5.02207	0.480909	1.02993e-34	33.9872		C1QTNF1	3.47666	11.1322	10.9968	88.7732	1.211e-130	129.917
	NUPR1	-3.19905	0.10889	36.2169	4.17951	2.08651e-90	89.6806		DUSP16	3.47614	11.1281	2.89191	29.5791	4.19641e-151	150.377
	RENBP	-3.19734	0.10902	29.9872	2.92019	1.52595e-57	56.8165		ARHGAP22	3.4684	11.0686	0.344319	3.09419	4.36434e-27	26.3601
	FAT4	-3.18644	0.109847	6.08027	0.593643	1.24533e-81	80.9047		PDGFRL	3.4506	10.9329	0.468589	4.64602	1.55445e-24	23.8084
	ALDH1A1	-3.18572	0.109902	1190.06	116.957	1.62397e-116	115.789		F2RL1	3.44354	10.8795	12.3449	108.686	8.4255e-116	115.074
	ASAH1	-3.17589	0.110653	92.5003	8.60129	1.32076e-116	115.879		SLC22A4	3.44069	10.8581	1.50441	14.7221	2.21377e-57	56.6549
	KBTBD11	-3.1694	0.111152	47.4878	4.73498	1.7549e-98	97.7557		MRGPRX4	3.41519	10.6678	0.288067	2.84047	7.32302e-15	14.1353
	RAB6B	-3.15855	0.111991	5.08289	0.572575	9.17802e-37	36.0373		PMAIP1	3.40481	10.5913	7.17863	70.0649	2.02608e-125	124.693
	GDF7	-3.15835	0.112006	5.52678	0.553651	8.82168e-63	62.0544		MSX1	3.40305	10.5784	0.404962	3.85295	1.88352e-27	26.725
	C20orf204	-3.15624	0.11217	4.93826	0.413822	4.56644e-16	15.3404		IL32	3.39997	10.5559	36.5791	359.53	1.31876e-126	125.88
	TM7SF2	-3.15094	0.112583	7.01775	0.675082	2.03213e-26	25.692		C3	3.39426	10.5142	0.578861	5.37307	1.91405e-62	61.718
	SORT1	-3.14711	0.112882	10.3668	1.04604	6.28062e-84	83.202		LTB	3.39077	10.4887	16.4848	155.482	1.05581e-112	111.976
	CLEC4M	-3.14448	0.113088	13.3891	1.38329	1.85886e-38	37.7308		SELENOM	3.35437	10.2274	11.1459	102.335	3.81494e-113	112.419
	NYAP1	-3.13865	0.113546	3.25596	0.340094	2.07176e-28	27.6837		TNIP1	3.34745	10.1784	44.8387	404.086	7.42644e-148	147.129
	EPB41L1	-3.13594	0.11376	13.5568	1.62314	1.82576e-46	45.7386		SLC39A14	3.34514	10.1622	30.9502	285.156	1.29402e-110	109.888
	RBP1	-3.124	0.114705	292.402	29.2149	1.40038e-116	115.854		PALLD	3.34284	10.146	10.1163	87.0392	1.37319e-86	85.8623
	LIMCH1	-3.11277	0.115601	12.1749	1.28134	1.2463e-78	77.9044		CSF1	3.33898	10.1189	11.9154	108.733	8.49945e-155	154.071
	SLC1A1	-3.11095	0.115747	2.93783	0.297844	7.17841e-23	22.144		STUM	3.33524	10.0927	0.660172	6.07406	4.88163e-91	90.3114
	RAPGEF4	-3.10936	0.115875	10.113	1.00475	3.03911e-56	55.5173		SPOCD1	3.31884	9.9786	0.371316	3.41091	5.89028e-27	26.2299
	AVPI1	-3.07916	0.118326	4.07758	0.427162	8.1937e-18	17.0865		NPR1	3.29906	9.84276	1.96444	17.3728	3.07799e-86	85.5117
	CACFD1	-3.0705	0.119038	6.98525	0.723219	4.84e-19	18.3152		ANKRD1	3.29349	9.80483	216.064	1886.97	8.36026e-134	133.078
	SORBS2	-3.06098	0.119826	95.3875	11.497	2.05526e-75	74.6871		CXCL16	3.28951	9.77779	1.77356	15.3316	8.50304e-69	68.0704
	TPD52	-3.05277	0.120511	25.0191	2.66029	3.04734e-92	91.5161		HIST2H2AA3	3.28295	9.73343	2.79629	24.648	1.22059e-35	34.9134
	PROX1	-3.04266	0.121358	44.5657	4.84495	2.66572e-81	80.5742		MYO1B	3.26742	9.62925	31.9812	274.739	5.04032e-129	128.298
	TENM3	-3.04024	0.121562	11.9104	1.28391	8.50334e-97	96.0704		MTMR11	3.23486	9.41432	0.31037	2.49373	9.67889e-21	20.0142
	HTRA3	-3.03632	0.121892	6.44531	0.697112	1.35747e-27	26.8673		IL15RA	3.18728	9.10892	12.0972	99.5626	1.38987e-119	118.857
	INPP4B	-3.03413	0.122077	5.11871	0.543899	1.66513e-47	46.7786		NBN	3.16791	8.98744	12.0542	102.705	1.75488e-126	125.756
	CFH	-3.02893	0.122519	3.04879	0.291375	2.31335e-24	23.6358		RNF19B	3.16783	8.98696	5.72792	46.1477	4.80881e-80	79.318
	RASSF9	-3.00485	0.12458	6.78629	0.747616	2.31471e-47	46.6355		WTAP	3.15955	8.93548	35.6496	337.736	1.02492e-143	142.989
	AC011498,4	-2.97818	0.126905	3.31833	0.372877	4.36284e-18	17.3602		RGS10	3.15522	8.90875	0.739687	5.95238	7.19887e-15	14.1427
	ALDH6A1	-2.97662	0.127043	6.82139	0.770582	2.98719e-58	57.5247		BATF3	3.11663	8.67358	0.606317	4.83626	7.66112e-18	17.1157
	FAM83D	-2.97496	0.127189	13.6065	1.54306	7.73724e-53	52.1114		USP54	3.11098	8.63969	1.81096	13.439	9.09913e-72	71.041
	FAM155B	-2.97032	0.127598	5.45561	0.615917	3.1203e-38	37.5058		HIST2H2AA4	3.10638	8.61217	2.69507	21.244	3.23324e-21	20.4904
	FCGRT	-2.9561	0.128862	115.185	13.0331	2.22359e-32	31.6529		OAS2	3.1049	8.60334	0.470279	3.37458	9.68316e-35	34.014
	WSCD1	-2.95521	0.128942	3.2254	0.353595	1.79202e-27	26.7467		CTHRC1	3.10231	8.5879	33.5521	263.009	2.45592e-120	119.61
	FAM189A2	-2.95121	0.1293	44.9176	4.70738	5.62904e-101	100.25		KCNN2	3.09981	8.57308	2.20116	15.8288	2.02478e-50	49.6936
	TMEM240	-2.94948	0.129454	3.68099	0.408693	6.08737e-15	14.2156		FOSL1	3.09479	8.54328	2.33472	20.2414	3.46001e-37	36.4609
	TC2N	-2.94263	0.130071	9.34885	1.02123	7.00315e-47	46.1547		MX1	3.0821	8.46847	0.56877	5.04487	6.92715e-33	32.1594
	REPS2	-2.94172	0.130153	3.38259	0.390771	1.865e-48	47.7293		ATF3	3.08072	8.46037	1.69549	13.2479	5.71346e-31	30.2431
	MMP17	-2.9403	0.130281	10.7091	1.36505	7.12619e-46	45.1471		CD44	3.07754	8.44176	2.16788	16.3937	1.39913e-89	88.8541
	LONRF3	-2.93915	0.130385	4.83293	0.614329	1.33371e-23	22.8749		SOX7	3.06575	8.37302	9.51222	70.508	7.45475e-55	54.1276
	SH3BGRL2	-2.93755	0.130529	50.34	5.85523	2.05663e-115	114.687		IL4I1	3.05088	8.28715	0.86028	6.45717	8.63028e-30	29.064
	TM4SF18	-2.92801	0.131395	147.946	17.5484	5.07347e-72	71.2947		FAM126A	3.04038	8.22706	3.66072	28.0455	3.23938e-126	125.49
	CTSL	-2.91381	0.132695	473.049	51.9819	2.67772e-124	123.572		SLC2A6	3.02315	8.12942	7.77524	57.0062	3.82988e-67	66.4168
	TIMP3	-2.913	0.13277	519.105	61.5005	3.05582e-129	128.515		APOD	3.01813	8.10119	94.6436	687.407	9.75408e-114	113.011
	ZNF395	-2.90843	0.133191	8.40769	0.906633	3.88853e-47	46.4102		IRF1	3.01461	8.08141	12.3297	89.5787	4.43404e-110	109.353
	A2M	-2.89894	0.134071	2.82147	0.336482	7.70443e-32	31.1133		S1PR3	2.99792	7.9885	0.827992	6.25136	6.49206e-45	44.1876
	MAFB	-2.89871	0.134092	4.69239	0.561707	2.55178e-29	28.5932		EID3	2.99714	7.98414	0.28335	2.08017	1.78138e-14	13.7492
	RASSF4	-2.89239	0.13468	14.119	1.58182	9.44393e-58	57.0248		AP000944,2	2.9907	7.94858	1.98513	14.1431	5.87414e-67	66.2311
	HOXD8	-2.8895	0.134951	44.5121	5.40408	3.3231e-69	68.4785		COLGALT1	2.98509	7.91773	30.3429	215.078	1.99046e-118	117.701
	C1orf115	-2.88042	0.135802	110.445	13.4136	9.6938e-114	113.014		SENP3-EIF4A1	2.98367	7.90993	0.783381	5.66204	3.12005e-06	5.50584
	INKA2	-2.87171	0.136625	9.48616	1.1544	6.65192e-79	78.1771		OGFRL1	2.97365	7.8552	1.5576	10.8135	2.11365e-88	87.675
	B3GALT4	-2.86948	0.136836	6.23602	0.756324	1.75287e-20	19.7563		IFI30	2.95646	7.76216	8.31761	58.2593	1.18937e-43	42.9247
	MDFIC	-2.86064	0.137677	78.8585	9.95769	3.00945e-89	88.5215		CD74	2.94606	7.70643	1.46178	10.6887	3.61874e-20	19.4414
	FN3K	-2.85936	0.137799	4.62551	0.563492	1.62137e-18	17.7901		SPX	2.94382	7.69446	0.302845	1.86663	1.73825e-14	13.7599
	GIPC2	-2.8569	0.138034	14.1882	1.74731	3.81466e-69	68.4185		ADAP1	2.94297	7.68991	0.86078	5.99493	5.8733e-29	28.2311
	SRPX	-2.85143	0.138559	160.828	19.7516	4.71532e-114	113.326		IQCJ-SCHIP1	2.94267	7.68832	1.38645	8.59472	7.04834e-40	39.1519
	MEGF6	-2.8507	0.138629	40.3089	5.06766	1.2729e-44	43.8952		IL18BP	2.92047	7.57094	1.07972	9.90999	8.85893e-35	34.0526
	PLCB4	-2.84681	0.139003	3.94937	0.477917	7.79228e-40	39.1083		ANKRD33B	2.91304	7.53203	0.655635	4.45411	1.59121e-62	61.7983
	SNX10	-2.84186	0.139481	2.67239	0.319008	9.60492e-18	17.0175		P4HA2	2.88889	7.40699	7.62009	46.2315	7.39585e-74	73.131
	SLC22A18	-2.84052	0.13961	3.2884	0.403312	5.82179e-14	13.2349		AKIP1	2.8788	7.35536	17.4806	121.567	1.55926e-106	105.807
	MMRN1	-2.82816	0.140811	3105.97	386.867	4.4617e-67	66.3505		CDC42EP3	2.87201	7.32084	3.84735	23.7245	5.28137e-51	50.2773
	CMBL	-2.82337	0.14128	13.4609	1.70325	9.58895e-42	41.0182		NFKBIA	2.86566	7.28867	51.5379	335.436	2.37146e-93	92.625
	ITGB4	-2.82258	0.141357	18.052	2.28086	1.48288e-75	74.8289		AOX1	2.86158	7.26809	0.85836	5.45839	2.11193e-41	40.6753
	HYAL1	-2.81057	0.142539	3.42411	0.401268	5.39441e-18	17.2681		MEIS1	2.85708	7.24546	0.404161	2.62901	5.74224e-28	27.2409
	TFPI	-2.80729	0.142863	1360.96	178.94	6.33476e-94	93.1983		GGH	2.85442	7.23213	14.3399	93.2163	8.09049e-63	62.092
	LYNX1	-2.80214	0.143374	3.18051	0.358073	1.0116e-26	25.995		FRMD4A	2.84774	7.19873	6.10164	43.0971	1.91108e-91	90.7187
	EPHB1	-2.80187	0.143402	3.76203	0.47073	3.04974e-30	29.5157		GBP2	2.84407	7.18045	6.35439	39.8422	1.97594e-91	90.7042
	CADM4	-2.79969	0.143619	10.3107	1.32676	6.83798e-30	29.1651		PCDH12	2.84216	7.17094	2.14618	13.7382	1.10735e-85	84.9557
	NALCN	-2.79953	0.143634	11.4846	1.77267	1.11886e-55	54.9512		SERPINE2	2.83956	7.158	1.32026	8.93259	1.17072e-42	41.9315
	CCDC102B	-2.78913	0.144673	5.22783	0.854017	5.27783e-18	17.2775		FMNL1	2.83788	7.14966	1.40772	8.61427	5.51933e-52	51.2581
	THEM6	-2.77901	0.145691	24.6545	3.21966	5.05293e-58	57.2965		NUAK2	2.82126	7.06781	2.78447	17.5849	5.98368e-69	68.223
	NID1	-2.77268	0.146332	200.301	25.9621	8.64466e-81	80.0633		TSPAN15	2.82096	7.0663	16.6589	105.819	1.07328e-71	70.9693
	ARL4A	-2.77206	0.146395	275.535	32.6905	4.10236e-111	110.387		IKBKE	2.81278	7.02639	5.70273	36.7099	1.42712e-95	94.8455
	LRP5	-2.76507	0.147106	45.8999	5.98053	1.36967e-111	110.863		ADA	2.79025	6.91752	5.79824	37.6496	2.31737e-68	67.635
	CH25H	-2.76494	0.147119	2.01253	0.258003	5.6064e-13	12.2513		DTNA	2.78995	6.91607	0.349795	2.42356	9.96619e-28	27.0015
	ALDH2	-2.76463	0.147151	12.5667	1.89157	1.15266e-54	53.9383		ISG20	2.78227	6.87934	7.19384	42.128	1.92598e-63	62.7153
	AGFG2	-2.76286	0.147332	29.9818	3.89155	7.18006e-112	111.144		IL1RAP	2.76432	6.79428	0.666588	4.12203	9.69492e-29	28.0135
	DUSP4	-2.75705	0.147926	2.25558	0.302436	6.19541e-25	24.2079		DSE	2.76344	6.79014	0.781617	3.47458	1.87708e-48	47.7265
	ACSF2	-2.74997	0.148654	2.3808	0.32269	9.85965e-14	13.0061		ARHGDIB	2.7567	6.75849	13.2333	80.7111	1.61041e-67	66.7931
	ADHFE1	-2.74728	0.148931	5.86266	0.70258	3.05933e-22	21.5144		BCL9L	2.7487	6.72111	4.03182	23.9787	2.41458e-67	66.6172
	PTPRS	-2.74408	0.149262	3.54825	0.464647	1.73923e-37	36.7596		FBXO32	2.73821	6.67242	0.755963	4.50743	9.08316e-36	35.0418
	CASC10	-2.73972	0.149714	4.98543	0.663605	1.31203e-34	33.8821		CTSH	2.73515	6.65831	19.464	124.146	1.36791e-82	81.8639
	OPHN1	-2.71511	0.15229	2.22116	0.300628	1.11169e-34	33.954		PITPNM1	2.71218	6.5531	1.69158	9.83938	6.34382e-63	62.1976
	MVB12B	-2.71093	0.152731	11.9469	1.53375	4.80598e-66	65.3182		STEAP1	2.70722	6.53062	3.59417	20.8157	9.29426e-38	37.0318
	IFIT2	-2.70159	0.153723	9.25038	1.21472	2.64145e-44	43.5782		EBF1	2.70442	6.51798	0.316765	1.84056	4.59168e-17	16.338
	TRIM73	-2.70084	0.153803	3.99931	0.531766	3.13254e-12	11.5041		GLIS3	2.69023	6.45416	3.10584	14.1704	5.12594e-14	13.2902
	ANXA2R	-2.69996	0.153897	3.36548	0.568338	7.36156e-17	16.133		BHLHE40	2.68791	6.44378	4.01921	23.0724	2.58094e-47	46.5882
	HSD17B14	-2.68628	0.155363	6.40293	0.929155	6.51277e-15	14.1862		DDIAS	2.67192	6.37277	1.19239	6.19406	5.64604e-31	30.2483
	MALL	-2.68212	0.155812	4.36825	0.60648	2.1377e-19	18.6701		COBLL1	2.66167	6.32764	1.33831	8.59202	3.8131e-40	39.4187
	MAF	-2.68074	0.155961	28.2962	4.15528	2.88162e-66	65.5404		IL3RA	2.66083	6.32397	9.01731	51.58	1.62768e-92	91.7884
	DNAJB4	-2.67897	0.156153	190.083	26.3753	2.33204e-74	73.6323		ARMC9	2.65561	6.30114	0.747649	5.87169	1.56634e-32	31.8051
	CSGALNACT1	-2.6669	0.157465	38.5436	5.86597	1.45881e-79	78.836		IRAK2	2.64003	6.23344	8.93507	49.8984	2.54675e-88	87.594
	CCDC115	-2.66626	0.157534	25.7559	3.63684	8.99329e-45	44.0461		TLCD1	2.63789	6.2242	1.07489	6.0178	3.56032e-15	14.4485
	FAM124B	-2.66479	0.157695	6.50949	0.922232	3.86612e-27	26.4127		SPOCK1	2.63177	6.19786	0.740249	3.92515	3.00349e-19	18.5224
	ENDOD1	-2.66292	0.157899	26.105	3.67371	6.29431e-101	100.201		NCOA7	2.63015	6.19089	14.0021	102.075	2.01345e-75	74.6961
	NHLRC3	-2.65197	0.159103	6.56184	0.932353	6.23645e-33	32.2051		PHLDA2	2.61696	6.13457	3.59743	21.3398	4.62537e-29	28.3349
	LMO7	-2.64876	0.159457	10.4869	1.38387	2.1893e-38	37.6597		ABRACL	2.61184	6.11282	2.66444	14.7352	8.86173e-24	23.0525
	GUCY1A1	-2.64691	0.159661	5.17718	0.684392	2.92363e-31	30.5341		TNFRSF12A	2.6114	6.11097	12.135	66.8539	7.63285e-65	64.1173
	PECR	-2.62895	0.161662	1.93658	0.299275	7.15459e-13	12.1454		HOXB9	2.61096	6.1091	0.418831	2.28299	1.62992e-12	11.7878
	ATP8A1	-2.62675	0.161909	7.22811	1.05486	1.93833e-59	58.7126		SRC	2.60446	6.08162	2.25699	11.4007	3.09725e-65	64.509
	SLC30A4	-2.62469	0.162139	2.60975	0.377303	3.98707e-30	29.3993		CARD11	2.59251	6.03147	0.274902	1.51599	3.05692e-14	13.5147
	DLL1	-2.62406	0.162211	4.05177	0.560054	8.49102e-18	17.071		NFKB1	2.59157	6.02756	22.0888	119.99	3.73696e-107	106.427
	SNCG	-2.61738	0.162963	30.7507	4.46386	1.08114e-27	26.9661		CD40	2.58928	6.01797	4.62682	25.1379	3.20268e-43	42.4945
	LRCH2	-2.61533	0.163195	9.01548	1.30764	3.21152e-46	45.4933		RNF144B	2.58355	5.99414	1.61902	8.6858	2.00809e-46	45.6972
	PLCE1	-2.61467	0.163269	2.04444	0.293513	7.60433e-36	35.1189		NAV2	2.57848	5.97312	1.89243	9.13973	8.68571e-84	83.0612
	TMEFF1	-2.61175	0.163601	31.342	4.60984	3.7654e-43	42.4242		MCTP2	2.57816	5.97178	0.539279	2.89935	5.74389e-23	22.2408
	ARHGEF37	-2.61067	0.163723	10.5916	1.55505	2.58264e-41	40.5879		ETS1	2.57166	5.94493	38.6639	187.653	6.4951e-87	86.1874
	COMTD1	-2.60986	0.163815	9.12745	1.32685	2.34671e-22	21.6295		ITGA2	2.5696	5.93646	7.35413	37.4804	7.78148e-75	74.1089
	GALM	-2.60848	0.163972	2.19666	0.310614	2.9348e-10	9.53242		CDC42EP2	2.56837	5.9314	4.08116	21.6713	1.1684e-55	54.9324
	MAGI1	-2.60741	0.164093	20.99	3.12059	4.88831e-83	82.3108		GPR176	2.56336	5.91085	2.35642	12.4068	8.7318e-60	59.0589
	ST3GAL5	-2.60492	0.164377	2.9853	0.348308	5.75142e-19	18.2402		FLVCR2	2.5597	5.89586	0.567342	3.02516	2.77863e-23	22.5562
	CEACAM1	-2.60179	0.164734	129.668	18.8951	6.69768e-43	42.1741		TGFBI	2.55877	5.89204	5.00021	26.3753	2.94551e-57	56.5308
	SEMA3C	-2.59609	0.165386	24.2426	3.57572	3.95928e-62	61.4024		ANO9	2.55768	5.8876	3.33935	17.5651	9.68382e-60	59.014
	TGFB2	-2.59546	0.165459	49.7976	7.28343	2.30549e-41	40.6372		ARMCX2	2.55208	5.86478	44.8891	239.217	1.41033e-101	100.851
	OBSL1	-2.59288	0.165755	21.005	3.54504	7.5833e-75	74.1201		ID2	2.53541	5.79743	14.6354	77.1679	1.70839e-38	37.7674
	LDB2	-2.59269	0.165777	125.028	18.0918	3.23369e-75	74.4903		NFKBIE	2.53459	5.79414	5.96125	31.0653	2.68424e-60	59.5712
	RNF125	-2.5903	0.166052	3.21028	0.473723	3.8056e-32	31.4196		ACHE	2.53067	5.77839	2.65381	13.6997	1.64267e-36	35.7844
	CUBN	-2.58565	0.166588	1.73939	0.253979	7.67927e-28	27.1147		TRIM14	2.52764	5.76627	0.6806	3.703	6.54359e-27	26.1842
	ANO2	-2.58213	0.166994	4.94173	0.72244	4.52453e-29	28.3444		TRIB1	2.52714	5.76427	3.01938	15.4185	4.9361e-31	30.3066
	DEPP1	-2.58198	0.167012	120.686	17.959	1.21183e-95	94.9166		MSANTD3-TMEFF1	2.52247	5.74565	0.391075	2.03343	0.00760367	2.11898
	AL355312,5	-2.57672	0.167622	3.4144	0.524459	4.83773e-05	4.31536		SRGN	2.51617	5.7206	112.374	572.889	4.63652e-83	82.3338
	TSPAN7	-2.56926	0.168491	68.3347	10.3313	1.09611e-86	85.9601		MSN	2.51387	5.71149	168.376	853.637	2.52682e-67	66.5974
	SMAD9	-2.56288	0.169237	11.0244	1.66974	1.60702e-61	60.794		NOTCH2	2.51207	5.70436	0.603971	3.06675	2.85296e-38	37.5447
	DHRS13	-2.55754	0.169865	6.72229	1.01766	6.84065e-20	19.1649		NRP1	2.47613	5.56403	6.19992	30.82	1.76081e-87	86.7543
	septin 5	-2.55474	0.170195	11.6227	1.78913	8.63348e-19	18.0638		BATF	2.47494	5.55945	0.991505	4.97325	1.77686e-14	13.7503
	SLC16A11	-2.54946	0.170819	2.94164	0.409675	6.60978e-17	16.1798		RFX2	2.47449	5.5577	0.446262	2.44655	3.40918e-17	16.4673
	SOCS2	-2.54929	0.170839	30.3028	4.02731	2.77621e-60	59.5565		TCIM	2.47186	5.54757	9.93627	49.3825	3.18985e-45	44.4962
	CHRNA1	-2.54709	0.1711	3.85133	0.588004	8.04117e-16	15.0947		HDAC9	2.46994	5.54021	0.51107	2.77861	7.05314e-15	14.1516
	NUAK1	-2.53589	0.172433	14.7239	2.27558	5.32505e-63	62.2737		SLC15A3	2.46955	5.53873	2.23981	11.201	1.46437e-37	36.8343
	MTMR10	-2.53462	0.172585	37.3811	5.65691	6.44637e-83	82.1907		TAGLN2	2.46637	5.52651	64.3107	315.898	6.27838e-86	85.2022
	LEPR	-2.53458	0.17259	35.8255	5.47912	1.90602e-73	72.7199		SMAD3	2.4513	5.46909	7.04977	34.6238	1.49408e-84	83.8256
	GIMAP7	-2.53073	0.173052	85.5657	13.2342	2.17029e-86	85.6635		IL23A	2.44817	5.45723	0.309	1.5824	3.10797e-08	7.50752
	MAGED4B	-2.5302	0.173115	22.7511	3.46757	6.67141e-59	58.1758		ASNS	2.43728	5.41621	3.27614	15.1216	9.42224e-37	36.0258
	CALHM2	-2.50864	0.175721	14.875	2.32506	4.5106e-39	38.3458		FSD1L	2.4253	5.37139	0.369512	1.95839	8.13573e-26	25.0896
	FUCA1	-2.49601	0.177266	10.4709	1.64781	1.51399e-33	32.8199		CDON	2.42139	5.35686	0.46676	2.44497	1.71587e-30	29.7655
	AADAT	-2.49476	0.17742	3.38906	0.527329	2.79741e-16	15.5532		GBP3	2.41422	5.33032	6.65631	33.0409	2.22364e-74	73.6529
	SCPEP1	-2.48475	0.178656	17.8799	2.8573	4.32367e-35	34.3641		NFKB2	2.41421	5.33026	16.9828	80.3519	2.53155e-78	77.5966
	AC104452,1	-2.47752	0.179553	7.85687	1.28326	3.51425e-23	22.4542		CSRNP1	2.41122	5.31923	2.58957	12.4039	1.29087e-27	26.8891
	SYNE3	-2.46821	0.180715	2.50003	0.39542	7.34634e-35	34.1339		IL12A	2.4092	5.31179	0.300927	1.40908	4.34304e-08	7.36221
	MARC2	-2.46613	0.180976	15.0324	2.39271	1.47507e-37	36.8312		ARSJ	2.40218	5.28601	5.78298	27.4238	3.36445e-72	71.4731
	CBX7	-2.46438	0.181196	4.45626	0.727273	2.27351e-21	20.6433		ATP13A3	2.40158	5.28381	15.4828	70.6357	2.95008e-76	75.5302
	FOXN3	-2.46114	0.181603	25.0329	4.11151	1.10819e-80	79.9554		TUBA1C	2.39892	5.27408	40.1877	186.565	1.43221e-71	70.844
	LIPA	-2.45409	0.182492	74.0212	12.1638	6.9267e-80	79.1595		DRAM1	2.3982	5.27145	21.385	96.3185	7.79359e-72	71.1083
	DMTN	-2.45275	0.182662	56.8185	9.37197	1.48363e-64	63.8287		IRF8	2.38869	5.23683	4.60367	21.5882	2.53211e-58	57.5965
	TSPAN5	-2.45245	0.1827	81.692	13.3168	3.33095e-70	69.4774		DDIT4	2.38038	5.20675	15.5068	73.2006	8.65467e-17	16.0627
	ACER2	-2.45127	0.18285	2.0035	0.31913	6.91686e-15	14.1601		HK2	2.37284	5.17961	0.688866	3.20193	7.52934e-24	23.1232
	APOE	-2.44939	0.183087	2.30799	0.372697	1.20684e-11	10.9184		ACSL3	2.35902	5.1302	26.831	128.896	2.52823e-74	73.5972
	CLEC14A	-2.44571	0.183555	53.5233	8.80319	5.92707e-67	66.2272		TIFA	2.3509	5.10142	7.27672	33.1192	1.11386e-82	81.9532
	GPR1	-2.44041	0.184231	2.02258	0.439351	3.08408e-12	11.5109		CORO2B	2.34095	5.06635	0.451205	2.06208	8.5801e-15	14.0665
	RELN	-2.4398	0.184309	224.263	36.8766	8.8685e-47	46.0521		SLC20A1	2.33747	5.05415	5.96805	26.4164	5.85755e-67	66.2323
	VEPH1	-2.43689	0.184681	5.56257	1.75042	9.60817e-12	11.0174		RGS3	2.33401	5.04203	21.5491	149.649	3.63615e-66	65.4394
	KIFC2	-2.43542	0.18487	10.0901	1.65482	1.16685e-34	33.933		ADGRG1	2.33336	5.03976	3.92867	17.1108	8.915e-66	65.0499
	PDK2	-2.43348	0.185119	9.40764	1.64483	2.5646e-37	36.591		SAT1	2.33148	5.03322	211.445	961.991	1.35216e-75	74.869
	FAM221A	-2.43046	0.185506	3.7837	0.678619	1.07229e-14	13.9697		JUNB	2.317	4.98294	23.3239	103.946	3.18488e-46	45.4969
	ANO8	-2.42887	0.185711	3.59463	0.570127	3.88421e-26	25.4107		HLA-F	2.29665	4.91314	5.67782	26.0896	1.31649e-42	41.8806
	CPT1B	-2.42874	0.185728	3.92531	0.722543	1.43727e-09	8.84246		HECW2	2.29353	4.90253	2.56262	13.6363	2.92058e-39	38.5345
	OSBPL6	-2.42829	0.185785	4.34768	0.549646	2.93595e-24	23.5323		JDP2	2.28518	4.87425	6.85884	29.4386	2.4301e-58	57.6144
	RNF141	-2.42726	0.185918	42.582	7.10238	4.77476e-61	60.321		PSAT1	2.28284	4.86637	3.53249	15.663	5.27618e-38	37.2777
	SYBU	-2.41887	0.187002	4.28172	0.671282	5.06979e-23	22.295		HCLS1	2.27291	4.83296	10.8312	46.8423	4.70178e-74	73.3277
	MFSD6	-2.41759	0.187169	2.77664	0.442945	1.64764e-14	13.7831		YAE1	2.26897	4.81978	6.87307	28.1047	1.75702e-29	28.7552
	CD36	-2.41756	0.187172	196.999	33.3868	2.18681e-84	83.6602		SBNO2	2.26718	4.81382	9.12636	40.5496	6.6651e-62	61.1762
	MYO5C	-2.41375	0.187667	4.78673	0.802023	7.33286e-38	37.1347		ANTXR2	2.2629	4.79954	6.92073	29.8318	3.49113e-74	73.457
	MST1	-2.41177	0.187925	4.96159	0.844008	1.02168e-22	21.9907		APOBEC3G	2.26035	4.79108	0.537598	2.30579	5.52055e-11	10.258
	ZNF423	-2.41026	0.188122	4.76599	0.5091	2.03782e-29	28.6908		DUSP8	2.25633	4.77775	1.32187	5.62146	1.2075e-29	28.9181
	ZNF521	-2.41019	0.188131	49.7682	8.39095	2.54564e-54	53.5942		CGAS	2.25574	4.77579	0.505217	2.18601	2.8378e-13	12.547
	ITM2A	-2.40931	0.188245	22.5092	3.77199	7.2764e-44	43.1381		AC118553,2	2.25402	4.77009	0.338096	1.59646	0.00515726	2.28758
	GAS6	-2.4084	0.188365	84.6416	14.2877	2.12855e-70	69.6719		VWA1	2.25209	4.76371	1.64589	6.79557	2.49058e-31	30.6037
	ANG	-2.39356	0.190313	6.14878	1.03065	2.55702e-12	11.5923		PCDHGC3	2.25193	4.76321	7.67464	33.7605	2.21746e-77	76.6541
	MAGED4	-2.3926	0.190439	23.7112	3.96717	2.83127e-55	54.548		STEAP1B	2.24949	4.75516	1.9879	8.69978	2.23364e-18	17.651
	SOX18	-2.39022	0.190753	90.8136	15.4937	2.5413e-65	64.5949		ADAMTS7	2.2473	4.74795	4.97319	21.0809	1.07471e-71	70.9687
	ATP9A	-2.38978	0.190811	15.8527	2.70401	3.78194e-76	75.4223		TNFRSF1B	2.2445	4.73873	4.44608	18.8465	2.86112e-64	63.5435
	ITGB5	-2.38845	0.190987	14.9565	2.55722	1.71325e-66	65.7662		CD274	2.23141	4.69594	3.87295	16.2012	1.18334e-48	47.9269
	NUDT6	-2.37938	0.192192	4.26225	0.692721	3.41544e-10	9.46655		IL4R	2.23139	4.69587	7.31229	30.2874	9.32302e-72	71.0304
	SLC9A7	-2.37555	0.192704	1.74188	0.297954	1.62354e-22	21.7895		TICAM1	2.2192	4.65636	4.44965	18.4093	1.64878e-34	33.7828
	COL4A5	-2.37271	0.193082	9.77651	1.66689	5.82454e-61	60.2347		DOCK10	2.20498	4.61069	0.763812	3.3132	7.57279e-24	23.1207
	CA11	-2.37039	0.193393	5.58879	0.95296	4.25717e-21	20.3709		GGT5	2.2038	4.60692	4.23993	18.2254	3.92825e-44	43.4058
	PEG10	-2.36488	0.194133	8.9269	1.51294	1.49996e-56	55.8239		MAP3K5	2.20045	4.59623	1.2741	5.23887	2.01959e-27	26.6947
	AC074143,1	-2.36431	0.19421	1.68605	0.274323	3.2258e-09	8.49136		RHBDF2	2.20002	4.59484	16.1496	69.2487	3.90085e-70	69.4088
	COLEC12	-2.35878	0.194956	75.5279	13.0595	4.13595e-55	54.3834		CD200	2.19522	4.57959	26.5828	111.68	3.49623e-62	61.4564
	HS6ST1	-2.35816	0.195039	16.4791	2.87855	8.21853e-53	52.0852		GRIN2D	2.19495	4.57872	0.285168	1.16478	6.20164e-10	9.20749
	FAM110D	-2.35612	0.195316	2.6464	0.462059	1.27615e-10	9.8941		ELL2	2.19379	4.57506	5.67442	23.1589	1.50083e-49	48.8237
	RADIL	-2.35608	0.195321	3.23529	0.398037	7.41747e-15	14.1297		INSIG1	2.18799	4.5567	11.0136	45.6662	3.29807e-65	64.4817
	CAPS	-2.35461	0.19552	4.91642	0.883702	1.8854e-24	23.7246		PLA2G4C	2.18373	4.54326	34.7266	143.283	1.1821e-69	68.9273
	TRIB2	-2.35453	0.195531	36.9283	6.556	8.3134e-71	70.0802		RELT	2.17988	4.53116	1.77164	7.17951	1.5782e-28	27.8018
	S100A10	-2.35441	0.195547	220.399	38.65	2.35365e-50	49.6283		IL16	2.17732	4.52314	0.448756	1.70149	1.6055e-15	14.7944
	APBA1	-2.35169	0.195916	2.41438	0.418528	3.96979e-24	23.4012		S100A11	2.17419	4.51332	88.8787	355.156	1.22411e-33	32.9122
	NFATC1	-2.34965	0.196194	24.6227	4.658	1.06938e-53	52.9709		SDC4	2.16858	4.49582	27.0551	109.421	6.79646e-41	40.1677
	PKP2	-2.34604	0.196684	7.82867	1.31307	4.12867e-24	23.3842		BTG3	2.16454	4.48323	11.0737	44.1266	7.75732e-52	51.1103
	ALDH1A2	-2.34377	0.196995	3.85281	0.662611	1.01607e-23	22.9931		CLIC2	2.16435	4.48264	1.31681	4.97051	1.94279e-19	18.7116
	MERTK	-2.3396	0.197566	16.7086	2.93665	7.60155e-56	55.1191		PSMB10	2.16367	4.48055	14.9824	60.6014	6.59559e-24	23.1807
	L3MBTL1	-2.33542	0.198139	1.82419	0.269287	2.028e-16	15.6929		EPOP	2.15876	4.46532	0.251267	1.0216	4.07342e-10	9.39004
	MITF	-2.33331	0.198428	2.73502	0.464665	9.01534e-20	19.045		GTDC1	2.15648	4.45827	1.04493	4.13925	7.74371e-16	15.1111
	SIAE	-2.33183	0.198632	13.3302	2.3727	5.33452e-62	61.2729		CBLN3	2.15356	4.44924	1.06347	4.36186	9.08562e-16	15.0416
	RAB3IL1	-2.32736	0.199248	5.89998	1.04169	2.30662e-18	17.637		GHRL	2.15241	4.44571	0.411447	1.5681	6.13311e-07	6.21232
	NRN1	-2.32658	0.199356	66.7909	11.2872	5.11661e-76	75.291		LARP6	2.15071	4.44045	4.43887	12.5166	2.14987e-30	29.6676
	SLAIN1	-2.32308	0.19984	2.04037	0.295155	1.93505e-11	10.7133		OCIAD2	2.15033	4.4393	9.84918	39.915	1.66532e-17	16.7785
	ZNF30	-2.31663	0.200736	2.32341	0.407042	2.78228e-14	13.5556		SGK1	2.14791	4.43186	36.4514	138.191	9.00482e-41	40.0455
	IL11RA	-2.31317	0.201218	6.09147	1.09326	1.93311e-17	16.7137		PSME2	2.1461	4.4263	37.3018	148.007	2.53105e-44	43.5967
	PELI2	-2.30508	0.20235	6.89618	1.28278	6.13773e-36	35.212		EFNB1	2.14596	4.42588	4.85786	19.2223	6.52658e-50	49.1853
	CYBRD1	-2.3045	0.202431	24.886	4.47998	7.21881e-66	65.1415		QRFPR	2.14207	4.41396	0.715905	2.78543	1.70787e-11	10.7675
	CTDSPL	-2.30315	0.20262	59.4508	11.1459	1.94992e-73	72.71		RRP12	2.13808	4.40177	3.05151	11.3998	7.48296e-34	33.1259
	LRP11	-2.29514	0.203749	10.2146	1.8249	3.17175e-13	12.4987		SLC11A2	2.13756	4.40018	10.4146	42.2844	2.96592e-67	66.5278
	MYLIP	-2.29453	0.203835	13.5307	2.4844	1.63926e-29	28.7854		SYNJ2	2.13616	4.3959	5.9017	38.5999	8.15574e-69	68.0885
	UAP1L1	-2.29448	0.203842	19.444	3.54588	1.23807e-52	51.9073		THBD	2.13412	4.38969	3.49092	13.7003	4.1116e-41	40.386
	GAB1	-2.29186	0.204212	15.146	2.93757	4.476e-67	66.3491		PVR	2.13297	4.3862	24.634	95.5972	5.57195e-59	58.254
	CPQ	-2.28729	0.20486	50.2552	9.25115	3.56903e-55	54.4474		DNAJA4	2.12974	4.3764	2.35543	9.09913	3.55566e-25	24.4491
	LOX	-2.2872	0.204873	96.5891	17.6695	1.44158e-54	53.8412		SPSB1	2.1267	4.36718	10.2852	39.7573	2.34935e-50	49.6291
	RIN1	-2.28696	0.204906	2.15456	0.385181	1.2566e-13	12.9008		ABL1	2.11919	4.34451	11.9943	45.315	4.59263e-66	65.3379
	MANBA	-2.28536	0.205134	5.39684	0.942694	9.63052e-20	19.0164		RCN1	2.11089	4.31957	107.352	412.961	3.25848e-72	71.487
	F8	-2.28352	0.205396	1.99794	0.541558	4.48161e-17	16.3486		ZFP36L1	2.10259	4.29478	57.0444	214.702	3.34363e-16	15.4758
	SNED1	-2.27647	0.206402	10.4671	2.00626	7.63782e-59	58.117		STAT4	2.09911	4.28444	0.863017	3.22655	1.54225e-17	16.8118
	AC000093,1	-2.27407	0.206746	9.44684	1.74549	3.57499e-32	31.4467		NABP1	2.08957	4.25622	5.77252	13.4148	1.36454e-48	47.865
	CFI	-2.27212	0.207026	16.2398	2.9811	1.44899e-30	29.8389		LIMK2	2.08882	4.254	11.7176	45.487	1.00981e-61	60.9958
	PCDHGA9	-2.26764	0.207669	1.35294	0.344679	2.32673e-10	9.63325		HNMT	2.08712	4.249	1.29498	3.13281	3.17893e-11	10.4977
	PDCD4	-2.26664	0.207814	96.7015	17.7229	1.64362e-80	79.7842		TMEM217	2.08668	4.2477	4.24012	15.8375	1.09956e-26	25.9588
	DNAJC12	-2.26565	0.207956	2.68151	0.510505	3.10438e-11	10.508		SH3RF3	2.07433	4.21149	4.76951	17.9565	4.938e-55	54.3064
	DYNC1I1	-2.26426	0.208157	8.9458	1.73504	1.06332e-33	32.9733		CHAC1	2.06537	4.18541	0.885009	3.47811	3.66205e-11	10.4363
	RASGRP2	-2.26349	0.208267	2.83048	0.466252	1.75235e-11	10.7564		PDSS1	2.0611	4.17303	1.23422	4.62143	7.54428e-12	11.1224
	PPP1R14A	-2.2473	0.210619	4.18036	0.73571	6.11019e-11	10.2139		ATP1B1	2.05939	4.16809	4.33822	15.2576	1.05383e-36	35.9772
	NFIB	-2.24685	0.210684	40.1216	7.81883	9.16102e-71	70.0381		SLC30A7	2.05536	4.15648	5.31812	19.7719	1.04824e-55	54.9795
	TDRP	-2.24605	0.210801	14.6184	2.75298	8.68835e-48	47.0611		STEAP3	2.04702	4.13251	4.04912	15.1139	1.00911e-45	44.9961
	RHOU	-2.23423	0.212535	19.5679	3.71458	1.90455e-48	47.7202		YARS	2.03998	4.11241	18.3955	67.6167	2.14867e-59	58.6678
	LHPP	-2.23222	0.212831	1.07679	0.25617	3.57645e-07	6.44655		IER3	2.03657	4.10269	171.622	635.446	1.7783e-38	37.75
	ANKS1A	-2.23117	0.212986	36.4961	6.94586	8.49705e-60	59.0707		NAV1	2.03267	4.0916	1.52996	6.29454	3.87569e-50	49.4117
	SLC44A3	-2.23008	0.213147	2.0913	0.405895	7.07662e-12	11.1502		FERMT3	2.02598	4.07269	9.19409	32.7984	8.00756e-48	47.0965
	PLVAP	-2.22764	0.213507	2.45184	0.458813	1.85648e-11	10.7313		KITLG	2.02412	4.06742	0.937621	3.28491	6.26239e-22	21.2033
	MTCL1	-2.21751	0.215013	3.45691	0.617662	1.31229e-19	18.882		PDLIM7	2.0202	4.05641	30.2639	104.996	2.07448e-60	59.6831
	TMC6	-2.21447	0.215466	11.5329	2.21404	3.4454e-33	32.4628		VSIR	2.01777	4.04956	5.20284	18.9109	1.55426e-35	34.8085
	ABCA7	-2.21011	0.216118	1.62825	0.299139	1.94547e-14	13.711		TRAF3	2.01584	4.04416	5.3931	22.234	8.45028e-49	48.0731
	PAQR6	-2.20971	0.216178	1.41589	0.259145	3.70032e-10	9.43176		SLC37A2	2.01531	4.04267	0.300753	1.1044	2.77187e-06	5.55723
	PDLIM1	-2.20875	0.216322	697.982	134.723	9.98395e-80	79.0007		PDGFB	2.0151	4.0421	76.8385	276.66	3.47276e-49	48.4593
	AC244197,3	-2.20592	0.216746	2.22937	0.428879	4.88933e-11	10.3108		IFI35	2.015	4.04181	4.72577	17.2713	6.56607e-15	14.1827
	ZNF608	-2.20148	0.217414	1.62203	0.374768	2.51458e-15	14.5995		PLXND1	2.01243	4.03462	42.0579	151.867	6.26465e-63	62.2031
	STMN1	-2.19643	0.218177	278.366	54.7945	4.35426e-77	76.3611		DDI2	2.00646	4.01795	2.20769	7.92381	1.13277e-48	47.9459
	RFK	-2.19364	0.2186	70.7752	13.7574	1.37876e-61	60.8605		RCAN1	2.00568	4.01578	12.2833	44.2556	1.0562e-46	45.9763
	LRRC1	-2.19195	0.218855	48.5487	9.43376	1.46092e-56	55.8354		SCHIP1	2.00534	4.01483	6.40714	22.9692	2.83277e-31	30.5478
	C6orf141	-2.181	0.220523	46.1379	9.13586	1.54419e-47	46.8113		ADM2	2.00531	4.01474	1.04699	3.76165	1.43167e-21	20.8442
	ARL4C	-2.17808	0.220969	3.83309	0.773569	6.38809e-15	14.1946		IER5	2.00486	4.01351	5.10241	18.4726	1.0064e-17	16.9972
	GIMAP1	-2.17602	0.221285	14.8612	2.94478	1.18127e-44	43.9277		ARRDC4	1.99849	3.99581	0.419293	1.50085	1.2863e-12	11.8907
	B3GNT8	-2.17406	0.221587	1.63173	0.316105	7.4434e-11	10.1282		PLAU	1.99761	3.99338	2.04704	7.39277	7.99469e-20	19.0972
	ACP6	-2.17143	0.22199	1.1563	0.253784	4.50349e-09	8.34645		FSTL1	1.99751	3.99311	52.9725	188.769	2.8675e-67	66.5425
	OAS1	-2.16962	0.222269	12.7007	2.54567	9.31119e-27	26.031		PSMB9	1.99627	3.98967	8.8001	31.6859	4.46618e-14	13.3501
	SMOC1	-2.16956	0.222278	9.62659	2.03883	1.63849e-35	34.7856		PARP14	1.99458	3.98499	9.09199	32.1119	1.09267e-58	57.9615
	PPM1D	-2.16758	0.222584	12.0612	2.41599	1.05483e-43	42.9768		TAP1	1.99316	3.98107	11.5795	41.3631	5.23612e-49	48.281
	MOV10L1	-2.16685	0.222696	13.276	2.69557	5.12147e-32	31.2906		SVIL	1.9888	3.96905	21.9877	77.5797	1.90252e-63	62.7207
	PLPP1	-2.1664	0.222766	115.207	22.7679	3.88872e-48	47.4102		PSMA6	1.98808	3.96709	57.7558	209.461	2.04525e-54	53.6893
	ECHDC3	-2.16329	0.223246	15.8784	3.31523	7.76299e-22	21.11		CDC45	1.98715	3.96452	1.4283	5.22158	2.43852e-14	13.6129
	HSF4	-2.16317	0.223266	5.64454	1.06573	2.19992e-13	12.6576		KIF21B	1.98681	3.96359	0.844126	2.65055	5.58416e-26	25.253
	ZNF704	-2.16001	0.223755	5.2595	1.04942	7.82399e-47	46.1066		PLOD2	1.98527	3.95936	44.6563	156.239	5.53928e-55	54.2565
	EDNRB	-2.15947	0.223838	66.7207	13.1842	1.54486e-50	49.8111		PLK3	1.98503	3.9587	9.04963	31.9208	2.27199e-48	47.6436
	AKR1C1	-2.159	0.223911	3.041	0.656225	2.29494e-22	21.6392		DESI1	1.98199	3.95037	11.4978	40.5222	8.70286e-59	58.0603
	TBC1D4	-2.15775	0.224105	49.524	9.83008	2.87316e-75	74.5416		ABCC4	1.98113	3.94802	0.697762	2.46472	4.62899e-17	16.3345
	MGMT	-2.15676	0.224259	5.91202	1.1907	2.96503e-10	9.52797		TAP2	1.97977	3.94431	11.0176	38.0618	1.30496e-59	58.8844
	CARF	-2.15515	0.22451	2.29399	0.487143	1.62935e-15	14.788		SYNPO	1.96089	3.89302	30.8271	106.295	1.00093e-56	55.9996
	PLSCR4	-2.15398	0.224692	1064.1	195.779	4.76702e-62	61.3218		CXCR4	1.96054	3.89207	0.701909	2.56342	5.89397e-06	5.22959
	PGPEP1	-2.15237	0.224942	5.70828	1.17139	1.15214e-22	21.9385		CLSPN	1.95897	3.88784	0.684726	2.55447	3.06186e-11	10.514
	MYH10	-2.15126	0.225116	72.2193	14.4077	3.16038e-72	71.5003		MCAM	1.95799	3.88519	32.8753	114.175	6.67685e-63	62.1754
	MYLK2	-2.14995	0.22532	4.63531	0.934998	1.53242e-16	15.8146		MCM10	1.95468	3.8763	0.47107	1.89357	1.79154e-12	11.7468
	SCNN1D	-2.14677	0.225818	1.47244	0.272746	1.62385e-11	10.7895		KIAA1147	1.94352	3.84642	12.5116	42.9261	1.31888e-58	57.8798
	QRICH2	-2.14577	0.225974	3.20285	0.662926	2.6286e-22	21.5803		RARRES1	1.94082	3.83924	0.960076	3.2943	6.28694e-11	10.2016
	CXCL12	-2.14411	0.226234	62.7208	12.4416	9.69966e-61	60.0132		PFKFB3	1.93973	3.83635	12.4616	42.3829	5.33956e-34	33.2725
	DOCK5	-2.14162	0.226626	8.42795	2.05007	4.43176e-23	22.3534		SQLE	1.93543	3.82492	14.6997	49.9565	8.50537e-56	55.0703
	SGIP1	-2.14007	0.226869	16.5993	4.60484	2.83817e-29	28.547		DNAJA1	1.93417	3.82159	94.0382	321.12	9.07099e-63	62.0423
	GADD45B	-2.13899	0.227039	156.02	31.6947	9.82804e-58	57.0075		TUBB2B	1.9321	3.8161	2.26537	7.68379	4.47902e-11	10.3488
	WFS1	-2.1364	0.227446	71.2177	14.5405	5.17069e-72	71.2865		ABL2	1.92929	3.80867	2.69019	7.88835	1.16792e-11	10.9326
	C1QTNF5	-2.13463	0.227727	67.9158	13.9416	7.72011e-20	19.1124		STMN3	1.92882	3.80744	0.447821	1.59264	1.94246e-09	8.71165
	ITGA6	-2.12878	0.228652	52.0391	10.671	6.40962e-68	67.1932		UHRF1	1.92635	3.80091	1.42619	4.91817	1.06116e-16	15.9742
	UNC5A	-2.12463	0.22931	1.66162	0.329005	3.84213e-14	13.4154		SAMD14	1.92398	3.79469	4.4575	15.3102	1.67494e-46	45.776
	LRRC20	-2.12204	0.229722	2.05893	0.34992	3.05045e-08	7.51564		PANX1	1.92358	3.79363	3.63524	12.3527	1.91981e-28	27.7167
	C17orf67	-2.11747	0.23045	6.41313	1.31198	8.23207e-19	18.0845		DDX58	1.92131	3.78768	6.8022	22.9425	5.91182e-42	41.2283
	B3GNT9	-2.11691	0.230541	2.03026	0.413251	2.96634e-13	12.5278		MTHFD2	1.91831	3.77979	6.99012	24.2606	1.15847e-45	44.9361
	CXXC5	-2.11576	0.230724	14.0426	2.6019	6.26707e-32	31.2029		BASP1	1.91739	3.77739	2.06406	6.78633	6.13504e-16	15.2122
	PDE6G	-2.11415	0.230982	7.45797	1.69403	2.02737e-12	11.6931		C1QTNF6	1.9167	3.77558	4.92652	16.4371	4.1528e-31	30.3817
	MTSS1L	-2.11321	0.231133	13.4435	2.70585	3.07604e-36	35.512		LMNB1	1.90876	3.75487	6.97055	23.248	5.0026e-38	37.3008
	FGF14	-2.1086	0.231871	1.55592	0.320403	2.76373e-22	21.5585		ANGPTL4	1.90834	3.75378	7.77072	25.9357	6.70084e-19	18.1739
	LIFR	-2.10772	0.232014	11.8033	2.32274	9.3497e-57	56.0292		RAP1B	1.90787	3.75255	97.6591	361.502	1.93424e-38	37.7135
	SEMA4G	-2.10734	0.232075	2.4082	0.558599	5.25686e-15	14.2793		MTF1	1.90401	3.74252	1.14691	3.83307	8.10141e-28	27.0914
	PDLIM2	-2.10485	0.232476	26.7658	4.77771	9.03291e-24	23.0442		CREB5	1.90081	3.73423	0.436338	1.57107	9.61737e-12	11.0169
	D2HGDH	-2.09049	0.234801	6.88803	1.72724	1.1342e-24	23.9453		IGSF3	1.89798	3.72692	5.78125	19.2492	5.26308e-52	51.2788
	SLC25A42	-2.08918	0.235014	3.25097	0.6798	3.61551e-14	13.4418		PLAT	1.89075	3.70828	5.11236	16.8564	7.71821e-38	37.1125
	UBR3	-2.08904	0.235037	25.2342	5.04395	4.88949e-53	52.3107		TMEM97	1.88092	3.6831	2.1995	7.27024	1.93129e-23	22.7142
	PCYOX1	-2.08756	0.235278	18.0615	3.90249	1.46495e-61	60.8342		HDGF	1.87718	3.67357	55.3128	182.171	8.29519e-56	55.0812
	CAVIN4	-2.08338	0.23596	1.93757	0.405769	1.27887e-10	9.89317		RELB	1.87285	3.66255	7.68741	25.2839	4.31077e-39	38.3654
	STK38L	-2.08255	0.236097	26.7593	5.64867	2.71674e-70	69.566		IFFO2	1.87238	3.66135	1.00938	3.28082	1.80216e-22	21.7442
	MMP16	-2.08212	0.236167	2.955	0.620526	1.58331e-34	33.8004		APOL1	1.86926	3.65345	0.941217	3.10008	1.03852e-10	9.98359
	MACROD1	-2.07925	0.236637	7.81818	1.65047	1.1269e-14	13.9481		B4GALT1	1.86909	3.65302	32.323	105.187	2.46408e-51	50.6083
	RAI2	-2.07899	0.236681	14.8256	3.09033	5.44546e-33	32.264		CCNE2	1.86246	3.63628	2.02476	6.15461	8.46238e-17	16.0725
	SPAAR	-2.07616	0.237145	2.76584	0.584013	7.01878e-12	11.1537		SLC38A5	1.86179	3.63459	0.769127	2.94398	2.62773e-12	11.5804
	LYRM9	-2.07547	0.237258	4.32118	0.895665	4.48466e-12	11.3483		LRRC49	1.85781	3.62456	0.886804	2.87964	1.59239e-10	9.79795
	NEBL	-2.06399	0.239154	1.54386	0.28697	5.36298e-12	11.2706		ZSWIM4	1.85224	3.61059	4.38006	13.7476	1.27585e-36	35.8942
	RCBTB2	-2.06381	0.239184	12.0966	2.5976	3.50357e-38	37.4555		PHLDB1	1.84985	3.60464	5.77355	17.7377	5.57011e-47	46.2541
	ATP6V0E2	-2.06359	0.239221	1.7485	0.348682	1.01177e-08	7.99492		CLDN7	1.8471	3.59777	0.676193	1.89492	1.492e-05	4.82623
	PRXL2A	-2.06337	0.239256	103.826	26.3184	1.2692e-66	65.8965		C11orf96	1.8471	3.59777	4.10565	12.1465	7.40203e-11	10.1306
	MYO15B	-2.06305	0.239309	14.0682	2.7421	8.16494e-38	37.088		SLC19A2	1.84618	3.59546	0.713012	2.32254	2.74376e-12	11.5617
	PAQR8	-2.06068	0.239703	15.4627	3.1735	9.69938e-54	53.0133		EPS15L1	1.84418	3.59048	11.0331	35.1565	2.06331e-47	46.6854
	CTNNBIP1	-2.0564	0.240416	8.73915	2.16619	1.25318e-28	27.902		DHCR7	1.84265	3.58669	13.7075	44.3209	5.47829e-46	45.2614
	LTBP4	-2.05609	0.240467	50.0308	10.7263	1.62653e-61	60.7887		ACSL1	1.84225	3.5857	1.1259	3.70311	1.1356e-15	14.9448
	CES4A	-2.05334	0.240925	2.68833	0.510138	1.47698e-09	8.83063		PMEPA1	1.84081	3.58212	0.619326	2.01796	1.0492e-09	8.97914
	EEF2K	-2.04616	0.242127	10.0962	2.16913	2.25101e-51	50.6476		HLA-B	1.83401	3.56526	240.341	771.115	3.0082e-35	34.5217
	YPEL3	-2.04546	0.242245	73.7552	15.0041	4.04089e-46	45.3935		SLC4A7	1.82461	3.54212	4.66964	14.5052	1.16558e-35	34.9335
	TOB1	-2.04387	0.242513	8.16538	1.75039	4.57479e-17	16.3396		CD55	1.82364	3.53974	86.7938	286.917	1.83517e-31	30.7363
	NICN1	-2.03809	0.243486	4.83912	1.00615	2.69075e-06	5.57013		BCL3	1.81974	3.53019	4.48004	13.9332	7.1759e-15	14.1441
	GNB5	-2.03503	0.244004	19.3901	4.15835	4.80272e-45	44.3185		MARCH3	1.81934	3.52919	14.0503	44.1013	2.47901e-50	49.6057
	NFIA	-2.03017	0.244826	6.51453	1.50708	4.30372e-26	25.3662		EXO1	1.81795	3.52581	0.527232	1.75697	1.15012e-06	5.93926
	PTPN18	-2.02865	0.245085	35.975	7.81191	1.90097e-54	53.721		SLC3A2	1.81664	3.52261	18.1852	56.4402	1.50967e-21	20.8211
	ARL6IP1	-2.02618	0.245504	314.868	69.3254	1.06969e-53	52.9707		NNMT	1.81543	3.51964	47.2373	149.96	2.3287e-25	24.6329
	TMEM140	-2.02374	0.245921	50.2715	11.0565	2.03404e-51	50.6916		OAF	1.81451	3.5174	14.8569	46.8098	9.1843e-54	53.037
	NREP	-2.02257	0.246119	14.6175	3.12903	1.7952e-33	32.7459		PITPNM2	1.81284	3.51332	3.00197	9.49783	6.97786e-31	30.1563
	SHE	-2.02066	0.246446	33.8343	7.15297	4.45466e-62	61.3512		LAMA5	1.81217	3.51169	2.92875	9.18431	9.94987e-28	27.0022
	SLC25A29	-2.01646	0.247164	58.3392	14.3867	8.73926e-46	45.0585		CTPS1	1.81033	3.50722	8.48404	26.5621	7.43663e-48	47.1286
	MGST3	-2.01294	0.247768	91.5721	20.0936	1.28287e-43	42.8918		NOP2	1.81033	3.50722	6.27353	21.7972	8.33027e-30	29.0793
	GUSB	-2.01042	0.248201	68.119	15.0394	1.23851e-62	61.9071		FAM216A	1.8027	3.48872	2.27669	6.9917	1.13882e-13	12.9435
	PLA2G16	-2.00692	0.248804	42.4856	9.03837	5.62312e-48	47.25		NOP16	1.79926	3.48041	9.3471	29.3135	3.81493e-31	30.4185
	PPARG	-2.00576	0.249005	45.5611	9.96178	9.17916e-51	50.0372		UHRF1BP1L	1.79709	3.47518	1.44769	4.54671	1.94691e-16	15.7107
	PCMTD2	-2.00362	0.249373	22.9266	4.87837	4.38269e-47	46.3583		TLNRD1	1.79431	3.46849	5.1903	16.0758	5.69277e-47	46.2447
	DIPK2B	-2.00209	0.249638	103.065	23.7617	1.6451e-54	53.7838		FAM111B	1.7911	3.46078	2.40771	7.43147	4.527e-12	11.3442
	HDAC4	-1.99944	0.250098	3.09742	0.687135	1.72027e-27	26.7644		TNFRSF10D	1.7906	3.45958	7.73973	23.9883	3.45014e-43	42.4622
	SYT17	-1.99682	0.250552	2.00112	0.508255	1.80058e-07	6.74459		CLIC4	1.79012	3.45844	117.431	362.428	1.38547e-51	50.8584
	PINK1	-1.99507	0.250856	35.0967	7.86978	1.08044e-55	54.9664		FTH1	1.78806	3.4535	1925.75	5919.75	1.28054e-50	49.8926
	RTL10	-1.99007	0.251726	12.176	2.69513	8.72108e-42	41.0594		TPBG	1.78673	3.45033	1.95026	5.89094	1.76999e-28	27.752
	GPAT3	-1.98947	0.251832	3.73999	0.838285	1.02332e-13	12.99		IPO4	1.78232	3.43979	4.67079	14.5323	1.96675e-36	35.7062
	EPAS1	-1.98637	0.252373	264.397	59.3376	2.2085e-50	49.6559		SSPN	1.78207	3.43919	0.477535	1.52205	3.58832e-08	7.44511
	STON1	-1.9853	0.25256	2.26882	0.498896	4.3499e-17	16.3615		PAPLN	1.78174	3.43841	30.0589	92.9234	2.44781e-48	47.6112
	PLXNB3	-1.9836	0.252858	8.38155	1.86779	5.19111e-32	31.2847		LDLRAD3	1.78112	3.43693	6.1509	18.8057	1.48377e-35	34.8286
	RHPN2	-1.98169	0.253194	5.52424	1.24856	2.93845e-19	18.5319		DTX2	1.77821	3.43001	3.46888	9.89469	1.27959e-20	19.8929
	PLIN4	-1.97512	0.254348	1.11261	0.251803	2.35223e-10	9.62852		GINS2	1.77716	3.42752	0.797203	2.37163	4.1713e-11	10.3797
	FBXO39	-1.97305	0.254713	6.66135	1.49633	4.83071e-14	13.316		GDF15	1.7762	3.42523	77.6432	237.369	7.61342e-53	52.1184
	NRROS	-1.96842	0.255534	5.49282	1.24913	1.47604e-19	18.8309		ZFP57	1.76366	3.39558	1.6714	5.19949	3.03953e-11	10.5172
	AIF1L	-1.9679	0.255625	0.937206	0.2514	2.13498e-06	5.67061		ACSL4	1.76272	3.39337	9.89893	29.43	1.83739e-35	34.7358
	RHPN1	-1.9679	0.255625	10.0405	2.30923	2.13989e-20	19.6696		PUM3	1.76185	3.39134	14.4302	43.5238	1.00784e-38	37.9966
	ADRB1	-1.96786	0.255632	21.1464	4.81959	1.63359e-37	36.7869		SNRPA1	1.75828	3.38294	15.717	45.9173	2.7537e-33	32.5601
	GPD1L	-1.96668	0.255842	4.80477	1.09686	2.93996e-22	21.5317		PTPRG	1.75665	3.37913	0.301158	0.90736	4.07987e-07	6.38935
	MAP4K2	-1.96588	0.255984	18.4437	4.07537	2.0519e-51	50.6878		PDPN	1.75614	3.37794	107.618	321.367	2.20197e-41	40.6572
	ABHD14B	-1.96578	0.256001	25.7787	5.81434	6.72066e-38	37.1726		BCL6B	1.75419	3.37336	20.1994	61.3494	2.28891e-38	37.6404
	HMGN3	-1.96498	0.256143	62.132	14.2244	2.01051e-35	34.6967		NR3C1	1.75404	3.37301	5.15864	15.2496	1.85394e-43	42.7319
	FAM110B	-1.96305	0.256486	1.65656	0.378359	8.33171e-12	11.0793		HMGCS1	1.75398	3.37289	11.2594	34.0327	1.82349e-44	43.7391
	ITGA11	-1.95357	0.258176	4.47564	1.04976	3.54244e-25	24.4507		ZC3H12C	1.75391	3.37272	2.67517	8.12886	1.5124e-45	44.8203
	PTCHD4	-1.95348	0.258192	2.84745	0.651886	2.58508e-13	12.5875		ASPHD2	1.7508	3.36546	0.592274	1.7854	4.96881e-08	7.30375
	EMP3	-1.95226	0.258411	2.84302	0.649655	8.74029e-07	6.05847		SEMA4D	1.73847	3.33681	2.20456	7.36856	4.63913e-25	24.3336
	KLHL23	-1.95039	0.258747	5.31253	1.27528	1.51392e-23	22.8199		DDX21	1.73577	3.33056	21.3327	63.3589	4.18392e-47	46.3784
	ARSB	-1.94829	0.259123	9.80151	2.21807	1.11674e-36	35.952		UXS1	1.73364	3.32566	22.5828	67.5969	3.86806e-45	44.4125
	MINDY1	-1.9453	0.25966	5.40136	1.24568	1.57242e-14	13.8034		CEP152	1.73031	3.31798	0.330045	1.00656	1.36326e-09	8.86542
	CDCA7L	-1.94426	0.259848	28.4088	6.11302	3.47844e-45	44.4586		RHOB	1.72639	3.30898	368.914	1090.07	1.91922e-49	48.7169
	FAM117B	-1.94321	0.260036	1.37834	0.317642	4.20845e-13	12.3759		IGF2BP3	1.72552	3.30699	1.40648	4.22251	1.00054e-09	8.99977
	ADGRL1	-1.94216	0.260226	4.52261	0.949626	6.45496e-29	28.1901		CNTNAP1	1.72425	3.30408	6.33595	18.672	2.54593e-33	32.5942
	THAP8	-1.94056	0.260516	2.65918	0.554909	1.73312e-09	8.76117		CYLD	1.72262	3.30035	11.4333	29.3874	1.66066e-32	31.7797
	SNTA1	-1.93911	0.260777	1.98712	0.460682	9.02664e-11	10.0445		CCNE1	1.72177	3.29842	1.5263	4.36824	3.44694e-08	7.46257
	NECTIN3	-1.93891	0.260814	18.3658	4.18852	1.02776e-40	39.9881		BMF	1.72087	3.29636	1.67005	4.86846	6.43344e-21	20.1916
	CA2	-1.93404	0.261695	4.48842	1.04383	5.32409e-14	13.2738		PODXL	1.71854	3.29103	71.9888	216.316	3.21812e-49	48.4924
	GKAP1	-1.93262	0.261953	1.87961	0.364242	0.00034178	3.46625		CFLAR	1.71685	3.28718	24.0582	94.587	1.85231e-49	48.7323
	WWOX	-1.9323	0.262011	2.22171	0.593708	2.11734e-06	5.67421		PRDM8	1.71545	3.28399	2.66902	7.66419	4.90446e-17	16.3094
	ANKRD55	-1.92993	0.262443	2.34959	0.401002	1.13493e-08	7.94503		TBXA2R	1.71395	3.28058	0.797975	2.29037	5.68595e-09	8.2452
	IFI27L1	-1.92758	0.26287	10.1911	2.29559	9.93558e-10	9.00281		MAP3K7	1.71199	3.27613	9.57234	27.9406	2.21895e-42	41.6539
	PRX	-1.92729	0.262923	1.28822	0.28878	6.08296e-10	9.21588		NOLC1	1.70745	3.26582	13.9666	39.7991	6.86353e-46	45.1635
	CD99L2	-1.92418	0.26349	35.3615	8.28518	1.32989e-48	47.8762		TAPBP	1.70655	3.2638	46.5625	134.337	5.05417e-34	33.2964
	RAB17	-1.92287	0.26373	5.14888	1.14046	1.07703e-11	10.9678		MRTO4	1.70411	3.25828	7.65812	22.3414	2.03316e-33	32.6918
	VAV3	-1.92209	0.263872	18.4443	4.4042	2.02632e-54	53.6933		TRIM21	1.70394	3.25788	11.1726	31.2519	1.78124e-35	34.7493
	IGFBP6	-1.91979	0.264294	1.72379	0.398069	5.00331e-06	5.30074		EPB41L3	1.70378	3.25754	11.045	28.4752	2.05027e-33	32.6882
	FAM171B	-1.91947	0.264351	12.1808	2.87105	6.6822e-42	41.1751		RALA	1.70306	3.25591	67.338	197.093	4.18641e-45	44.3782
	INKA1	-1.91928	0.264387	3.67969	0.86823	5.62954e-08	7.24953		PLPP3	1.70282	3.25536	29.0766	84.6572	1.96839e-41	40.7059
	CD302	-1.9167	0.264859	16.1629	3.79727	6.59539e-38	37.1808		NCEH1	1.70189	3.25327	3.56702	10.3137	1.17869e-19	18.9286
	HTRA1	-1.91342	0.265462	47.2347	9.08615	1.93757e-46	45.7127		TCF7	1.70065	3.25047	0.338139	1.04404	0.00267079	2.57336
	GSE1	-1.91151	0.265815	2.70987	0.617345	4.45073e-14	13.3516		POLD2	1.69933	3.2475	12.4895	36.3059	2.93792e-35	34.532
	KAT6B	-1.91107	0.265896	5.34438	1.07316	1.39376e-20	19.8558		TMEM237	1.69885	3.24642	5.1843	26.7351	3.47813e-42	41.4587
	BTBD3	-1.91098	0.265913	35.4512	8.45643	4.8376e-57	56.3154		DUSP5	1.69804	3.24461	7.50087	21.8743	1.72405e-19	18.7635
	SULT1C4	-1.91081	0.265943	61.3328	13.997	7.7328e-49	48.1117		GALNT6	1.6978	3.24405	2.63346	7.98051	1.25381e-22	21.9018
	CAT	-1.90864	0.266343	24.1848	5.74945	1.91423e-41	40.718		RAPH1	1.69278	3.23279	1.46253	2.656	3.18717e-13	12.4966
	PLCG2	-1.90595	0.266841	7.52639	2.2617	1.05163e-42	41.9781		LAP3	1.6892	3.22478	38.5875	112.811	1.27333e-38	37.8951
	EIF4EBP3	-1.90433	0.26714	2.97963	0.70037	4.91024e-06	5.3089		ZFP69B	1.68918	3.22474	0.285537	0.826664	6.59249e-05	4.18095
	GNG11	-1.90384	0.26723	345.769	82.6203	1.39506e-56	55.8554		BRCA1	1.68744	3.22084	0.808977	2.81528	1.07699e-13	12.9678
	TGFA	-1.90089	0.267778	15.6619	3.72784	1.11769e-39	38.9517		METTL1	1.6863	3.2183	2.33594	7.31465	1.00031e-15	14.9999
	WWP1	-1.9005	0.26785	48.2427	11.4858	5.07065e-39	38.2949		SMURF2	1.68269	3.21026	16.7218	47.4773	1.47995e-36	35.8298
	CLU	-1.89224	0.269388	1270.22	311.929	7.42459e-49	48.1293		NFKBIB	1.68012	3.20454	9.17827	27.7568	6.41418e-33	32.1929
	TPTEP2-CSNK1E	-1.89206	0.269422	5.71991	1.35822	2.9525e-08	7.52981		CD3EAP	1.67813	3.20012	1.83893	5.46065	4.42735e-13	12.3539
	STN1	-1.89044	0.269725	23.4201	5.5673	5.86725e-26	25.2316		NOTCH2NLA	1.66828	3.17835	0.374436	1.24537	0.000726113	3.139
	TMEM143	-1.88796	0.270188	2.26034	0.501128	9.62112e-10	9.01677		VEGFA	1.66812	3.178	2.05642	5.8286	1.7376e-13	12.76
	PNPLA2	-1.88537	0.270675	85.338	20.5531	1.32286e-48	47.8785		E2F1	1.6668	3.17509	1.28965	3.7037	1.21875e-07	6.91408
	AFMID	-1.88487	0.270768	39.068	11.9436	4.4742e-38	37.3493		IRX2	1.66429	3.16959	0.629349	1.80222	6.91893e-08	7.15996
	CDKN2C	-1.8843	0.270876	3.35059	0.768655	2.67131e-11	10.5733		CEBPD	1.66247	3.16557	21.7108	61.3986	8.13628e-45	44.0896
	TSPAN6	-1.88413	0.270906	95.6159	24.7118	6.13133e-47	46.2124		TUBA1B	1.65729	3.15422	293.425	824.19	1.92273e-36	35.7161
	HHIP	-1.88403	0.270927	49.2649	12.7701	2.60316e-35	34.5845		SLC6A17	1.65663	3.1528	0.292256	0.830781	1.18766e-07	6.92531
	CARD10	-1.88128	0.271443	21.37	5.19051	2.05042e-29	28.6882		NIFK	1.65652	3.15255	19.2111	53.9404	4.45085e-29	28.3516
	TMEM14A	-1.87878	0.271913	6.87989	1.65909	1.84959e-11	10.7329		UCHL3	1.65495	3.14913	19.0472	53.8149	4.52174e-29	28.3447
	MXI1	-1.87842	0.271982	8.57791	2.23331	1.06865e-21	20.9712		LRRC38	1.65078	3.14004	0.303888	0.868839	3.79331e-05	4.42098
	SLC39A11	-1.87758	0.272139	4.10043	0.938721	4.36171e-13	12.3603		GLIS2	1.64995	3.13823	0.412173	1.21238	3.3219e-08	7.47861
	PPP1R9A	-1.87252	0.273096	2.23625	0.382566	6.02324e-08	7.22017		MAML2	1.64844	3.13494	2.96577	8.18942	1.02202e-20	19.9905
	MAPK13	-1.87038	0.273501	2.83038	1.07362	1.06813e-11	10.9714		HIST2H2BE	1.64783	3.13362	2.07067	5.7659	2.69449e-11	10.5695
	VIM	-1.86595	0.274343	3757.37	920.665	5.61086e-55	54.251		CDC42EP1	1.64262	3.12232	16.2977	44.7809	6.11172e-26	25.2138
	CYP27A1	-1.86438	0.274642	8.79365	2.1648	3.38775e-17	16.4701		CBSL	1.6402	3.11709	3.04912	8.7358	2.26218e-16	15.6455
	CCDC149	-1.86377	0.274757	14.7362	3.61579	1.07969e-40	39.9667		SMURF1	1.63975	3.11613	4.96859	13.7932	1.72081e-35	34.7643
	CD38	-1.86366	0.274779	15.2062	3.72063	3.56153e-38	37.4484		MAP1S	1.63747	3.11119	10.3764	28.7464	1.71032e-38	37.7669
	OVGP1	-1.86281	0.27494	1.34534	0.324521	6.69156e-08	7.17447		CDC6	1.63522	3.10636	1.62705	4.29001	2.764e-11	10.5585
	RPH3AL	-1.86145	0.2752	7.55969	1.82276	1.85365e-20	19.732		ST6GAL1	1.63144	3.09822	45.382	124.891	4.64308e-44	43.3332
	VWF	-1.8606	0.275362	942.799	232.295	4.975e-31	30.3032		OSGIN2	1.63031	3.09579	14.3491	40.7306	2.44881e-35	34.611
	CDK19	-1.85941	0.275588	5.54098	1.34528	1.12985e-23	22.947		BAZ1A	1.63026	3.09569	9.16818	25.17	1.0695e-31	30.9708
	TMEM150A	-1.85784	0.275889	18.5515	4.58208	1.96962e-21	20.7056		FLT1	1.62936	3.09376	1.90822	5.34754	2.32485e-18	17.6336
	SEMA3A	-1.85716	0.27602	22.7598	5.57753	3.41931e-39	38.4661		CTSC	1.62549	3.08546	15.0255	38.9015	1.36453e-37	36.865
	PBXIP1	-1.85713	0.276025	43.9018	10.9245	4.74878e-49	48.3234		IFNGR2	1.62273	3.07958	39.9649	102.29	1.0033e-43	42.9986
	TCP11L2	-1.85699	0.276052	5.80071	1.47132	6.57156e-14	13.1823		CAB39	1.62184	3.07768	27.6437	76.1715	4.61332e-42	41.336
	CCDC85A	-1.85497	0.276438	1.06587	0.260796	7.44341e-07	6.12823		FUS	1.61947	3.07263	37.7351	89.2376	1.54598e-36	35.8108
	ITM2B	-1.85065	0.277268	1002.94	243.031	1.86936e-52	51.7283		ENC1	1.6166	3.06651	2.05665	5.6972	1.67956e-22	21.7748
	PRKAR1B	-1.84888	0.277607	25.5654	6.26388	1.05809e-24	23.9755		TIAM2	1.61597	3.06517	2.89086	7.09659	2.80715e-26	25.5517
	RNF152	-1.84677	0.278014	12.3302	3.05254	1.92361e-47	46.7159		EIF2B3	1.61062	3.05383	5.11193	14.1746	2.53652e-20	19.5958
	NDRG4	-1.84518	0.27832	111.4	28.1089	7.88665e-54	53.1031		TPK1	1.60994	3.0524	5.15119	14.7212	2.9585e-22	21.5289
	PPP1R3E	-1.84484	0.278387	2.57777	0.672617	3.25528e-11	10.4874		ULBP2	1.60969	3.05187	1.9332	5.26316	1.20456e-10	9.91917
	TBC1D3H	-1.83949	0.27942	1.04074	0.263665	0.0218222	1.6611		SPTBN5	1.60824	3.0488	0.518888	1.42078	4.4803e-12	11.3487
	FGFR1	-1.83841	0.27963	47.1017	11.97	4.66879e-53	52.3308		MTMR1	1.60482	3.04157	4.31314	11.7841	2.05249e-32	31.6877
	RASSF7	-1.83417	0.280452	10.578	2.59136	9.65759e-10	9.01513		TPM1	1.60314	3.03804	211.077	549.168	1.74844e-42	41.7573
	PXMP2	-1.83361	0.280562	17.8019	4.50683	4.07682e-14	13.3897		HELZ2	1.60173	3.03508	2.62055	7.13709	1.63238e-19	18.7872
	GTF2IRD2	-1.83105	0.28106	2.98066	0.792529	3.53429e-09	8.4517		MBP	1.59791	3.02705	1.18508	3.26936	9.33781e-14	13.0298
	PRRG2	-1.8307	0.281129	3.33751	0.895111	9.69866e-09	8.01329		RAI14	1.59726	3.02568	73.2591	198.159	1.37157e-33	32.8628
	TRAPPC6A	-1.82772	0.281709	24.0996	6.5118	1.41321e-08	7.84979		CHST3	1.59659	3.02427	0.990966	2.68369	4.70932e-18	17.327
	TNFSF10	-1.82692	0.281866	123.262	30.763	1.032e-32	31.9863		PROSER3	1.58613	3.00242	1.17744	3.55824	8.16716e-06	5.08793
	SEMA6A	-1.8268	0.281889	17.8742	4.47467	2.40621e-46	45.6187		COTL1	1.58395	2.99791	70.9562	189.218	1.029e-41	40.9876
	SYNE2	-1.82499	0.282244	1.65319	0.480562	6.04921e-24	23.2183		NINJ1	1.58235	2.99456	28.3104	75.5528	2.20715e-36	35.6562
	CCDC112	-1.82288	0.282655	3.38944	0.874302	1.0439e-08	7.98134		WDR4	1.58182	2.99348	2.95893	8.13625	4.7703e-11	10.3215
	EHD3	-1.81782	0.283649	3.71611	0.942937	4.54057e-18	17.3429		GDPD1	1.58174	2.9933	0.566031	1.58293	6.7292e-06	5.17204
	IGFBP4	-1.8176	0.283692	323.649	82.4088	1.03741e-38	37.984		LDLR	1.58102	2.99181	10.1461	28.2908	3.46842e-36	35.4599
	NPEPL1	-1.81618	0.283972	17.4419	4.48758	3.06908e-24	23.513		SP100	1.58087	2.99149	34.3131	92.4285	4.27527e-32	31.369
	PRPSAP1	-1.81435	0.284333	39.6285	9.7163	1.73747e-43	42.7601		SAMD9L	1.57798	2.98552	4.36121	11.8717	2.72415e-29	28.5648
	HOXD1	-1.81325	0.284548	25.2942	6.41608	2.8434e-37	36.5462		ZNF562	1.57763	2.98479	2.37027	2.65259	0.000293822	3.53192
	CLSTN3	-1.81194	0.284807	10.6292	2.70871	1.76921e-33	32.7522		AL031281,2	1.57252	2.97424	2.56437	6.76792	0.000636122	3.19646
	GREB1L	-1.81171	0.284853	1.29551	0.362465	9.76918e-05	4.01014		YRDC	1.57111	2.97134	7.1979	19.2476	2.58681e-15	14.5872
	TNS1	-1.80719	0.285747	19.6148	5.19488	8.17626e-36	35.0874		URB1	1.57093	2.97096	4.25335	11.328	8.51089e-30	29.07
	GIMAP6	-1.80659	0.285866	78.8358	20.3039	1.7405e-49	48.7593		RFTN1	1.56854	2.96605	11.4602	30.1066	1.97281e-35	34.7049
	BTD	-1.80526	0.28613	12.9832	3.19065	1.24461e-18	17.905		GPR4	1.5677	2.96431	4.12664	10.7892	6.43275e-10	9.1916
	METRNL	-1.80284	0.28661	55.548	14.3575	2.68908e-29	28.5704		MYC	1.56603	2.96089	20.9649	55.2021	1.78942e-22	21.7473
	KIAA1324L	-1.8026	0.286658	50.0084	13.5514	1.30499e-42	41.8844		FRMD8	1.56491	2.95859	19.5575	52.1485	3.90539e-18	17.4083
	RGL2	-1.80186	0.286804	54.1363	14.0895	3.21283e-37	36.4931		MIS18A	1.56181	2.95224	2.96586	7.82083	1.64042e-12	11.785
	FAM162B	-1.80165	0.286846	3.42814	0.857283	1.31186e-05	4.88211		NAMPT	1.56129	2.95117	148.152	389.356	3.59546e-34	33.4442
	NAA80	-1.80111	0.286954	6.79203	2.44124	0.000113822	3.94377		JAG1	1.55995	2.94843	55.5959	146.368	2.86066e-38	37.5435
	ABHD6	-1.80098	0.286979	10.6323	2.69243	2.88881e-22	21.5393		HSPA8	1.55965	2.94782	283.032	774.123	7.04783e-37	36.1519
	MPC1	-1.79949	0.287277	17.0823	3.83094	6.4199e-13	12.1925		TIPIN	1.55945	2.94741	2.30123	5.53368	2.80767e-11	10.5517
	ANKRD13B	-1.7992	0.287334	5.71014	1.34777	1.09e-15	14.9626		NEIL2	1.55887	2.94624	1.50303	3.83436	6.50561e-07	6.18671
	AGMO	-1.79605	0.287961	3.1984	0.813	9.69483e-09	8.01346		AP1S3	1.55813	2.94473	0.317762	0.979876	4.90968e-05	4.30895
	TIMP2	-1.79602	0.287969	286.625	73.906	8.11732e-54	53.0906		STARD13	1.55747	2.94338	4.72225	12.3391	2.88374e-34	33.54
	GPC1	-1.79568	0.288037	2.12361	0.524194	4.74999e-11	10.3233		DNAJB5	1.55497	2.93828	4.47947	11.4093	2.85558e-19	18.5443
	GCNT2	-1.79455	0.288261	23.054	5.81872	1.67559e-44	43.7758		VASP	1.55489	2.9381	22.2115	58.1999	1.17866e-32	31.9286
	AC114490,2	-1.79321	0.288529	2.48365	0.618046	0.0344258	1.46312		BHLHE41	1.55464	2.9376	1.33844	3.4975	1.50196e-11	10.8233
	IRS2	-1.79281	0.288609	1.39848	0.358493	6.78754e-13	12.1683		IRAK3	1.5504	2.92899	4.87487	12.8128	2.41031e-32	31.6179
	ICAM2	-1.79179	0.288813	96.8766	24.5689	4.41815e-42	41.3548		C3orf52	1.54875	2.92563	4.65504	11.9896	1.41729e-14	13.8485
	GAA	-1.79121	0.288929	57.3524	14.9964	2.56332e-51	50.5912		KLF10	1.54566	2.91938	16.06	42.2549	2.73329e-23	22.5633
	MTHFR	-1.79019	0.289134	13.1302	3.41978	1.48308e-25	24.8288		C16orf74	1.54444	2.91691	2.8555	7.81849	2.29183e-08	7.63982
	PCDHB10	-1.78895	0.289383	1.82899	0.462667	1.12578e-07	6.94855		PINX1	1.5418	2.91157	3.19606	8.35841	2.47242e-10	9.60688
	ADGRA2	-1.78831	0.289511	19.0239	4.84014	3.51108e-47	46.4546		STAT6	1.53946	2.90687	0.845492	2.21609	2.69918e-10	9.56877
	CCDC183	-1.78779	0.289616	1.22164	0.298176	9.76087e-07	6.01051		NUB1	1.53895	2.90584	22.19	57.5483	5.13913e-27	26.2891
	CCDC121	-1.78604	0.289968	1.76586	0.472385	3.26157e-08	7.48657		MTMR7	1.53778	2.90348	0.557451	1.47485	6.10544e-06	5.21428
	CGREF1	-1.78439	0.290298	2.17206	0.554416	3.17061e-08	7.49886		PDCD5	1.53706	2.90202	31.2266	88.2558	1.65138e-28	27.7822
	PAFAH2	-1.78157	0.290867	9.24114	2.37131	6.0669e-24	23.217		RAPGEF5	1.53692	2.90175	7.63025	19.8885	4.87866e-36	35.3117
	NUDT4B	-1.7814	0.290901	28.3631	7.3494	2.87741e-12	11.541		PPAN	1.53636	2.90062	5.34432	13.5181	1.02975e-13	12.9873
	PRUNE2	-1.77757	0.291674	3.70841	0.558928	2.15302e-15	14.667		HPSE	1.53467	2.89723	3.61372	9.125	9.76666e-26	25.0103
	NOX4	-1.7757	0.292052	26.4128	7.17471	2.16637e-36	35.6643		SLC9A1	1.5318	2.89146	7.56829	19.4869	8.43518e-24	23.0739
	TMEM117	-1.77415	0.292367	2.48213	0.635604	2.88943e-08	7.53919		HIF1A	1.53142	2.89071	65.1206	166.702	1.25268e-21	20.9022
	RINL	-1.77197	0.292809	5.14117	1.35211	8.50744e-12	11.0702		TWNK	1.53047	2.8888	2.06936	5.41445	9.50425e-13	12.0221
	ITM2C	-1.77024	0.29316	26.0446	6.76208	1.60613e-31	30.7942		LURAP1L	1.5302	2.88826	1.39166	3.61552	2.0674e-08	7.68458
	ZNF846	-1.76759	0.293699	2.66773	0.57192	1.74584e-08	7.75799		APOO	1.53017	2.8882	4.73599	11.6449	7.4157e-10	9.12985
	SHF	-1.76674	0.293872	3.06329	0.909156	1.22844e-10	9.91065		MAK16	1.53014	2.88814	3.71164	9.55598	1.86848e-22	21.7285
	TSPAN4	-1.76526	0.294173	102.017	26.5419	1.09437e-28	27.9608		ABI3	1.52764	2.88315	3.40714	9.04278	3.95098e-10	9.4033
	BIVM	-1.76311	0.294611	13.4148	3.72652	2.20428e-22	21.6567		GPATCH4	1.52758	2.88303	6.71353	17.2901	1.11946e-21	20.951
	VEGFB	-1.76004	0.295239	42.1934	10.901	5.61168e-36	35.2509		TFB2M	1.52509	2.87804	5.56506	14.2941	1.43567e-14	13.8429
	ZNF711	-1.7599	0.295268	1.24739	0.294612	2.19305e-08	7.65895		THSD4	1.52484	2.87754	7.27081	18.5432	2.01014e-31	30.6968
	NUDT7	-1.75964	0.295322	6.70511	1.6095	1.83379e-08	7.73665		CCDC86	1.52372	2.87531	9.63047	24.7721	4.36396e-26	25.3601
	USP53	-1.75945	0.295361	5.85107	1.56544	2.02453e-24	23.6937		CHST2	1.52334	2.87456	1.41564	3.63567	4.76987e-13	12.3215
	TSC22D3	-1.75674	0.295916	12.4366	3.47784	3.71743e-13	12.4298		NUDC	1.52265	2.87319	24.0861	61.7421	1.57717e-37	36.8021
	DAGLA	-1.75635	0.295997	3.51078	0.926352	3.31912e-20	19.479		ST8SIA4	1.52006	2.86802	0.374486	0.982404	7.20589e-07	6.14231
	TBC1D8	-1.75559	0.296152	30.194	7.98329	1.13373e-45	44.9455		EFL1	1.51907	2.86605	6.62931	16.9502	8.34609e-30	29.0785
	PCDHGA4	-1.7536	0.29656	3.55267	0.981913	6.32843e-05	4.1987		PRSS23	1.5188	2.86553	211.867	581.776	2.15988e-35	34.6656
	CNTNAP3B	-1.75007	0.297287	36.7023	9.09774	1.98966e-40	39.7012		CASP1	1.51765	2.86323	6.05427	16.1475	1.66275e-20	19.7792
	GTF2IRD2B	-1.75001	0.297299	7.82162	2.45874	4.13577e-18	17.3834		EGR3	1.51549	2.85895	0.459615	1.17612	4.89704e-06	5.31007
	NUDT4	-1.74672	0.297978	66.0202	19.8139	3.75994e-40	39.4248		FADS2	1.51377	2.85556	14.1274	35.7446	2.99504e-35	34.5236
	KLHDC8B	-1.74532	0.298268	21.9268	5.87863	1.16754e-17	16.9327		PPIL1	1.51261	2.85325	8.01135	20.4175	1.20105e-23	22.9204
	ADSSL1	-1.74484	0.298366	0.948676	0.253144	0.000949366	3.02257		NCLN	1.51163	2.85132	11.3783	30.7812	1.31909e-33	32.8797
	FILIP1	-1.74123	0.299114	6.55735	1.95167	5.77215e-26	25.2387		BAG2	1.51144	2.85094	0.267433	0.681945	9.56735e-06	5.01921
	RHOJ	-1.74025	0.299318	208.759	56.2741	5.24352e-29	28.2804		FAM110A	1.51136	2.85079	1.31469	3.43344	1.7952e-08	7.74589
	GDPD3	-1.73965	0.299442	5.066	1.36939	1.46078e-08	7.83542		TMEM173	1.50948	2.84707	19.3873	49.2247	3.21921e-35	34.4923
	STAT1	-1.73458	0.300496	104.52	26.5464	1.18185e-47	46.9274		PDE5A	1.50789	2.84395	2.3119	5.01973	3.59723e-18	17.444
	SNCAIP	-1.73395	0.300628	30.0646	7.6133	1.82571e-40	39.7386		ACOT11	1.50652	2.84124	0.479884	1.36687	1.76231e-07	6.75392
	COL1A2	-1.73131	0.301178	4.35378	1.14167	2.13989e-05	4.66961		CDKN3	1.50593	2.84007	3.83413	9.7036	5.28907e-09	8.27662
	ZKSCAN4	-1.73103	0.301237	2.23905	0.598075	2.24599e-08	7.64859		FMNL3	1.50069	2.82978	10.5216	23.4634	1.09983e-31	30.9587
	KIF20A	-1.73076	0.301294	3.89627	1.03715	3.68754e-09	8.43326		ADGRF5	1.50054	2.82949	16.163	40.9458	4.96135e-35	34.3044
	TSPAN12	-1.72917	0.301625	78.842	20.3157	2.80724e-42	41.5517		HSPE1	1.49431	2.81729	18.6512	46.7424	3.35206e-13	12.4747
	NAIP	-1.72805	0.301859	1.3445	0.384221	4.7483e-09	8.32346		NMI	1.49408	2.81685	16.1604	40.5961	1.80282e-22	21.744
	CERS4	-1.72719	0.302041	9.29138	2.42019	4.79455e-16	15.3193		MCM2	1.49392	2.81653	2.455	6.20483	5.14252e-10	9.28882
	VASH1	-1.72698	0.302084	5.72387	1.57665	1.0582e-17	16.9754		NOL6	1.49294	2.81462	5.53225	14.2119	1.16746e-24	23.9328
	B4GAT1	-1.72688	0.302105	10.8032	2.9206	6.81937e-17	16.1663		OAS3	1.49188	2.81255	2.02974	5.28416	1.49487e-13	12.8254
	PROS1	-1.72525	0.302445	13.063	3.50073	1.18142e-33	32.9276		SMPD2	1.49026	2.8094	2.92775	7.15673	1.45964e-11	10.8358
	FRY	-1.72525	0.302446	5.22785	1.31937	6.44338e-29	28.1909		ZNF267	1.49026	2.8094	6.11197	15.5496	3.30657e-21	20.4806
	PTPN3	-1.72366	0.302779	1.47579	0.367764	3.12649e-13	12.5049		NME1	1.49009	2.80906	26.0553	69.4696	3.47422e-14	13.4591
	ETV1	-1.7222	0.303086	2.05444	0.541823	1.05379e-14	13.9772		ACTR3	1.48973	2.80836	35.8439	89.8881	1.38185e-35	34.8595
	OTUD1	-1.72159	0.303214	8.68293	2.35539	6.74876e-22	21.1708		GPR157	1.48823	2.80544	0.574857	1.45163	2.05998e-08	7.68614
	CHMP4C	-1.71966	0.30362	3.34305	0.903481	9.198e-08	7.03631		NEDD4L	1.4864	2.80188	6.61434	17.4638	2.0299e-33	32.6925
	RAB40B	-1.71662	0.304262	2.71258	0.729524	5.70787e-13	12.2435		ABCG1	1.4847	2.79859	35.3975	88.7307	3.26559e-33	32.486
	GFOD1	-1.71536	0.304527	1.76878	0.519252	2.75315e-15	14.5602		MAPK8IP1	1.48408	2.79738	0.419283	1.05425	1.74817e-06	5.75742
	ACRBP	-1.71455	0.304698	1.28076	0.305536	0.000140576	3.85209		RNF135	1.48096	2.79134	0.56177	1.54947	5.30844e-05	4.27503
	CCDC34	-1.71287	0.305053	2.07676	0.552886	1.43393e-08	7.84347		GRAMD1A	1.48055	2.79056	35.6916	83.1077	3.25045e-33	32.4881
	SHMT1	-1.71214	0.305207	3.55912	0.86158	4.77058e-11	10.3214		UNC119	1.48004	2.78957	11.186	30.0001	1.74916e-22	21.7572
	FAM171A2	-1.71212	0.305211	2.77762	0.746401	5.82805e-09	8.23448		LGALS1	1.48002	2.78952	369.812	928.831	1.51774e-15	14.8188
	TGFBR3	-1.71165	0.30531	8.05984	2.11094	6.26715e-30	29.2029		BPGM	1.4797	2.7889	7.51008	17.5777	8.48946e-22	21.0711
	PPFIBP1	-1.71047	0.305561	169.481	42.386	1.40003e-44	43.8539		CTRL	1.47943	2.78838	0.411184	1.08166	0.000252674	3.59744
	EEF1A2	-1.70988	0.305685	2.49395	0.66726	1.89495e-08	7.7224		KNOP1	1.4767	2.78311	3.98122	10.9428	2.70336e-29	28.5681
	PIGK	-1.70899	0.305874	14.5634	4.00765	2.65623e-24	23.5757		GYS1	1.47626	2.78226	6.31521	15.3972	4.75516e-19	18.3228
	THSD1	-1.70244	0.307266	35.3986	9.62035	1.15222e-40	39.9385		PPIF	1.47546	2.78073	8.60683	21.1226	1.56859e-24	23.8045
	LMO2	-1.69742	0.308337	40.9565	10.4332	2.14986e-37	36.6676		CABYR	1.47529	2.7804	0.31865	0.919881	0.00042664	3.36994
	PLD6	-1.69642	0.308551	1.53426	0.423702	1.17087e-05	4.93149		TTLL4	1.47278	2.77556	2.05774	5.14241	9.2558e-16	15.0336
	TMEM170B	-1.69255	0.30938	1.06362	0.292491	1.81736e-10	9.74056		PSMA3	1.46938	2.76902	49.8356	123.563	2.43344e-27	26.6138
	P3H3	-1.68923	0.310093	6.78571	1.89018	1.64789e-13	12.7831		PAK1IP1	1.46636	2.76325	6.04259	14.7983	1.23947e-11	10.9068
	HFE	-1.68853	0.310244	1.18995	0.311017	4.08605e-09	8.3887		TACC2	1.46634	2.7632	1.7809	4.29982	3.06593e-12	11.5134
	NINJ2	-1.68837	0.310278	2.52077	0.708171	1.74107e-05	4.75918		SNRPD1	1.46623	2.76299	5.46318	13.4632	1.32858e-19	18.8766
	PDE6B	-1.68796	0.310365	1.20531	0.27172	3.57965e-06	5.44616		ADGRL4	1.46607	2.76268	90.4973	222.426	1.27798e-29	28.8935
	VWCE	-1.6872	0.31053	2.95887	0.840077	3.43074e-11	10.4646		HSPD1	1.46598	2.76251	60.6804	149.639	1.13114e-36	35.9465
	VIP	-1.68633	0.310716	3.21278	0.889548	6.04397e-09	8.21868		PTGER4	1.4653	2.7612	1.74782	4.30915	1.19998e-11	10.9208
	TXNDC16	-1.68492	0.31102	2.24113	0.613843	1.05417e-08	7.97709		SINHCAF	1.4649	2.76045	20.6143	49.2872	7.61367e-29	28.1184
	TCEA2	-1.684	0.311218	38.1449	11.6125	1.30398e-22	21.8847		NEMP1	1.46482	2.76029	3.69962	8.94351	1.2637e-21	20.8984
	MAML3	-1.68255	0.311531	3.19526	0.88612	1.55236e-19	18.809		ITGB8	1.46348	2.75772	5.38084	13.1451	8.36441e-23	22.0776
	WASF3	-1.6812	0.311822	22.7026	6.32987	6.42598e-43	42.1921		MFSD12	1.46062	2.75227	18.0293	47.1473	3.78053e-29	28.4224
	LDLRAP1	-1.68038	0.312001	14.8014	4.11991	1.77145e-30	29.7517		CSK	1.45894	2.74906	26.6674	65.0013	1.90135e-35	34.7209
	SNX30	-1.68037	0.312002	2.70979	0.750653	4.94697e-16	15.3057		KBTBD8	1.45741	2.74614	0.351708	1.11086	1.66289e-05	4.77914
	PROCR	-1.67738	0.312651	55.7151	15.523	4.42861e-34	33.3537		MCTP1	1.45691	2.74519	18.785	45.8313	6.96924e-28	27.1568
	FNBP1	-1.67121	0.31399	34.6173	9.92882	2.07083e-34	33.6839		EIF5AL1	1.45645	2.74432	1.22322	2.99978	1.92554e-10	9.71545
	EMP2	-1.67086	0.314066	21.632	6.15098	4.67354e-42	41.3304		RRP15	1.45549	2.74249	1.30721	3.20138	3.88964e-15	14.4101
	PYGL	-1.67028	0.314193	33.355	8.98652	4.15464e-38	37.3815		ITPR3	1.45265	2.73711	5.46085	13.3364	3.05302e-35	34.5153
	FTL	-1.66942	0.314379	1417.94	398.437	4.47122e-45	44.3496		NOL4L	1.45247	2.73676	8.64677	21.1034	1.32756e-17	16.8769
	VMAC	-1.66829	0.314627	3.52906	0.987468	3.93251e-11	10.4053		PRMT1	1.45244	2.73671	55.972	136.325	4.89511e-31	30.3102
	ARSG	-1.66745	0.31481	3.89484	1.04346	2.77296e-15	14.5571		IPPK	1.45151	2.73493	1.93801	4.79773	7.32832e-16	15.135
	BAIAP2	-1.66668	0.314978	35.5038	10.028	1.06138e-37	36.9741		RRS1	1.44826	2.72878	4.62172	11.2948	1.67873e-15	14.775
	ZMAT1	-1.66552	0.315231	1.87519	0.523377	5.73041e-05	4.24181		FERMT2	1.44639	2.72526	34.7579	84.9089	1.45131e-24	23.8382
	SLC2A11	-1.66463	0.315426	1.6691	0.521246	4.30756e-07	6.36577		STX12	1.44639	2.72525	35.3888	85.9689	3.95795e-33	32.4025
	PTPN14	-1.66452	0.31545	11.1698	3.14741	3.46118e-36	35.4608		GCSAM	1.4382	2.70982	0.325685	0.794559	1.6496e-05	4.78262
	TSHZ1	-1.66305	0.31577	12.2148	3.48473	1.85339e-26	25.732		FASN	1.43732	2.70817	5.74927	13.5788	3.46918e-20	19.4598
	APLP2	-1.66235	0.315925	1220.95	345.509	2.96982e-41	40.5273		NOP58	1.4371	2.70776	13.3399	31.9911	6.28943e-25	24.2014
	USHBP1	-1.66203	0.315995	21.1854	6.30705	1.45649e-32	31.8367		EHD4	1.43644	2.70653	15.0059	36.3082	2.06048e-30	29.686
	KRT8	-1.6602	0.316395	10.994	3.01818	1.72559e-15	14.7631		SLC39A6	1.43579	2.70531	6.1644	15.0053	3.29021e-19	18.4828
	PDE9A	-1.66011	0.316414	6.73753	1.89483	1.11915e-11	10.9511		TRMT10A	1.43563	2.70501	1.59528	3.76664	3.93888e-09	8.40463
	SYNM	-1.65983	0.316477	14.5005	4.02637	1.27577e-38	37.8942		SACS	1.43413	2.7022	1.86589	4.31936	2.40582e-19	18.6187
	BCKDHB	-1.6573	0.317032	6.79095	1.97875	2.88315e-16	15.5401		LGALS9	1.43273	2.69957	29.9014	58.5381	1.22423e-26	25.9121
	C16orf86	-1.65656	0.317195	2.91193	0.798533	0.000457651	3.33947		CFAP157	1.43076	2.6959	0.335296	0.811867	0.000222955	3.65178
	KCND3	-1.65614	0.317287	1.35535	0.391253	3.63676e-10	9.43929		RNF24	1.4301	2.69465	3.49777	8.73144	7.67777e-28	27.1148
	SCN3B	-1.6536	0.317845	10.509	3.01322	2.60221e-16	15.5847		BBIP1	1.42952	2.69356	4.71482	10.613	1.61605e-09	8.79154
	COL4A6	-1.65335	0.3179	1.45302	0.409877	1.69831e-09	8.76998		PRELID1	1.42874	2.69212	82.3525	202.567	2.22057e-35	34.6535
	CYFIP2	-1.64747	0.319199	1.13583	0.267404	4.50604e-09	8.3462		PNP	1.42846	2.69159	73.4997	177.375	8.25717e-26	25.0832
	CRELD1	-1.64533	0.319673	30.3214	8.7074	1.24174e-32	31.906		BOP1	1.42787	2.69049	8.77509	21.1483	2.08655e-23	22.6806
	C18orf54	-1.64297	0.320197	4.83827	1.42629	8.54931e-17	16.0681		EIF5A	1.42723	2.6893	165.249	391.181	3.10471e-33	32.508
	DDIT4L	-1.64185	0.320446	3.19543	0.921131	1.83771e-07	6.73572		FASTKD2	1.42586	2.68674	7.71204	18.5446	6.1895e-24	23.2083
	GRTP1	-1.64023	0.320806	1.3368	0.34401	2.57976e-05	4.58842		MCM4	1.42537	2.68584	4.94892	11.9093	2.67467e-17	16.5727
	SULF1	-1.63837	0.32122	0.89636	0.26582	9.46157e-07	6.02404		NDUFAF2	1.42496	2.68507	9.2948	22.2666	2.04442e-10	9.68943
	HOXA3	-1.63744	0.321427	4.87292	1.11247	2.6626e-10	9.57469		SPDL1	1.42449	2.68419	4.64173	11.5287	1.33692e-13	12.8739
	TMEM158	-1.63482	0.32201	1.3788	0.392079	4.03651e-06	5.39399		TMEM243	1.42408	2.68343	3.82463	9.5114	5.59542e-09	8.25217
	UCP2	-1.63441	0.322101	2.44641	0.710096	1.64821e-06	5.78299		PSMA4	1.42337	2.68212	51.0933	107.63	1.11723e-31	30.9519
	MPP1	-1.63376	0.322247	28.4067	8.00592	5.68479e-33	32.2453		BAG3	1.42249	2.68047	15.8094	37.8308	4.38849e-25	24.3577
	CHKB-CPT1B	-1.63198	0.322645	1.85164	0.52604	4.61378e-06	5.33594		P2RX4	1.42075	2.67725	68.2808	169.909	2.11328e-35	34.675
	COX7A1	-1.63067	0.322938	10.7917	3.16024	4.15922e-05	4.38099		AK4	1.4185	2.67307	3.98923	9.57523	7.55232e-28	27.1219
	CUTA	-1.62971	0.323153	63.2558	17.4759	2.57335e-31	30.5895		MLLT11	1.41712	2.67051	1.7606	4.20021	9.15117e-13	12.0385
	LIMS1	-1.62828	0.323473	137.409	36.415	1.92233e-33	32.7162		LRG1	1.41662	2.6696	2.3865	5.72438	1.20865e-10	9.9177
	CABLES1	-1.62664	0.323841	20.0896	5.8802	1.7926e-38	37.7465		POP1	1.41641	2.6692	0.921417	2.17974	1.23627e-09	8.90789
	ARHGEF9	-1.62653	0.323867	5.02601	1.21608	5.99904e-15	14.2219		ANKLE2	1.41503	2.66666	20.5874	48.2622	1.37397e-32	31.862
	TMEM150C	-1.6243	0.324367	5.01293	1.42328	1.57362e-13	12.8031		MYBL2	1.41212	2.66127	3.9243	9.31458	7.67068e-13	12.1152
	IQCG	-1.62307	0.324645	2.61186	0.877534	0.000970775	3.01288		UBE2E2	1.41162	2.66036	9.97975	23.6648	1.51129e-18	17.8207
	TIE1	-1.62298	0.324665	277.18	80.6368	5.62642e-31	30.2498		DENND2D	1.41063	2.65853	0.303206	0.732202	0.000123405	3.90867
	SLC35E2A	-1.62295	0.324671	9.76498	2.8215	4.55485e-29	28.3415		FEN1	1.41045	2.6582	4.11809	9.83752	1.27371e-12	11.8949
	PAN2	-1.62225	0.324828	5.74912	1.72747	6.96246e-14	13.1572		TYMP	1.40462	2.64749	9.614	23.3611	1.9245e-11	10.7157
	TFDP2	-1.61868	0.325633	2.8953	0.879258	4.93341e-20	19.3069		SLC5A6	1.40346	2.64535	9.18114	21.6692	8.48046e-21	20.0716
	KIAA0513	-1.61723	0.325961	2.31371	0.870295	2.38301e-09	8.62287		PBDC1	1.40338	2.6452	12.8465	30.1839	4.66676e-20	19.331
	PYCARD	-1.6171	0.32599	5.31761	1.49955	4.87136e-09	8.31235		KLHL29	1.40164	2.64202	1.77701	4.21934	4.46753e-16	15.3499
	APH1B	-1.61689	0.326038	12.4368	3.67288	4.06978e-16	15.3904		SLC25A28	1.40104	2.64092	11.5349	27.12	8.72268e-20	19.0594
	AC013271,1	-1.61145	0.327269	7.57435	2.16055	9.09307e-14	13.0413		PSMC3IP	1.40086	2.64058	1.21345	3.1211	1.43859e-05	4.84206
	IL6R	-1.61009	0.327579	3.02585	0.901614	3.7111e-12	11.4305		FBN1	1.40057	2.64006	10.2297	24.2267	5.29483e-23	22.2761
	LRFN1	-1.61001	0.327596	0.878554	0.254207	3.23852e-05	4.48965		HGS	1.40027	2.63952	28.2963	63.4651	6.48696e-32	31.188
	GSTM1	-1.60963	0.327683	4.92441	1.42606	1.24702e-07	6.90413		ADK	1.40016	2.63931	7.20127	15.8704	1.47926e-14	13.83
	RAB42	-1.60945	0.327723	1.87996	0.52613	3.26715e-05	4.48583		CTLA4	1.39973	2.63852	1.18414	2.79914	5.63682e-07	6.24897
	ACTR3C	-1.609	0.327827	1.61636	0.487348	5.83479e-06	5.23397		WDR75	1.39856	2.63638	11.4615	27.2345	1.07161e-25	24.97
	FAM214A	-1.60842	0.327956	24.037	6.66037	5.26397e-30	29.2787		WDR43	1.39846	2.63619	8.05039	18.9912	1.72273e-19	18.7638
	TEAD1	-1.60748	0.328171	8.33169	2.36681	0.00720898	2.14213		UBE2T	1.39758	2.63459	3.76571	8.87336	4.48466e-08	7.34827
	SLC2A10	-1.60415	0.328929	5.43369	1.60202	7.65652e-19	18.116		MIDN	1.3964	2.63244	5.70753	13.4143	1.20476e-17	16.9191
	APLP1	-1.60379	0.329011	1.18486	0.315379	0.000128057	3.8926		PFN1	1.396	2.63171	327.558	757.62	1.17025e-24	23.9317
	LPAR6	-1.60341	0.329098	30.9439	9.09079	2.34309e-35	34.6302		ODC1	1.3954	2.63062	15.5801	36.5302	1.01475e-30	29.9936
	PPIC	-1.60257	0.32929	23.0229	6.78644	3.85058e-20	19.4145		SCG3	1.39509	2.63006	0.945526	2.09888	6.99303e-06	5.15533
	JMY	-1.60242	0.329324	4.27163	1.25355	1.66716e-22	21.778		TSPAN2	1.39452	2.629	1.41336	3.32692	4.04769e-07	6.39279
	CAVIN3	-1.60107	0.329632	17.3023	5.16446	3.86878e-13	12.4124		CACNG6	1.39217	2.62473	0.659444	1.54764	2.28467e-05	4.64118
	PPP1R3B	-1.59743	0.330466	21.2348	6.23518	1.0795e-26	25.9668		PRCP	1.39072	2.6221	119.901	277.844	1.18445e-21	20.9265
	DNASE2	-1.59702	0.33056	29.358	8.67014	1.02883e-30	29.9877		RIN2	1.38987	2.62055	9.37133	21.9594	1.33436e-29	28.8747
	PCCA	-1.59671	0.33063	14.8007	4.41272	1.89865e-19	18.7216		PSMD14	1.38987	2.62055	25.0857	59.054	3.40399e-24	23.468
	PCDHGB6	-1.59631	0.330722	3.12806	0.929601	2.27183e-08	7.64362		ZYX	1.38821	2.61754	85.1251	195.277	2.35233e-17	16.6285
	DSP	-1.59438	0.331165	22.845	6.71074	9.17424e-32	31.0374		CALM1	1.38697	2.61528	94.136	242.653	3.20063e-34	33.4948
	HSD17B8	-1.5939	0.331275	3.79077	1.12336	1.59766e-05	4.79652		ATG4D	1.38561	2.61283	2.23066	5.0363	2.98449e-09	8.52513
	DDIT3	-1.59381	0.331296	20.6117	6.05438	1.95085e-12	11.7098		STAT5A	1.38428	2.61041	9.08692	21.0966	6.88254e-28	27.1623
	ACCS	-1.59123	0.331889	5.29089	1.59384	6.29061e-12	11.2013		PNPLA8	1.38374	2.60943	14.3915	33.6033	3.53937e-30	29.4511
	HSDL2	-1.59003	0.332165	15.2818	4.47043	5.90482e-30	29.2288		TMEM165	1.37931	2.60143	67.1277	156.141	3.78215e-26	25.4223
	FBXO25	-1.58977	0.332225	6.31982	2.69164	1.68345e-20	19.7738		APOL2	1.37703	2.59734	19.4424	44.3056	6.67711e-29	28.1754
	WDR7	-1.58788	0.332661	7.02628	1.71129	2.31626e-27	26.6352		CBS	1.37491	2.59352	2.29938	5.34368	1.212e-08	7.9165
	KLC4	-1.5873	0.332793	9.96195	3.13659	1.13574e-14	13.9447		SQOR	1.37491	2.59351	40.4238	94.1451	1.80715e-30	29.743
	ADM	-1.58654	0.332969	195.839	58.109	4.08987e-30	29.3883		AIFM2	1.37477	2.59327	0.38599	0.904539	3.50255e-05	4.45562
	TXNDC5	-1.58638	0.333006	1321.44	393.44	3.66757e-38	37.4356		ESCO2	1.3744	2.5926	0.95274	2.19288	2.42218e-07	6.61579
	PCDHB14	-1.58502	0.333319	1.84791	0.546903	2.03576e-09	8.69127		IER2	1.37329	2.59061	18.0499	41.9324	3.91623e-16	15.4071
	PLPP2	-1.58487	0.333354	36.4802	11.0807	7.02421e-25	24.1534		MT-ND4L	1.37024	2.58514	3244.55	7297.42	0.000242078	3.61605
	TMC7	-1.58432	0.333481	2.67874	0.914186	6.92417e-12	11.1596		PPRC1	1.36889	2.58273	5.20096	11.5297	1.3816e-16	15.8596
	FLOT2	-1.58362	0.333643	128.554	38.2074	1.49191e-36	35.8263		SLC25A22	1.3685	2.58202	5.57592	12.1495	1.11518e-16	15.9527
	TBC1D3	-1.58355	0.333659	1.21243	0.354052	0.000781086	3.1073		SCD	1.36684	2.57905	16.0266	36.9474	6.67925e-32	31.1753
	ABHD4	-1.58335	0.333707	11.2265	3.44699	6.12635e-23	22.2128		CMSS1	1.36564	2.57691	1.70573	3.4017	9.09636e-12	11.0411
	AL157935,2	-1.5826	0.33388	16.0654	4.75405	1.06614e-13	12.9722		COL5A2	1.36505	2.57584	11.8793	27.4641	3.18169e-28	27.4973
	LRRC56	-1.58259	0.333882	0.939159	0.274153	7.82063e-06	5.10676		VMP1	1.36421	2.57435	36.5347	83.1744	4.05455e-23	22.3921
	ABHD8	-1.58156	0.334121	4.44883	1.34421	7.3484e-08	7.13381		PDXK	1.36411	2.57418	4.97615	11.4845	1.08253e-16	15.9656
	HERPUD1	-1.58131	0.334179	124.643	41.923	8.88925e-33	32.0511		ARRDC3	1.36298	2.57216	12.0104	27.5114	1.76255e-23	22.7539
	PTCH1	-1.57908	0.334695	3.86124	0.954743	2.30357e-19	18.6376		CTH	1.36243	2.57117	0.666844	1.57204	6.89215e-05	4.16165
	ARHGEF6	-1.57822	0.334895	10.766	3.54159	1.1327e-29	28.9459		GRB10	1.35495	2.55788	27.2258	65.6152	2.04319e-30	29.6897
	ADA2	-1.5779	0.334969	13.7171	4.0715	1.82798e-18	17.738		RCL1	1.35423	2.5566	2.70294	6.14532	4.19352e-09	8.37742
	BDH1	-1.57772	0.335011	1.05036	0.310701	0.00235938	2.6272		POLR3G	1.35359	2.55547	1.95184	4.15975	1.75739e-06	5.75513
	ACKR2	-1.57571	0.335477	3.71287	1.06389	0.00472882	2.32525		FARSB	1.35272	2.55394	6.07551	13.846	5.16484e-22	21.2869
	HEXA	-1.57567	0.335487	68.6066	18.4964	1.60152e-31	30.7955		NXT1	1.35155	2.55186	7.82696	17.9259	5.95407e-13	12.2252
	DKK1	-1.57417	0.335836	12.7806	3.82486	2.48407e-15	14.6048		FAM91A1	1.35154	2.55185	10.1599	22.8171	9.58509e-26	25.0184
	SUMF1	-1.5741	0.335852	34.852	10.2657	4.75681e-23	22.3227		TMEM177	1.35137	2.55154	2.17821	4.80206	2.62783e-07	6.5804
	ANKRD6	-1.56861	0.337133	4.46533	1.33761	2.41062e-14	13.6179		TRPV4	1.35124	2.55131	2.35599	5.2048	7.40679e-13	12.1304
	CEP68	-1.56832	0.337201	14.5079	4.38302	9.68179e-35	34.014		KDM1B	1.35017	2.54943	2.85401	6.20208	5.31745e-12	11.2743
	AHCYL2	-1.56658	0.337607	4.07384	1.20481	6.97537e-16	15.1564		PAQR3	1.35003	2.54917	9.36391	24.1307	9.71938e-29	28.0124
	MGST2	-1.56589	0.337769	54.8143	17.0165	3.40049e-24	23.4685		SMN2	1.34899	2.54734	7.51139	16.7482	4.54879e-06	5.3421
	LRRC37A3	-1.56476	0.338034	2.3411	0.845593	6.14975e-07	6.21114		MAD2L2	1.34707	2.54394	12.5433	29.7764	2.11077e-14	13.6756
	RHOBTB1	-1.5635	0.33833	14.667	4.3796	4.98318e-30	29.3025		PCDHGA12	1.34583	2.54177	3.28186	7.29906	3.61567e-10	9.44181
	SLC27A1	-1.56213	0.33865	9.09272	3.07167	1.63887e-21	20.7855		ZNFX1	1.34561	2.54138	9.05347	20.6658	4.89518e-28	27.3102
	FOXO4	-1.55876	0.339443	6.19127	1.87556	1.98707e-15	14.7018		AMPD2	1.34498	2.54027	5.40015	12.584	7.73826e-22	21.1114
	ZSCAN16	-1.55685	0.339891	4.83547	1.45039	6.46051e-07	6.18973		MPZL1	1.34488	2.54009	30.1048	68.9299	6.13677e-30	29.2121
	FAM234B	-1.55656	0.339961	4.93552	1.48722	2.55479e-18	17.5926		RBMXL1	1.34451	2.53944	1.57651	3.5929	3.10687e-11	10.5077
	SLC35E2B	-1.5565	0.339976	13.4172	4.10527	2.97105e-34	33.5271		ANKRD42	1.34381	2.5382	1.00171	2.11128	2.9973e-07	6.52327
	OSBPL10	-1.55553	0.340203	6.77502	1.98166	1.33176e-20	19.8756		ETV5	1.34345	2.53757	1.74436	3.99278	5.07842e-10	9.29427
	SARAF	-1.55511	0.340303	269.578	82.5301	3.5222e-38	37.4532		CYBA	1.34341	2.5375	76.4966	174.928	8.93334e-13	12.049
	THRA	-1.5551	0.340304	14.8626	3.69708	3.84188e-29	28.4155		ATP6V1B2	1.34045	2.5323	34.5566	77.7566	1.61822e-22	21.791
	WNT3	-1.55492	0.340348	0.831502	0.250676	4.76714e-05	4.32174		SIRPB1	1.33878	2.52938	0.933819	2.04525	0.000862763	3.06411
	PLEKHA2	-1.55162	0.341126	0.855785	0.253451	6.37256e-07	6.19569		HNRNPM	1.33559	2.52379	41.7491	91.4765	2.12444e-27	26.6728
	PHKA1	-1.55068	0.341349	2.13476	0.643465	3.17106e-11	10.4988		SLC1A5	1.33549	2.52361	14.0371	32.1436	1.01428e-18	17.9938
	KIAA0930	-1.54812	0.341956	15.4288	5.07107	1.17207e-36	35.931		GARS	1.33433	2.52158	34.3281	77.1502	2.33684e-25	24.6314
	FAM173B	-1.54741	0.342124	16.4692	4.85678	6.41735e-17	16.1926		STX1A	1.33427	2.52148	1.59249	3.43912	2.59106e-06	5.58652
	GDPGP1	-1.54521	0.342646	1.0319	0.398972	4.24512e-06	5.37211		LETM2	1.3341	2.52119	0.948968	1.94517	2.12919e-06	5.67179
	RGS4	-1.54419	0.342889	0.892319	0.265344	9.93485e-05	4.00284		DOK3	1.33268	2.5187	0.774169	1.68309	0.000798685	3.09762
	NTAN1	-1.54254	0.343281	142.499	40.8017	7.06354e-39	38.151		STARD10	1.33259	2.51855	14.5942	32.1791	5.38952e-18	17.2685
	TGFBRAP1	-1.54059	0.343745	27.8421	8.63945	3.52976e-36	35.4523		DNTTIP2	1.33123	2.51618	7.12582	16.155	2.25114e-20	19.6476
	HSD11B1L	-1.54	0.343886	3.85596	1.16483	2.97914e-06	5.52591		DCPS	1.32925	2.51273	3.65154	8.19877	1.24773e-09	8.90388
	SENP7	-1.53904	0.344113	7.18577	2.17216	1.0085e-16	15.9963		TBX3	1.3292	2.51263	0.793354	1.73566	1.04855e-07	6.97941
	NAGLU	-1.53897	0.344132	41.5303	12.7701	3.72538e-20	19.4288		BTN2A2	1.32855	2.5115	5.47109	12.2044	1.1932e-19	18.9233
	MCEE	-1.53884	0.344162	8.06715	2.4553	3.4487e-09	8.46234		FN1	1.32825	2.51098	267.484	595.52	6.32719e-15	14.1988
	MARVELD2	-1.53629	0.344772	1.50957	0.585485	1.25919e-05	4.89991		CLEC1A	1.32812	2.51075	11.287	27.9133	4.06452e-21	20.391
	BGN	-1.53397	0.345327	250.847	76.7345	2.65e-18	17.5768		CCDC134	1.32555	2.50628	0.693803	1.49159	0.000177488	3.75083
	DRC3	-1.53394	0.345333	1.25417	0.338717	7.04002e-05	4.15243		RSL1D1	1.32545	2.50612	15.4011	35.5711	3.20241e-26	25.4945
	ACBD4	-1.53111	0.346011	3.61184	1.11227	1.45408e-07	6.83741		ANKRD20A1	1.32508	2.50547	0.380249	0.84459	0.000686499	3.16336
	TBC1D3D	-1.53088	0.346067	11.2377	3.48564	1.02549e-11	10.9891		CCNK	1.32485	2.50507	6.41957	14.1944	3.50791e-08	7.45495
	CDKL5	-1.53038	0.346187	1.67343	0.527555	7.25152e-15	14.1396		TANK	1.32481	2.50499	19.7666	44.0718	9.71711e-18	17.0125
	NFATC2	-1.53007	0.346261	4.96513	1.52564	3.43463e-16	15.4641		SLC35F2	1.32432	2.50415	9.22581	20.572	1.22698e-21	20.9112
	EPHX1	-1.52953	0.34639	64.0407	20.4373	1.31093e-36	35.8824		CDH11	1.32375	2.50316	0.370562	0.864293	9.88429e-07	6.00505
	FNDC3A	-1.52921	0.346466	41.3946	12.8138	4.9545e-38	37.305		MICB	1.32145	2.49917	4.82651	10.7784	8.99853e-15	14.0458
	PGRMC2	-1.52868	0.346595	85.8792	26.0713	1.42011e-33	32.8477		CENPV	1.32097	2.49835	1.34178	3.30544	0.00010471	3.98001
	MSMP	-1.52776	0.346814	2.09736	0.638682	0.000179783	3.74525		PPP1R15B	1.32071	2.49788	8.25519	18.3834	2.93669e-28	27.5321
	ZSCAN31	-1.52716	0.346961	3.07338	1.07889	1.72078e-09	8.76427		CDK7	1.31703	2.49153	14.2143	31.613	4.77908e-19	18.3207
	ECH1	-1.5256	0.347336	47.3369	14.6387	4.05646e-21	20.3919		TRAFD1	1.31522	2.48841	9.83872	21.6895	3.53091e-20	19.4521
	HSD3B7	-1.52456	0.347586	7.61215	2.38061	8.00598e-13	12.0966		ADGRL2	1.31424	2.48671	3.38812	7.79307	2.27975e-18	17.6421
	TM7SF3	-1.52448	0.347604	25.9926	7.90327	6.17075e-26	25.2097		CCT2	1.31334	2.48517	50.5024	115.278	3.43891e-28	27.4636
	CASP12	-1.52399	0.347722	3.2262	1.01666	3.29588e-07	6.48203		SEC14L2	1.31167	2.48229	3.09648	6.35817	1.8224e-12	11.7394
	PRTFDC1	-1.52234	0.348122	9.10404	2.94868	1.73891e-13	12.7597		FNDC3B	1.31151	2.48201	30.5873	71.9862	9.65653e-22	21.0152
	CDKN2D	-1.5203	0.348612	3.5627	1.19173	1.64346e-06	5.78424		ATG7	1.30996	2.47935	6.5069	15.3002	3.49511e-20	19.4565
	SPSB3	-1.51752	0.349286	32.867	10.3034	1.76749e-20	19.7526		BLM	1.30974	2.47897	0.734318	1.6307	1.62335e-07	6.78959
	ADAMTS13	-1.51723	0.349357	1.04447	0.287712	1.08706e-06	5.96375		HBEGF	1.30911	2.47789	10.9188	24.0934	4.44373e-18	17.3523
	PTPN6	-1.51678	0.349465	2.04276	0.603794	1.28312e-07	6.89173		CDC25A	1.30897	2.47765	1.46353	3.29502	1.87488e-08	7.72703
	PLK1	-1.51663	0.349502	4.03497	1.25697	3.43903e-07	6.46356		PSMD12	1.30667	2.47369	10.3226	22.7663	9.37628e-27	26.028
	PRR19	-1.51643	0.34955	0.982098	0.30259	0.00090136	3.0451		TNIP2	1.3065	2.47341	28.7788	64.7845	3.47596e-19	18.4589
	ZGLP1	-1.51493	0.349915	1.10264	0.318746	3.50733e-05	4.45502		CLTB	1.30626	2.473	50.0315	111.165	5.71704e-25	24.2428
	C9orf3	-1.51183	0.350665	7.71563	1.88771	1.35321e-11	10.8686		PHF11	1.30617	2.47285	14.5042	31.8354	2.39969e-16	15.6198
	SYCP2	-1.51097	0.350875	1.73085	0.612757	3.06138e-08	7.51408		RTEL1	1.3054	2.47152	2.63725	5.53735	5.09433e-12	11.2929
	TK2	-1.51096	0.350877	11.7844	3.7107	8.34466e-13	12.0786		B3GNT7	1.30333	2.46799	4.3131	9.52363	1.99414e-12	11.7002
	BRICD5	-1.51096	0.350877	3.46756	1.06887	1.07798e-05	4.96739		LYAR	1.30319	2.46774	10.2594	22.4812	2.95954e-13	12.5288
	SMIM14	-1.51029	0.351042	12.1923	3.79274	7.82135e-28	27.1067		SMAP2	1.30109	2.46414	3.79992	8.36347	4.5603e-13	12.341
	MSI2	-1.50861	0.351451	1.54296	0.573831	1.00092e-09	8.9996		KLHL5	1.30042	2.46301	36.7597	81.7898	1.4793e-28	27.8299
	DAPK1	-1.50751	0.351719	20.2252	6.34609	1.89145e-36	35.7232		IQCK	1.29955	2.46152	8.81507	12.9123	1.09222e-17	16.9617
	TXNRD2	-1.50445	0.352465	22.5014	6.57266	6.95824e-17	16.1575		PTX3	1.29718	2.45748	253.713	558.923	5.44534e-24	23.264
	ZNF862	-1.50154	0.353177	4.5015	1.42915	3.63182e-16	15.4399		DENND5A	1.29685	2.45692	23.4825	53.6577	7.05913e-28	27.1512
	GGT1	-1.50015	0.353516	2.589	0.707412	3.16619e-07	6.49946		ACSL5	1.29652	2.45636	17.1005	37.5337	5.49398e-28	27.2601
	RSRP1	-1.5	0.353552	66.1351	21.0653	2.8806e-13	12.5405		SLFN5	1.29638	2.45612	5.97205	12.964	1.39027e-18	17.8569
	ZNF32	-1.49992	0.353574	15.4146	4.90184	5.15307e-14	13.2879		RNASEH2B	1.29452	2.45296	2.07147	5.21921	6.97141e-09	8.15668
	P4HA3	-1.49683	0.354331	52.0422	16.6537	1.53769e-37	36.8131		MAP2K1	1.29372	2.45159	17.4624	38.4595	1.44302e-19	18.8407
	FOXRED2	-1.49463	0.354872	4.35842	1.29795	1.43979e-11	10.8417		RNF145	1.2923	2.44919	19.5058	43.051	2.23857e-21	20.65
	TBC1D3G	-1.4946	0.354879	4.94547	1.5559	6.03234e-09	8.21951		SLC31A2	1.29049	2.44611	0.464696	1.02534	0.000849899	3.07063
	CCDC188	-1.48843	0.356401	6.25642	2.00073	1.73319e-07	6.76115		ZNF20	1.28541	2.43751	0.342423	0.823366	0.00099617	3.00167
	AC004997,1	-1.48594	0.357017	1.59985	0.504591	0.000608939	3.21543		RFLNB	1.28461	2.43616	2.26317	4.93784	2.63401e-09	8.57938
	DHRS3	-1.48497	0.357257	61.4573	19.5476	1.3194e-22	21.8796		SIRT6	1.28364	2.43452	4.14199	9.08471	2.23384e-10	9.65095
	DIP2C	-1.48176	0.358052	4.6567	1.57277	4.69124e-21	20.3287		FH	1.28361	2.43447	24.2341	52.771	4.06519e-27	26.3909
	HOXB8	-1.48166	0.358075	1.06117	0.296882	9.55087e-05	4.01996		PER2	1.28269	2.43293	0.390668	0.844934	6.6651e-05	4.17619
	PREX2	-1.48146	0.358127	7.3125	2.33119	2.01951e-27	26.6948		LYSMD4	1.28227	2.43221	1.63725	3.54466	4.09368e-08	7.38789
	PPOX	-1.47852	0.358857	9.68102	3.21368	1.28894e-06	5.88977		HSPA1A	1.28208	2.43189	20.1619	43.8048	1.05686e-17	16.976
	C10orf143	-1.4779	0.359012	1.51937	0.3545	5.14272e-05	4.28881		IGFBP2	1.28113	2.43029	18.9447	41.3388	3.08175e-15	14.5112
	IL6ST	-1.47608	0.359463	280.819	88.924	2.53427e-27	26.5961		CPD	1.27965	2.42781	32.5084	70.5162	2.00134e-25	24.6987
	EXOC6	-1.47586	0.35952	93.3828	29.8962	1.29849e-33	32.8866		DAXX	1.27924	2.42712	19.0131	41.0609	7.67334e-28	27.115
	TCEAL1	-1.47445	0.359871	17.7838	6.21909	8.41204e-16	15.0751		GNL3	1.27905	2.4268	27.4245	58.6774	6.11586e-25	24.2135
	NNT	-1.47421	0.359931	17.8457	6.11481	1.93391e-32	31.7136		CDR2L	1.27844	2.42576	3.17643	6.90144	8.41336e-14	13.075
	LBR	-1.47347	0.360116	67.5472	21.6891	3.01457e-32	31.5208		EIF4EBP1	1.27799	2.42501	18.3123	39.7146	5.56413e-19	18.2546
	NEIL1	-1.47119	0.360685	10.2365	2.59522	9.11917e-14	13.04		LTV1	1.27645	2.42243	9.66745	20.7637	2.49401e-12	11.6031
	TRIM16	-1.47023	0.360926	27.4624	10.4414	1.35507e-23	22.868		TMED7-TICAM2	1.2759	2.4215	1.33411	2.86066	5.37859e-07	6.26933
	AJM1	-1.47004	0.360972	0.923185	0.298726	2.76483e-05	4.55833		GPC4	1.27565	2.42107	0.336261	0.732393	7.13232e-05	4.14677
	ITPK1	-1.46882	0.361278	16.7509	5.12389	9.7306e-25	24.0119		MTFP1	1.27539	2.42064	6.6968	15.6641	3.54202e-09	8.45075
	ZNF517	-1.46552	0.362106	3.3688	0.983112	1.71212e-06	5.76647		C11orf98	1.27474	2.41955	16.7868	36.4354	2.74808e-09	8.56097
	SMTN	-1.46485	0.362273	113.657	35.7946	1.31018e-28	27.8827		ZNF202	1.27377	2.41793	2.48748	5.00463	5.8009e-11	10.2365
	TMSB15B	-1.46388	0.362517	2.44235	0.986168	2.51009e-06	5.60031		IARS	1.27334	2.41721	18.5811	39.8482	3.5476e-24	23.4501
	LTBP3	-1.46388	0.362518	44.8512	14.6834	7.43469e-29	28.1287		EHD1	1.27329	2.41712	11.9463	25.802	1.57563e-27	26.8025
	CCDC106	-1.4638	0.362538	9.95292	3.3414	2.24942e-13	12.6479		HARS	1.27311	2.41683	22.246	51.0909	3.8451e-25	24.4151
	BEND7	-1.46348	0.362618	4.36322	1.52968	5.11655e-15	14.291		ADCY3	1.27236	2.41556	3.47193	7.30765	7.31495e-13	12.1358
	CLCN3	-1.46285	0.362776	50.1912	15.6683	6.09248e-35	34.2152		GPR143	1.27235	2.41554	1.12868	2.663	0.000160945	3.79332
	MSH5	-1.46208	0.36297	2.23998	0.792623	6.56454e-06	5.1828		SLC43A3	1.27122	2.41365	19.4765	43.1422	1.82618e-22	21.7385
	MPDZ	-1.46137	0.363149	24.0418	8.00475	1.00966e-34	33.9958		EPSTI1	1.27122	2.41365	0.362315	0.797714	0.000132658	3.87727
	ALDH1A3	-1.4612	0.363191	9.84021	3.17681	5.22904e-20	19.2816		MECOM	1.27089	2.4131	0.378849	0.853213	7.20882e-05	4.14214
	EDEM2	-1.4611	0.363217	43.433	14.0901	9.58299e-30	29.0185		ZNRF3	1.27076	2.41289	0.570171	0.931972	3.2655e-06	5.48605
	CAMK2D	-1.46025	0.36343	13.8209	4.58618	2.92805e-27	26.5334		F2R	1.27042	2.41231	59.8121	128.556	3.65455e-25	24.4372
	SIRT3	-1.45955	0.363606	9.05754	2.39904	5.83328e-12	11.2341		UTP25	1.26962	2.41099	2.42971	5.07593	2.76554e-16	15.5582
	NXN	-1.45694	0.364265	103.393	33.6845	1.59734e-34	33.7966		BTN2A1	1.26855	2.4092	9.37963	19.8482	3.89101e-19	18.4099
	IFFO1	-1.45573	0.364571	17.1157	5.5968	1.55505e-20	19.8083		FJX1	1.2675	2.40743	9.22571	19.9353	1.99544e-16	15.7
	IDNK	-1.45518	0.364711	3.44886	1.18087	5.30685e-06	5.27516		HCCS	1.26535	2.40386	9.56067	21.5543	1.01028e-14	13.9956
	CELSR1	-1.45506	0.36474	10.7289	3.50793	5.69035e-23	22.2449		TMEM231	1.26494	2.40317	1.80546	4.02157	2.34587e-09	8.6297
	HES1	-1.45328	0.36519	16.7301	5.46572	4.51654e-07	6.34519		RARS	1.26443	2.40232	26.9557	57.8505	9.89632e-29	28.0045
	MEF2C	-1.45275	0.365324	24.4481	7.8284	2.83074e-24	23.5481		RPL22L1	1.26239	2.39893	12.6478	26.3355	2.31041e-12	11.6363
	NPIPB15	-1.45144	0.365656	3.16793	1.02281	4.97462e-06	5.30324		PA2G4	1.262	2.39828	29.8191	62.9776	6.75743e-20	19.1702
	EVL	-1.45079	0.365822	11.4533	4.0072	6.44889e-15	14.1905		MICAL2	1.26092	2.39649	10.0455	23.0822	5.31907e-13	12.2742
	FDXR	-1.44724	0.366722	5.5327	1.82017	5.68185e-07	6.24551		POMP	1.25864	2.3927	34.7654	74.9285	5.85412e-12	11.2325
	HSD17B11	-1.44712	0.366753	24.1898	7.93799	1.15896e-20	19.9359		NFKBID	1.25853	2.39253	1.21252	2.37263	0.00135242	2.86889
	FHL2	-1.4467	0.36686	64.9581	20.552	3.31806e-31	30.4791		NOP14	1.25843	2.39236	9.2054	19.7523	1.01419e-19	18.9939
	HLX	-1.44392	0.367568	2.31515	0.752652	1.6324e-07	6.78717		ISG20L2	1.25832	2.39217	7.57256	15.8202	1.85551e-19	18.7315
	TP53I3	-1.44382	0.367593	21.9935	7.04701	5.65881e-13	12.2473		SLC25A19	1.25826	2.39207	1.74307	4.87444	4.04194e-07	6.39341
	PLA2G12A	-1.4437	0.367624	4.27237	1.42237	1.21934e-13	12.9139		ISOC1	1.25788	2.39145	5.44371	11.6651	4.35903e-12	11.3606
	TBC1D3E	-1.44259	0.367907	7.76073	2.54655	2.65155e-08	7.5765		CNTNAP2	1.25781	2.39133	0.334083	0.745772	0.000688868	3.16186
	TCF7L1	-1.44254	0.367918	27.2926	8.85713	1.53592e-11	10.8136		STAP2	1.25607	2.38845	6.4574	13.6967	1.06246e-11	10.9737
	PLK2	-1.4424	0.367954	81.2956	26.654	1.34982e-22	21.8697		ALG14	1.25447	2.3858	0.379982	0.816556	5.45046e-06	5.26357
	EFNB3	-1.43999	0.368571	1.93128	0.631234	2.63869e-07	6.57861		ARPC2	1.25423	2.3854	179.747	383.151	3.36058e-21	20.4736
	SLC25A23	-1.43885	0.368862	12.5735	4.21441	6.66765e-11	10.176		CSTB	1.25413	2.38524	50.7478	108.241	2.78485e-22	21.5552
	FOXO1	-1.43876	0.368885	19.3329	6.31612	1.94697e-18	17.7106		TDP1	1.2531	2.38353	2.93666	5.65155	1.61218e-12	11.7926
	MAGED1	-1.43875	0.368887	74.9477	24.7941	1.40055e-31	30.8537		SMIM13	1.25306	2.38346	7.32805	15.6362	5.04487e-21	20.2972
	ASB13	-1.43786	0.369115	6.7229	2.23841	9.34978e-09	8.0292		TMEM236	1.25241	2.38239	0.294093	0.630034	0.000117338	3.93056
	TMEM129	-1.43604	0.36958	15.0835	5.34455	2.89337e-16	15.5386		TRMT61A	1.2523	2.38221	1.89962	4.06638	2.60158e-08	7.58476
	ABCA9	-1.4352	0.369795	1.29398	0.416203	2.23785e-07	6.65017		FHDC1	1.24795	2.37504	0.51402	1.10391	4.66885e-06	5.33079
	EBF4	-1.43421	0.37005	3.42879	1.26188	6.12043e-08	7.21322		UTP14A	1.24728	2.37394	6.94281	14.6408	5.7038e-17	16.2438
	RALGPS2	-1.43318	0.370314	8.14345	2.60331	1.23965e-22	21.9067		SP140L	1.24452	2.3694	6.55534	13.3642	2.47737e-12	11.606
	PILRB	-1.43237	0.370523	74.4547	25.0265	2.54786e-19	18.5938		B3GNT5	1.24423	2.36892	21.6525	45.5248	4.14668e-25	24.3823
	GAS2L3	-1.4322	0.370564	4.07969	1.42164	1.60958e-10	9.79329		MED31	1.24237	2.36587	2.68425	5.69031	4.06139e-07	6.39133
	GMFB	-1.43219	0.370567	29.4818	9.77061	2.37305e-29	28.6247		MPZL3	1.24193	2.36515	0.378351	0.805097	4.46151e-05	4.35052
	GDPD5	-1.43113	0.370839	11.3287	3.75564	5.14762e-16	15.2884		SIPA1L2	1.24025	2.36239	0.279524	0.594497	2.09362e-05	4.6791
	TRIM46	-1.43023	0.371072	1.17576	0.362849	2.01995e-05	4.69466		SELENOI	1.23962	2.36136	1.79034	3.79445	2.10413e-13	12.6769
	SHC2	-1.42918	0.371342	39.735	13.197	1.93859e-31	30.7125		DTL	1.23932	2.36088	1.3388	2.819	2.58631e-09	8.58732
	HOXB7	-1.42878	0.371445	15.2502	5.05506	5.48945e-14	13.2605		PELI1	1.23853	2.35958	28.4532	60.0312	1.59299e-20	19.7978
	UCHL1	-1.42798	0.37165	21.6295	7.13252	7.39828e-17	16.1309		GRPEL1	1.23676	2.35669	8.69782	18.3926	2.86963e-16	15.5422
	LRRC75B	-1.42755	0.371763	4.17026	1.47029	1.13525e-07	6.94491		CHRNB1	1.23601	2.35546	5.17635	9.53595	7.10898e-12	11.1482
	ARPIN	-1.42563	0.372258	6.064	2.00155	3.05982e-22	21.5143		RHEBL1	1.23555	2.35471	0.690298	1.49086	0.00217377	2.66279
	TBC1D3K	-1.42479	0.372475	5.06323	1.6797	8.7155e-09	8.05971		RPF2	1.23455	2.35307	5.29591	11.4079	2.59146e-15	14.5865
	TTC21B	-1.42445	0.372561	9.70944	3.11616	3.90332e-22	21.4086		OSBPL3	1.2334	2.35121	9.81642	20.8981	1.18925e-24	23.9247
	LAMA3	-1.42215	0.373156	2.15777	0.656061	4.51869e-13	12.345		THOP1	1.2334	2.3512	3.56409	7.58699	2.15911e-13	12.6657
	COCH	-1.42132	0.373372	4.18373	1.3747	1.41115e-09	8.85043		GTPBP4	1.23335	2.35112	8.5754	17.979	7.74449e-25	24.111
	LIMS2	-1.42036	0.373618	25.996	8.54031	9.15567e-22	21.0383		DNAJB6	1.23283	2.35027	71.8133	157.827	5.20222e-27	26.2838
	STARD8	-1.41809	0.374208	12.0971	4.05324	2.86924e-20	19.5422		TFE3	1.23264	2.34997	12.183	25.3434	4.01909e-25	24.3959
	PPP1R32	-1.41743	0.374379	1.2715	0.36051	0.00453543	2.34338		TNFRSF10A	1.23225	2.34934	3.8353	8.04917	5.35053e-12	11.2716
	OXCT1	-1.41703	0.374483	14.9293	4.95819	1.15921e-23	22.9358		TIMMDC1	1.23205	2.34901	20.6208	45.1684	4.56064e-26	25.341
	ITGA3	-1.41275	0.375595	57.4027	19.2639	4.76568e-32	31.3219		NINL	1.23203	2.34898	10.9701	23.1915	1.23172e-25	24.9095
	ORAI3	-1.41166	0.37588	12.2959	4.02683	1.77029e-12	11.752		PKM	1.23166	2.34838	158.339	330.401	4.54249e-27	26.3427
	TMEM123	-1.41149	0.375924	270.714	90.7665	1.42474e-32	31.8463		BRIX1	1.23027	2.34612	8.00575	16.6806	2.31395e-12	11.6356
	ADD3	-1.41081	0.3761	107.684	36.1218	2.16915e-33	32.6637		PDGFA	1.23025	2.34607	15.0547	31.6921	7.6872e-20	19.1142
	FBLL1	-1.40969	0.376391	1.26189	0.414789	0.000290091	3.53747		TNKS1BP1	1.23015	2.34591	14.0363	29.6064	2.76103e-23	22.5589
	TBC1D12	-1.40936	0.376478	7.24853	2.43616	4.09681e-18	17.3876		MICALL1	1.22993	2.34556	14.3399	30.0701	2.71109e-25	24.5669
	SLC35A1	-1.40681	0.377144	28.0994	9.46	7.88864e-25	24.103		ARNTL2	1.22927	2.34448	9.57062	15.7513	7.42214e-19	18.1295
	ANKRD46	-1.40585	0.377396	10.5778	3.77597	1.89262e-14	13.7229		LYN	1.2286	2.34339	24.5565	48.1733	9.9202e-23	22.0035
	ZCCHC2	-1.40527	0.377548	5.19507	2.0978	3.31845e-17	16.4791		HAPLN3	1.22611	2.33935	20.7919	40.1599	1.30262e-14	13.8852
	CD151	-1.40491	0.377642	303.42	101.192	1.19466e-15	14.9228		MAP4K4	1.22598	2.33914	31.5193	69.7206	4.40619e-26	25.3559
	ZNF554	-1.40432	0.377797	1.57479	0.519168	1.10397e-05	4.95704		FAM86C1	1.2254	2.3382	1.53522	3.25738	1.42509e-05	4.84616
	MATR3	-1.40355	0.377999	24.4305	9.55453	0.0162707	1.78859		HELLS	1.22422	2.33628	1.695	3.79831	1.65632e-09	8.78086
	SCUBE2	-1.4014	0.37856	1.77508	0.579668	3.88981e-07	6.41007		SRF	1.22351	2.33515	7.88252	16.4186	6.15831e-23	22.2105
	PALMD	-1.40039	0.378828	32.4388	10.9424	4.76592e-23	22.3219		NCS1	1.22187	2.33249	1.61951	3.40018	2.21482e-08	7.65466
	NATD1	-1.4003	0.378851	8.42919	2.85948	3.70786e-18	17.4309		DHCR24	1.22136	2.33166	12.0584	25.1626	1.02346e-20	19.9899
	SCN5A	-1.40028	0.378855	6.21415	2.08813	3.28637e-21	20.4833		SF3B4	1.22082	2.3308	17.5855	36.3138	1.53345e-13	12.8143
	TDRD10	-1.39889	0.379221	4.3497	1.45616	1.14664e-08	7.94057		SPEN	1.22076	2.33069	2.88052	5.75163	3.08585e-12	11.5106
	BMP2K	-1.39799	0.379457	18.0723	7.79157	3.4545e-18	17.4616		GNL2	1.22066	2.33054	13.6958	28.591	1.42183e-19	18.8472
	MDK	-1.39602	0.379976	172.267	59.2213	2.51034e-28	27.6003		CTU2	1.22057	2.33038	3.27536	6.52437	4.69291e-08	7.32856
	AC112229,3	-1.39552	0.380107	7.96135	2.70608	1.62886e-10	9.78812		RUSC2	1.21864	2.32727	8.04161	16.528	3.19406e-20	19.4957
	SH3TC2	-1.39473	0.380316	2.55169	1.0548	2.6116e-08	7.58309		GNG2	1.21831	2.32673	5.40124	11.4055	8.81707e-15	14.0547
	ARHGAP33	-1.39242	0.380926	1.49298	0.50155	0.000135253	3.86885		LRP12	1.21735	2.3252	1.16753	2.2894	7.39023e-07	6.13134
	COL6A1	-1.39225	0.38097	1.06646	0.359732	7.54732e-06	5.12221		IGFBP3	1.21712	2.32483	2.41413	5.00451	6.68502e-08	7.1749
	GATD3B	-1.39214	0.381	35.3749	12.3173	6.86947e-12	11.1631		PSME1	1.21711	2.3248	82.6172	175.695	4.65655e-13	12.3319
	PHKB	-1.39155	0.381156	26.8232	8.14169	1.21122e-32	31.9168		DHX37	1.21706	2.32473	3.42932	7.17765	1.5111e-13	12.8207
	RHOD	-1.39068	0.381386	14.0538	4.78928	5.43364e-11	10.2649		DLC1	1.21541	2.32207	7.03402	13.9098	4.50067e-23	22.3467
	ELP1	-1.39057	0.381413	16.4668	5.60761	1.92961e-28	27.7145		DCAF13	1.21493	2.32129	11.9752	24.3787	2.80554e-18	17.552
	SMARCD3	-1.39053	0.381425	1.06657	0.39172	0.00284515	2.54589		MB21D2	1.21488	2.32122	0.515458	1.07352	0.00100354	2.99846
	SIRT5	-1.38926	0.38176	4.8638	1.68002	1.89322e-12	11.7228		STRIP2	1.21442	2.32048	0.529854	1.20274	3.49262e-06	5.45685
	MBOAT2	-1.38845	0.381975	1.09035	0.363152	7.53505e-08	7.12291		BAK1	1.21442	2.32047	8.02575	16.74	1.11812e-12	11.9515
	HADH	-1.38815	0.382055	7.22709	2.52096	8.5373e-11	10.0687		RABEPK	1.21374	2.31938	4.88308	10.2305	6.68569e-11	10.1749
	MID1	-1.38769	0.382176	20.7247	6.94749	1.6873e-28	27.7728		TMEM87B	1.21325	2.31859	11.9408	24.6576	4.4067e-21	20.3559
	NT5M	-1.38652	0.382487	0.993661	0.322722	0.00235785	2.62748		RAD18	1.21255	2.31747	1.60166	3.32256	4.04071e-11	10.3935
	EPB41	-1.38642	0.382513	18.1775	6.18406	2.84959e-28	27.5452		ZC3H8	1.21231	2.31708	1.59099	3.1066	2.63744e-06	5.57882
	KLHL24	-1.38618	0.382577	10.6761	3.72657	9.83879e-29	28.0071		PPA1	1.21156	2.31588	34.254	71.1454	8.11118e-20	19.0909
	SOX12	-1.3854	0.382784	5.69061	1.94198	1.27135e-14	13.8957		MELK	1.21057	2.31429	2.59645	5.47505	2.03948e-08	7.69048
	NPC2	-1.3843	0.383074	125.047	43.1677	1.30421e-27	26.8847		AC015802,6	1.21046	2.31411	4.20382	8.68669	1.6757e-15	14.7758
	PRKD1	-1.38333	0.383334	5.17984	1.78693	7.7387e-12	11.1113		CALD1	1.21032	2.31389	73.3212	149.85	2.81528e-19	18.5505
	TPST2	-1.38312	0.383389	32.0809	10.637	3.58922e-32	31.445		OTULINL	1.21022	2.31374	0.379197	0.78531	0.00019308	3.71426
	TP53INP1	-1.38276	0.383486	12.7402	4.36101	1.99008e-26	25.7011		CLPB	1.21006	2.31347	2.62348	5.07493	3.11902e-13	12.506
	AHNAK	-1.38258	0.383533	25.1182	8.3764	1.88489e-19	18.7247		APOL6	1.2092	2.3121	2.07686	4.2814	4.42625e-17	16.354
	SLC41A3	-1.38192	0.383707	61.7018	20.3792	3.35747e-21	20.474		SPATA5L1	1.20887	2.31156	2.97929	5.47971	2.47703e-09	8.60607
	PPM1M	-1.38171	0.383764	12.3947	4.30539	6.41185e-15	14.193		BID	1.20775	2.30978	14.4788	31.5889	3.92008e-21	20.4067
	FIG4	-1.38047	0.384093	8.6219	2.97006	7.94123e-13	12.1001		KIFC3	1.20382	2.30348	11.4895	22.4931	1.15375e-12	11.9379
	MMP15	-1.37918	0.384438	5.25047	1.77877	1.44987e-12	11.8387		PTPN1	1.20355	2.30306	16.5085	33.7896	1.69294e-24	23.7714
	MZT2A	-1.37863	0.384584	92.7938	32.0499	2.97612e-18	17.5263		DAZAP1	1.20269	2.30169	25.9581	53.8244	1.91748e-17	16.7173
	PIK3IP1	-1.37845	0.384631	15.0446	5.18922	1.25841e-15	14.9002		BYSL	1.20228	2.30103	6.50381	13.2454	1.35727e-10	9.86733
	ZC2HC1A	-1.37646	0.385162	6.73983	2.3015	1.4316e-08	7.84418		CFAP410	1.20004	2.29746	4.43582	9.10749	3.36889e-11	10.4725
	UBA7	-1.37441	0.38571	11.7206	4.0393	1.41953e-19	18.8479		ENTPD7	1.19975	2.29699	2.85731	5.90148	3.35489e-10	9.47432
	SLC5A3	-1.37418	0.385773	4.53672	1.56898	3.18421e-15	14.497		PXDN	1.19902	2.29583	108.942	223.066	1.70438e-24	23.7684
	TMEM220	-1.37247	0.38623	1.40717	0.479378	2.56587e-06	5.59077		SPATS2L	1.19822	2.29457	10.2177	21.0218	2.63919e-18	17.5785
	ITGB3	-1.37076	0.386689	42.0873	14.4626	1.91575e-24	23.7177		MYCBP	1.19781	2.2939	4.70714	9.44588	4.4913e-13	12.3476
	TLCD2	-1.36885	0.387199	0.739809	0.251501	9.25692e-06	5.03353		PAICS	1.19645	2.29175	11.0352	28.0482	4.53587e-24	23.3433
	SMARCA2	-1.3688	0.387214	23.609	8.43487	4.91252e-32	31.3087		C1orf112	1.19568	2.29052	1.11135	2.46844	4.19382e-06	5.37739
	TSNARE1	-1.3684	0.387321	2.44351	0.833864	4.97112e-06	5.30355		WNT5A	1.19541	2.29009	0.596065	1.22399	8.66067e-05	4.06245
	TJP2	-1.36759	0.387538	37.1749	12.2238	1.04711e-31	30.98		TLR1	1.19511	2.28963	1.0102	2.30686	0.00028914	3.53889
	AP1G2	-1.36719	0.387647	25.122	8.37066	3.69557e-18	17.4323		SMOX	1.19382	2.28757	4.23047	8.7672	3.56544e-11	10.4479
	KLF13	-1.36646	0.387841	12.4803	4.32464	4.58388e-28	27.3388		GAR1	1.19352	2.2871	8.32631	16.9912	7.71569e-09	8.11263
	FAM117A	-1.36633	0.387877	17.1023	5.94265	9.62973e-18	17.0164		HLA-A	1.19253	2.28554	280.073	573.314	4.56747e-24	23.3403
	PLA2G6	-1.36605	0.387951	5.73951	1.89696	9.13361e-08	7.03936		IRF2BPL	1.19239	2.28531	2.9759	6.08552	3.83638e-10	9.41608
	RRAGB	-1.36555	0.388087	7.45891	2.64693	2.25735e-10	9.6464		LRRC59	1.19192	2.28456	34.1203	69.6692	3.53445e-24	23.4517
	PC	-1.36537	0.388134	2.74017	0.92001	3.66412e-09	8.43603		CEP83	1.19105	2.28318	1.51284	3.18021	1.25076e-06	5.90283
	ETHE1	-1.36464	0.388331	32.65	11.5171	2.65482e-13	12.576		GOSR2	1.19049	2.28231	13.3278	29.2542	7.06991e-23	22.1506
	TP53I11	-1.36323	0.38871	26.5942	8.68944	1.93968e-25	24.7123		VCL	1.19019	2.28183	17.6193	35.9545	9.33493e-22	21.0299
	PTPRM	-1.36151	0.389175	14.075	5.01538	1.53747e-21	20.8132		MARS	1.18918	2.28023	28.0574	57.7947	6.24988e-21	20.2041
	RARG	-1.36099	0.389316	5.10639	1.69315	1.86398e-08	7.72956		PMM2	1.18852	2.27919	10.7676	21.6237	8.5518e-16	15.0679
	PHYH	-1.36065	0.389407	10.7307	3.7892	1.42917e-08	7.84492		NUP35	1.18851	2.27917	4.3923	8.82495	1.35676e-07	6.8675
	TNRC6C	-1.35939	0.389748	2.00897	0.723079	5.12245e-11	10.2905		PTK2B	1.18793	2.27825	0.993639	2.29574	5.83263e-07	6.23414
	ZNF671	-1.35916	0.389809	1.39911	0.418262	0.000468861	3.32896		KIF26B	1.18753	2.27763	0.671896	1.38035	5.11002e-09	8.29158
	ASGR1	-1.35844	0.390004	9.03308	2.96296	2.61849e-07	6.58195		NIP7	1.187	2.27678	10.1731	21.0149	1.07956e-17	16.9668
	RBKS	-1.35776	0.390189	0.940258	0.327739	0.000218038	3.66147		FKBP4	1.18671	2.27632	11.5425	22.1992	8.73982e-20	19.0585
	TLE2	-1.35743	0.390277	9.47444	3.35284	7.80905e-15	14.1074		FAM219A	1.18609	2.27535	5.78079	11.7157	7.37829e-17	16.132
	ZNF577	-1.35728	0.390318	2.41434	0.843826	4.98326e-05	4.30249		TSR1	1.18558	2.27455	7.39018	14.9732	1.54637e-21	20.8107
	TMEM107	-1.35582	0.390713	6.37885	2.32073	2.39716e-06	5.6203		PRRX2	1.18427	2.27248	1.25475	2.55637	0.000176902	3.75227
	NMT2	-1.35496	0.390945	28.7203	9.87316	1.04203e-25	24.9821		SAMHD1	1.18181	2.26861	3.20635	6.5787	6.91062e-13	12.1605
	TM4SF1	-1.35462	0.391039	528.875	183.196	4.66032e-28	27.3316		ZNF710	1.18153	2.26818	3.74286	7.64536	1.19465e-14	13.9228
	LAMB2	-1.3544	0.391096	114.363	39.9924	8.5939e-26	25.0658		BTN3A1	1.18144	2.26803	9.35411	18.8885	2.13415e-20	19.6708
	IL7	-1.3519	0.391776	12.8013	4.48501	3.92441e-14	13.4062		PUS1	1.18125	2.26773	3.95311	7.64087	1.20672e-07	6.91839
	PRKCZ	-1.35104	0.392009	17.1056	6.10329	1.20134e-19	18.9203		ASF1B	1.17913	2.2644	3.554	7.18639	2.79058e-06	5.55431
	TLR4	-1.35074	0.39209	31.8237	11.804	2.08485e-27	26.6809		C5orf15	1.17821	2.26296	23.9785	48.2179	2.27415e-17	16.6432
	MYL6B	-1.3491	0.392536	38.6015	13.1489	1.32008e-10	9.8794		ITPKC	1.17768	2.26213	11.108	22.546	7.52405e-15	14.1235
	OSBP	-1.34871	0.392642	38.504	13.4836	5.6207e-30	29.2502		JMJD6	1.17722	2.26141	8.46941	16.1831	5.01939e-13	12.2993
	STX7	-1.34639	0.393275	16.467	6.79127	2.85612e-29	28.5442		GRWD1	1.1767	2.26059	4.00049	8.09617	1.7543e-17	16.7559
	ALKBH7	-1.34517	0.393609	14.5271	5.20932	3.78127e-07	6.42236		SSH1	1.17477	2.25757	7.96615	16.0223	2.08812e-20	19.6802
	ZFP30	-1.3439	0.393953	2.10567	0.839813	1.56561e-09	8.80532		CHST1	1.17276	2.25443	0.348403	0.703382	0.000922531	3.03502
	MAN2B2	-1.34141	0.394635	16.5049	5.8275	1.02874e-24	23.9877		FGFR1OP	1.17247	2.25398	2.60096	4.49658	3.09023e-10	9.51001
	MIF4GD	-1.34067	0.394836	10.6021	3.83154	1.12293e-09	8.94965		MVD	1.17048	2.25086	16.9703	33.0843	1.36745e-09	8.86409
	SAMD10	-1.33864	0.395394	5.10224	1.69319	8.43625e-08	7.07385		TP53INP2	1.1701	2.25027	11.7952	23.7842	3.33413e-20	19.477
	OSBPL1A	-1.33713	0.395807	5.6062	1.92798	3.96012e-14	13.4023		KLF7	1.1687	2.2481	4.90855	9.72069	2.3204e-16	15.6344
	CUTC	-1.33686	0.395882	15.0527	5.40902	6.9179e-11	10.16		CAP1	1.16856	2.24788	104.568	202.816	5.42936e-25	24.2653
	PCDHB15	-1.33556	0.396237	1.34701	0.472232	1.72043e-05	4.76436		FADS1	1.16832	2.2475	8.89879	17.7611	4.13716e-20	19.3833
	PRKAR2B	-1.33549	0.396256	9.41756	3.30798	1.30213e-13	12.8853		TTPAL	1.16794	2.24691	1.4788	2.72254	7.37546e-09	8.13221
	FAM98C	-1.33525	0.396323	3.98958	1.42634	0.00030778	3.51176		GRK5	1.16782	2.24671	25.1633	50.5861	8.88668e-23	22.0513
	FAM228B	-1.33512	0.396359	4.82264	1.61065	9.87738e-06	5.00536		IKBIP	1.16738	2.24603	14.8318	30.0927	1.194e-15	14.923
	UGP2	-1.33472	0.39647	114.631	39.8037	4.74356e-29	28.3239		CEP170B	1.1673	2.24592	2.10869	4.24491	2.0436e-12	11.6896
	FAM89A	-1.33465	0.396488	12.4601	4.45683	2.0021e-06	5.69851		NUP58	1.16718	2.24572	8.76854	16.5035	2.75197e-20	19.5604
	MAMLD1	-1.33465	0.396489	3.94332	1.36194	7.69797e-13	12.1136		NBPF14	1.16692	2.24532	0.388441	0.946585	0.000169836	3.76997
	PPP3CA	-1.33457	0.39651	24.1543	8.55085	6.58423e-29	28.1815		ALS2CL	1.16496	2.24227	4.37049	8.77425	5.0337e-10	9.29811
	CYB5D2	-1.33455	0.396516	25.7745	8.74542	3.38208e-19	18.4708		UTP15	1.16405	2.24086	2.64244	5.03411	7.73218e-11	10.1117
	PIK3R1	-1.33443	0.396549	6.38056	2.28695	1.18992e-20	19.9245		FUBP1	1.16289	2.23906	23.5916	47.0236	9.13338e-21	20.0394
	DGKE	-1.33391	0.39669	3.8162	1.42139	8.60299e-14	13.0654		TRMT10C	1.1622	2.23799	9.30932	18.5332	3.59184e-10	9.44468
	GRB14	-1.33364	0.396766	2.33785	0.809961	4.26899e-05	4.36967		HSP90AB1	1.16068	2.23563	271.73	543.834	7.53001e-24	23.1232
	STOM	-1.33344	0.396822	261.746	92.1826	2.3426e-26	25.6303		NPC1	1.15975	2.23418	13.1072	26.7039	4.69211e-20	19.3286
	HHAT	-1.33289	0.396973	0.725331	0.255865	0.000174309	3.75868		CDC42EP4	1.15973	2.23416	1.6793	3.4793	1.12755e-06	5.94787
	GATD3A	-1.33219	0.397165	32.6777	11.7127	4.14094e-18	17.3829		NAA15	1.15881	2.23273	6.39508	12.8192	4.55551e-20	19.3415
	MPND	-1.33178	0.397278	5.35522	2.07079	1.72915e-06	5.76217		FSTL3	1.15833	2.23198	4.0187	7.48114	1.42789e-08	7.8453
	AMDHD2	-1.3314	0.397382	13.3828	4.77413	2.66214e-13	12.5748		PSMD3	1.15709	2.23007	34.3061	68.3968	1.99073e-23	22.701
	AVIL	-1.33035	0.397672	1.15431	0.400718	0.000141516	3.8492		EWSR1	1.15692	2.2298	50.5348	104.95	6.36893e-21	20.1959
	PCDHB5	-1.32996	0.397779	0.726609	0.254763	0.0011122	2.95382		HSPA1B	1.15682	2.22965	15.288	30.3718	4.08405e-18	17.3889
	ABHD15	-1.32769	0.398407	3.13577	1.11506	4.25398e-07	6.3712		DNAJC2	1.15601	2.2284	10.1805	19.8316	1.64516e-07	6.78379
	ADCK2	-1.32712	0.398564	8.47264	3.07156	2.49651e-08	7.60267		SLCO2B1	1.15549	2.22761	0.93336	1.86031	1.23621e-05	4.90791
	SLC29A2	-1.32671	0.398677	2.34174	0.831677	8.83877e-05	4.05361		SKA1	1.15354	2.22459	0.455355	0.96781	0.00488057	2.31153
	NMRK1	-1.32518	0.399099	26.4668	9.98234	4.61878e-21	20.3355		EBNA1BP2	1.15317	2.22402	24.741	49.3733	9.55592e-19	18.0197
	PRR5	-1.32511	0.399119	4.48928	1.53977	1.91683e-07	6.71742		IFIT5	1.15308	2.22389	2.00194	3.97516	3.01006e-09	8.52142
	GATA2	-1.32128	0.400179	24.2919	9.59699	1.69261e-19	18.7714		TAB2	1.15289	2.22359	18.5355	36.5523	8.35434e-15	14.0781
	PIP4P2	-1.31943	0.400692	3.9148	1.45683	7.40474e-07	6.13049		HNRNPA1P48	1.15278	2.22342	3.91859	7.76	1.5666e-07	6.80504
	MOB3B	-1.31845	0.400966	1.98363	0.70984	1.87354e-09	8.72734		SLC7A6	1.15252	2.22301	5.3411	10.424	5.84502e-15	14.2332
	BOK	-1.31818	0.40104	69.3952	25.0027	8.52967e-18	17.0691		TRA2B	1.15221	2.22254	28.2223	54.0303	1.56638e-17	16.8051
	TBC1D9B	-1.31787	0.401127	65.2661	23.3457	5.30395e-32	31.2754		WDR66	1.15147	2.22141	0.57385	1.22005	0.000209672	3.67846
	SCRN2	-1.31777	0.401156	12.8425	4.58062	4.96418e-12	11.3042		KIF13A	1.15111	2.22085	6.65443	11.306	4.11358e-18	17.3858
	TST	-1.31728	0.40129	31.396	10.9037	4.63857e-06	5.33362		GNA14	1.15057	2.22001	7.95335	15.7301	2.4248e-14	13.6153
	SCN1B	-1.31675	0.401439	5.5639	1.73565	6.61671e-08	7.17936		NUDCD1	1.15038	2.21972	8.61159	17.0436	1.85522e-17	16.7316
	AJUBA	-1.31665	0.401467	13.6787	4.87619	1.90481e-19	18.7201		BIRC2	1.14898	2.21757	23.3997	47.8585	1.861e-22	21.7303
	FMOD	-1.31607	0.401628	47.9578	17.1683	2.2849e-28	27.6411		MRPL3	1.1481	2.21622	19.5144	38.4431	4.04104e-17	16.3935
	MYO18A	-1.31598	0.401652	6.55848	2.28911	2.21864e-23	22.6539		PRRC2C	1.14658	2.21388	11.8261	22.1703	1.98334e-11	10.7026
	SLC17A5	-1.31498	0.40193	20.5366	7.36704	4.86825e-23	22.3126		NCL	1.1458	2.21269	83.9174	167.945	5.02985e-22	21.2984
	ZNF599	-1.31497	0.401935	2.52828	0.852087	0.000234663	3.62956		PDCD11	1.14495	2.21138	5.44897	10.841	4.64504e-17	16.333
	CASP6	-1.31458	0.402044	16.8263	5.92207	1.76308e-13	12.7537		NLRC5	1.14494	2.21137	1.59438	3.28603	1.37478e-09	8.86177
	REXO2	-1.31457	0.402045	147.406	53.9141	1.61763e-25	24.7911		FAM177A1	1.14424	2.2103	18.2629	34.952	7.59462e-15	14.1195
	CLN3	-1.31423	0.402141	16.006	4.86415	7.61261e-16	15.1185		PPP1R18	1.14372	2.20951	28.3165	56.7921	8.32925e-18	17.0794
	APOLD1	-1.31359	0.402318	4.28009	1.51871	4.39016e-10	9.35752		PAQR4	1.14144	2.20602	1.73435	3.40397	6.81882e-06	5.16629
	FRAT1	-1.31349	0.402346	2.66408	0.959314	1.03087e-05	4.98679		SH3BP5	1.14074	2.20494	43.4326	85.5246	1.0005e-22	21.9998
	C6orf48	-1.31291	0.402509	97.5203	35.791	6.00839e-06	5.22124		RCN3	1.14047	2.20453	10.4864	19.7001	1.02517e-13	12.9892
	ERP29	-1.31262	0.40259	76.9997	27.5378	8.35766e-21	20.0779		RAP2B	1.1404	2.20442	3.0572	6.02721	9.08221e-18	17.0418
	BBS9	-1.31019	0.403268	4.74541	1.65984	7.77572e-12	11.1093		ABCE1	1.13886	2.20207	25.9307	50.6978	2.02528e-19	18.6935
	SLC7A7	-1.31013	0.403284	8.1284	2.93195	4.19591e-08	7.37717		IFT57	1.13743	2.19989	4.4682	8.677	7.25455e-09	8.13939
	CTSZ	-1.30933	0.403507	253.363	91.1772	3.93731e-29	28.4048		KTI12	1.13738	2.19981	4.06181	8.01729	2.55015e-06	5.59343
	PALM	-1.30733	0.404067	33.9507	12.2597	7.22321e-26	25.1413		MED24	1.13656	2.19856	17.939	36.8466	1.50628e-21	20.8221
	PAWR	-1.30715	0.404118	40.7383	14.0021	9.43157e-27	26.0254		PPID	1.1364	2.19832	15.9599	29.2645	5.87378e-16	15.2311
	C8orf58	-1.30647	0.404309	23.2516	8.17852	1.73785e-15	14.76		BTN3A3	1.13479	2.19587	7.99343	15.4424	7.60943e-17	16.1186
	PIK3R3	-1.30553	0.404573	6.77584	2.43126	7.98386e-14	13.0978		TRAF3IP2	1.1346	2.19558	2.42458	4.56942	5.54219e-10	9.25632
	GPR137C	-1.30531	0.404634	1.85323	0.660423	1.34248e-07	6.87209		SPARC	1.13434	2.19518	118.911	232.642	5.70929e-22	21.2434
	RILP	-1.30395	0.405015	6.22663	2.24832	3.95526e-08	7.40282		FAM49B	1.13302	2.19318	10.1294	24.8239	1.58419e-12	11.8002
	SDC3	-1.3038	0.405058	49.1156	17.8448	3.30442e-27	26.4809		RGS20	1.13268	2.19266	0.72223	1.58012	0.000751411	3.12412
	GALNT18	-1.30333	0.405189	92.6381	33.7256	6.01856e-18	17.2205		TBK1	1.13267	2.19264	13.4308	26.4067	8.44513e-17	16.0734
	TMEM246	-1.3002	0.40607	20.0644	7.27104	1.39789e-25	24.8545		ALAS1	1.13173	2.19122	20.34	39.9221	6.52654e-21	20.1853
	AGA	-1.29934	0.406311	9.13232	3.26178	2.05335e-11	10.6875		PFAS	1.1317	2.19117	2.88015	5.75019	1.26114e-09	8.89924
	BBS4	-1.29587	0.407289	4.3618	1.46514	3.43285e-08	7.46435		ETS2	1.13163	2.19106	10.3747	20.3412	4.3556e-20	19.361
	CARHSP1	-1.2956	0.407366	44.7805	17.5839	4.31807e-21	20.3647		UBALD2	1.13061	2.18951	12.4988	24.3563	8.45961e-11	10.0726
	TOX2	-1.29492	0.407559	1.64308	0.520221	0.000148296	3.82887		PEA15	1.12781	2.18527	89.346	173.611	2.30875e-17	16.6366
	ADI1	-1.29465	0.407634	41.1266	15.2559	2.26963e-27	26.644		ATP2B1	1.12747	2.18475	6.88673	13.3098	8.00304e-22	21.0967
	ZCCHC18	-1.29465	0.407636	1.06299	0.384813	1.53784e-05	4.81309		ARHGEF2	1.12739	2.18463	21.204	42.197	1.38185e-19	18.8595
	MIGA1	-1.29456	0.407662	11.5827	4.24259	8.91752e-19	18.0498		PFDN2	1.12581	2.18224	29.7321	58.0754	5.41893e-14	13.2661
	CSAD	-1.29446	0.407688	6.96305	2.59155	1.14047e-08	7.94292		PIK3C2B	1.12547	2.18172	4.48344	8.90428	1.19398e-15	14.923
	USP9Y	-1.29342	0.407983	4.51359	1.63518	3.0537e-14	13.5152		MSMO1	1.12545	2.1817	19.772	39.0333	1.34366e-19	18.8717
	CACHD1	-1.29191	0.40841	6.8935	2.51436	6.31628e-14	13.1995		ZNF598	1.12516	2.18126	9.55288	18.6144	6.90592e-16	15.1608
	HERC3	-1.29131	0.408579	3.69065	1.32212	1.55738e-10	9.80761		HK1	1.12473	2.1806	27.3194	52.93	9.64543e-23	22.0157
	SGCE	-1.28943	0.409111	75.9248	27.1055	6.4134e-20	19.1929		XBP1	1.12327	2.1784	44.7275	85.4329	2.91703e-20	19.5351
	POSTN	-1.28936	0.409133	65.4136	23.5323	1.7818e-15	14.7491		ARHGAP31	1.12247	2.1772	11.5935	22.5122	1.09099e-20	19.9622
	HID1	-1.28861	0.409344	49.0307	17.7133	3.36436e-25	24.4731		SRPK1	1.12189	2.17632	11.2246	21.8083	3.62098e-20	19.4412
	LANCL1	-1.28834	0.409422	14.9722	5.4792	7.0998e-19	18.1488		PRR13	1.12163	2.17592	33.0963	65.8749	7.89452e-21	20.1027
	BMP6	-1.28742	0.409684	130.278	47.5203	2.89872e-26	25.5378		NUP62	1.12073	2.17457	17.2624	34.1969	4.48498e-20	19.3482
	MZT2B	-1.28687	0.409838	56.3821	20.7402	4.61194e-05	4.33612		EIF4A1	1.12021	2.17379	335.356	715.7	1.04294e-21	20.9817
	KIAA1109	-1.28595	0.410099	7.37361	2.34947	7.67802e-22	21.1148		TBC1D30	1.11763	2.1699	1.30962	2.36631	1.54069e-07	6.81229
	PIR	-1.28527	0.410293	54.2649	19.4467	1.20803e-22	21.9179		ORC1	1.11678	2.16863	0.600142	1.17246	0.000341321	3.46684
	PARP6	-1.28503	0.410361	16.3121	6.27526	4.81368e-17	16.3175		AIMP2	1.1158	2.16715	10.571	20.245	1.3195e-11	10.8796
	CD109	-1.2848	0.410428	2.87331	1.01971	2.57903e-13	12.5885		LOXL2	1.11546	2.16663	31.7982	61.4811	4.79131e-21	20.3195
	RXRA	-1.28474	0.410444	10.2851	3.78403	1.85097e-10	9.7326		VPS37C	1.11535	2.16647	4.83847	9.3914	2.64875e-11	10.577
	BLCAP	-1.28268	0.411031	84.8821	31.1828	9.03845e-22	21.0439		DUSP10	1.11467	2.16545	1.23786	2.49606	2.36856e-05	4.62552
	CYB5RL	-1.28248	0.411088	2.12602	0.663743	3.34347e-05	4.4758		ITGA5	1.1136	2.16385	124.455	240.417	7.48887e-22	21.1256
	GDAP1	-1.28203	0.411218	0.762816	0.29261	0.000301276	3.52104		ZNF71	1.11283	2.16269	2.67588	5.24361	2.31773e-11	10.6349
	TMEM121	-1.28107	0.41149	1.34886	0.491071	0.00143565	2.84295		RAB13	1.11246	2.16214	91.2902	176.05	1.71214e-20	19.7665
	PLEKHJ1	-1.27973	0.411873	38.5225	17.0597	1.05519e-07	6.97667		TARS	1.11244	2.16211	23.5281	52.8434	2.60325e-21	20.5845
	PARP16	-1.27858	0.412201	4.64511	1.76854	2.15953e-07	6.66564		GSTP1	1.11169	2.16098	182.879	372.407	8.15912e-19	18.0884
	INPP5D	-1.27781	0.412421	14.055	5.17822	1.89649e-21	20.722		EMILIN2	1.11067	2.15946	1.18382	2.29876	1.54929e-06	5.80987
	FKBP9	-1.27758	0.412487	57.1485	20.9555	1.92553e-28	27.7155		SLC7A5	1.1088	2.15666	5.34339	10.2764	9.07526e-16	15.0421
	ZBED3	-1.27744	0.412527	2.80709	1.0215	1.58672e-07	6.7995		ABCF2	1.1074	2.15457	14.5071	28.5294	1.24171e-17	16.906
	CALCOCO1	-1.27718	0.412602	35.6891	12.945	4.59307e-20	19.3379		SLC25A12	1.1058	2.15218	2.85659	5.43714	1.59846e-07	6.7963
	TDRD9	-1.27698	0.41266	1.19016	0.44082	0.000141454	3.84938		HIVEP2	1.10348	2.14872	5.08054	9.66594	9.01482e-14	13.045
	CAPG	-1.27646	0.412808	19.0303	7.03536	3.34585e-12	11.4755		FGF13	1.1028	2.14771	17.0476	12.5188	7.08496e-13	12.1497
	PDXDC1	-1.27639	0.412828	62.4187	22.8099	4.8963e-27	26.3101		C17orf107	1.10193	2.14641	0.509099	1.0063	0.000444739	3.35189
	SYCE1L	-1.27615	0.412897	1.80474	0.596363	0.00154384	2.8114		MED15	1.10064	2.1445	23.7765	44.9139	1.38473e-09	8.85863
	MMP11	-1.27601	0.412936	1.39072	0.500479	0.000195376	3.70913		DUSP6	1.1004	2.14414	20.5345	39.8592	1.50753e-17	16.8217
	FANCE	-1.27519	0.41317	7.21277	2.66956	2.02653e-10	9.69325		MT-ND4	1.09953	2.14285	4723.39	8872.53	7.76928e-05	4.10962
	TTC21A	-1.27491	0.413251	1.15034	0.420705	0.000277292	3.55706		SIRPA	1.09952	2.14284	76.73	145.294	3.88755e-21	20.4103
	GHDC	-1.27428	0.413431	14.3584	5.46034	7.05631e-12	11.1514		LY75	1.09894	2.14197	2.97022	5.68242	1.72845e-14	13.7623
	ALDH4A1	-1.27411	0.413481	9.2662	3.44236	1.50769e-10	9.82169		PROSER2	1.09862	2.14149	2.81622	5.36025	4.69061e-10	9.32877
	SCARA3	-1.27375	0.413583	26.757	9.62252	2.92504e-20	19.5339		RAB32	1.09854	2.14138	24.0735	46.4035	1.55691e-08	7.80774
	ZFYVE28	-1.27336	0.413696	1.13918	0.489781	0.000113494	3.94503		BBC3	1.09828	2.14099	7.10505	14.0311	1.14969e-07	6.93942
	CDK3	-1.27179	0.414146	6.89083	2.48025	5.51077e-06	5.25879		OTUD4	1.09733	2.13958	9.05585	17.1095	1.25396e-18	17.9017
	ZFYVE21	-1.27123	0.414305	69.2462	25.7533	6.88932e-18	17.1618		ST3GAL3	1.09732	2.13957	4.46316	8.57349	4.40011e-08	7.35654
	SCAMP1	-1.27099	0.414376	20.4343	7.658	9.28737e-23	22.0321		TFG	1.09699	2.13908	64.1994	123.158	4.98325e-12	11.3025
	PLEKHA5	-1.27088	0.414408	4.94079	1.7723	1.29444e-09	8.88792		PRMT5	1.09643	2.13825	12.1073	23.2208	5.79913e-17	16.2366
	AL365205,1	-1.27062	0.414482	33.3613	12.9907	0.000200751	3.69734		PNPT1	1.09597	2.13757	5.79185	11.0571	2.47384e-15	14.6066
	TACC1	-1.27008	0.414635	44.4031	16.3701	6.42819e-24	23.1919		HSPA9	1.09576	2.13725	48.0942	89.7855	8.61969e-19	18.0645
	HOXA2	-1.26822	0.415171	0.912405	0.328695	0.000466529	3.33112		IFI16	1.09573	2.13722	48.5636	85.4609	7.58467e-12	11.1201
	DDAH2	-1.26688	0.415557	64.4022	22.3664	2.25683e-16	15.6465		QSOX2	1.09384	2.13441	3.63387	6.95789	9.10021e-11	10.0409
	ADCY9	-1.26449	0.416247	4.61664	1.70664	2.74543e-16	15.5614		ERCC6L	1.09295	2.1331	0.303926	0.577537	0.00201133	2.69652
	DLL4	-1.26433	0.416293	7.08248	2.64543	3.6144e-09	8.44196		ERAP2	1.09243	2.13232	15.7115	29.2167	3.8209e-19	18.4178
	RHOF	-1.26149	0.417113	5.18044	1.59071	4.26401e-07	6.37018		MEF2A	1.09238	2.13226	11.0205	20.7198	2.31104e-14	13.6362
	CYP2U1	-1.26128	0.417173	2.29461	0.852969	1.97097e-08	7.70532		ZNF697	1.09184	2.13145	5.2462	10.005	2.36138e-13	12.6268
	RRNAD1	-1.26127	0.417176	9.73863	3.63219	6.94892e-10	9.15808		H3F3B	1.09027	2.12914	73.9028	140.878	7.71321e-13	12.1128
	GSTT2	-1.26083	0.417303	3.00209	1.10802	0.00227112	2.64376		LDHA	1.09023	2.12908	76.2582	149.518	1.61559e-19	18.7917
	DGCR6	-1.2608	0.417313	1.30711	0.418657	0.00126734	2.89711		AMIGO2	1.09022	2.12906	0.595576	1.25084	0.00121546	2.91526
	TRAPPC9	-1.26035	0.417442	6.01339	2.28334	3.81217e-13	12.4188		P4HA1	1.09006	2.12882	12.7216	24.2046	9.15455e-16	15.0384
	CD163L1	-1.25992	0.417567	1.98586	0.740912	1.21756e-06	5.91451		LCMT2	1.08928	2.12768	0.844194	1.61383	1.37193e-06	5.86267
	KAT2A	-1.25859	0.417953	18.9884	7.00952	9.41137e-17	16.0263		FAM72A	1.08898	2.12724	1.32204	2.41831	0.000564431	3.24839
	TBC1D15	-1.25842	0.418002	28.9305	11.6604	8.13014e-22	21.0899		TMA16	1.08832	2.12626	6.43476	12.046	6.30074e-10	9.20061
	DENND5B	-1.25769	0.418213	3.41853	1.48492	1.86003e-10	9.73048		USB1	1.08824	2.12614	21.9024	41.8331	1.55897e-18	17.8072
	SLC25A25	-1.25743	0.418289	13.3724	4.98911	9.5513e-13	12.0199		NIN	1.08813	2.12599	5.69519	10.1926	2.30524e-15	14.6373
	EPB41L2	-1.25631	0.418614	114.861	38.7337	4.30575e-18	17.366		NBPF10	1.08804	2.12585	0.429724	0.811272	1.45392e-05	4.83746
	NTHL1	-1.25516	0.418948	5.57002	2.05797	1.59249e-05	4.79792		ESF1	1.08801	2.12581	6.04577	11.3393	1.09186e-08	7.96183
	NTN1	-1.2551	0.418966	1.00465	0.367568	6.87376e-06	5.16281		RGCC	1.08782	2.12552	22.8822	43.4449	1.37455e-14	13.8618
	SPINT2	-1.255	0.418993	19.2572	7.32775	6.17919e-09	8.20907		ZWINT	1.08672	2.1239	4.53298	8.31283	2.02165e-07	6.69429
	MIEF2	-1.25478	0.419056	3.58176	1.35001	5.49653e-06	5.25991		MYH9	1.08589	2.12269	135.074	255.274	1.75216e-18	17.7564
	FGFRL1	-1.2545	0.419138	17.2012	6.32681	1.21081e-13	12.9169		TTC27	1.08538	2.12193	5.87276	11.1401	3.4709e-12	11.4596
	ENO3	-1.2537	0.419371	5.88993	2.50868	1.72452e-05	4.76333		CHAF1B	1.08492	2.12126	1.0779	2.04186	1.78823e-06	5.74758
	ABHD17B	-1.25227	0.419789	31.1459	12.6077	2.48225e-21	20.6052		YPEL2	1.08476	2.12103	19.6545	37.2649	4.48606e-19	18.3481
	VAMP4	-1.25222	0.419802	5.54228	2.13799	2.44189e-13	12.6123		RNF122	1.08421	2.12021	2.07537	3.94278	2.35136e-05	4.62868
	C11orf95	-1.2506	0.420273	5.63084	2.03775	1.57658e-10	9.80228		RELA	1.0831	2.11858	32.6478	64.1358	2.79317e-13	12.5539
	NEK7	-1.24924	0.420668	26.5123	10.0442	9.28519e-23	22.0322		EXOSC2	1.0829	2.11828	4.16183	7.87444	2.67318e-08	7.57297
	DEPDC1	-1.24789	0.421063	1.15883	0.396027	9.52569e-06	5.0211		NUP88	1.08283	2.11819	7.52459	13.9392	2.11557e-13	12.6746
	TBPL1	-1.24774	0.421109	20.3509	10.5843	6.8587e-20	19.1638		ERRFI1	1.08275	2.11807	69.6795	131.025	3.1519e-16	15.5014
	TMEM17	-1.2474	0.421208	2.22973	0.840318	4.76099e-05	4.3223		COL4A1	1.08261	2.11786	372.546	703.508	3.90578e-21	20.4083
	ZNF331	-1.24737	0.421214	3.94045	1.50314	8.49457e-07	6.07086		RASSF3	1.08114	2.11571	9.32512	17.724	1.07453e-13	12.9688
	AUH	-1.24634	0.421516	5.52177	2.0705	1.95327e-06	5.70924		UGCG	1.08072	2.11509	35.2604	66.7482	4.02715e-18	17.395
	CENPF	-1.24612	0.421581	1.45446	0.545526	5.68037e-08	7.24562		KARS	1.0805	2.11476	51.2371	98.7982	1.81811e-20	19.7404
	TCAIM	-1.24424	0.422129	15.9028	6.29308	9.74423e-12	11.0113		MAP2K3	1.08035	2.11454	17.8873	33.8836	3.07755e-15	14.5118
	CCNG2	-1.24372	0.422283	20.2441	7.87943	6.70588e-24	23.1735		ZNF480	1.08009	2.11417	1.82842	3.50975	7.77966e-07	6.10904
	SMYD2	-1.24344	0.422363	68.6713	25.9498	2.26257e-24	23.6454		CSGALNACT2	1.07994	2.11395	7.76693	14.5918	1.2205e-12	11.9135
	DIS3L	-1.24173	0.422865	8.00622	2.97477	6.62291e-14	13.179		POLR1C	1.07974	2.11365	8.83448	16.7971	6.39303e-08	7.19429
	ING4	-1.24041	0.423251	28.8971	10.5223	1.3945e-10	9.85558		NOP56	1.0796	2.11344	27.0183	50.277	8.97868e-16	15.0468
	C1orf54	-1.24024	0.423302	3.46367	1.30267	1.36257e-05	4.86564		RRM2	1.07931	2.11302	9.04283	17.38	1.14366e-07	6.9417
	PDE2A	-1.23969	0.423464	137.702	52.2061	7.68409e-26	25.1144		KLF2	1.07782	2.11085	9.67241	18.2198	2.92122e-08	7.53444
	REV3L	-1.23874	0.423743	4.89295	1.79379	4.1204e-16	15.3851		PSMA5	1.07706	2.10974	15.3565	29.201	5.68295e-10	9.24543
	SCAI	-1.23832	0.423866	0.833559	0.336298	5.32216e-07	6.27391		IFT88	1.07463	2.10618	2.90611	5.29009	2.62859e-08	7.58028
	UACA	-1.23687	0.424293	77.1887	30.1233	1.59512e-15	14.7972		STK17A	1.07081	2.10061	10.6563	19.9622	1.24668e-17	16.9042
	CYTH3	-1.23579	0.424609	15.1301	5.73023	2.00432e-21	20.698		NSDHL	1.07021	2.09973	10.1181	18.715	1.80236e-13	12.7442
	FLNC	-1.23573	0.424627	17.9162	6.80573	1.3861e-21	20.8582		EIF5B	1.06968	2.09896	14.9445	27.8718	5.91655e-14	13.2279
	TRIM7	-1.23314	0.42539	0.62232	0.266869	0.00113704	2.94422		WDR12	1.06961	2.09886	2.12959	3.99697	3.17591e-12	11.4981
	DGCR6L	-1.2327	0.425521	19.0401	7.29953	1.92892e-07	6.71469		SRD5A3	1.06849	2.09723	5.03241	9.41026	6.46375e-13	12.1895
	C1orf21	-1.23259	0.425554	4.8949	1.85909	4.12919e-17	16.3841		FXN	1.068	2.09652	1.54886	4.82717	4.36442e-06	5.36007
	PDE4D	-1.23138	0.42591	3.90246	1.54468	2.08278e-10	9.68136		KIT	1.06775	2.09617	0.677607	1.26215	8.08468e-05	4.09234
	TMEM59	-1.22938	0.426501	41.7088	17.4271	1.32863e-16	15.8766		C19orf71	1.06764	2.096	2.83534	5.3587	0.00136485	2.86491
	ZMYM3	-1.22803	0.426899	9.58123	3.68361	2.3376e-14	13.6312		RHOC	1.0673	2.09551	204.049	382.659	4.13213e-19	18.3838
	TLE1	-1.22513	0.427759	47.6737	19.2941	8.09261e-26	25.0919		PITRM1	1.06679	2.09477	27.7769	49.3621	6.01968e-20	19.2204
	GALNT11	-1.22445	0.427961	23.6848	9.2678	7.43346e-15	14.1288		ILK	1.06669	2.09463	69.3198	126.322	1.62651e-20	19.7887
	TBC1D31	-1.22389	0.428125	2.22559	0.852084	0.000192191	3.71627		TOE1	1.06658	2.09446	4.44294	8.34173	3.11186e-09	8.50698
	USF2	-1.22257	0.428518	62.3015	23.8178	7.7159e-23	22.1126		HASPIN	1.06639	2.09419	0.45914	0.861157	0.00294815	2.53045
	SGK3	-1.22163	0.428797	9.59387	3.69718	3.15158e-13	12.5015		NENF	1.06544	2.09281	1.10933	2.08656	0.0191805	1.71714
	BBX	-1.22092	0.429009	7.94352	3.20176	0.0110027	1.9585		PCNA	1.06519	2.09244	29.1122	54.5934	1.29564e-13	12.8875
	MTMR4	-1.22057	0.429114	7.73901	2.97329	1.95761e-13	12.7083		ACTB	1.06392	2.0906	1908.46	3679.85	3.16267e-15	14.4999
	IDUA	-1.22029	0.429195	10.7096	4.25678	5.5193e-11	10.2581		SLC41A2	1.06386	2.09052	0.906327	1.45156	0.000126331	3.89849
	ULK2	-1.21939	0.429465	5.51043	1.99208	4.2586e-14	13.3707		COX20	1.06332	2.08974	2.69399	5.00359	2.07728e-05	4.6825
	TMEM256	-1.21907	0.42956	12.5952	4.86178	0.000559853	3.25193		GPX3	1.06196	2.08776	5.15156	11.4994	4.65602e-08	7.33199
	DAPK2	-1.21858	0.429707	5.77464	2.14538	6.84847e-10	9.16441		SLC7A1	1.0615	2.0871	10.3968	19.3658	6.6609e-20	19.1765
	ARVCF	-1.21831	0.429787	19.6069	8.00901	3.94166e-17	16.4043		SKIL	1.06147	2.08706	9.2943	17.919	1.6122e-15	14.7926
	GRAMD4	-1.21757	0.430006	7.47107	2.88616	1.80145e-10	9.74438		TNFSF13	1.06133	2.08686	0.660165	1.24854	0.00352318	2.45307
	AK3	-1.21742	0.430051	44.6032	17.515	1.65271e-18	17.7818		FBXO6	1.06089	2.08622	1.4184	2.6325	0.000902283	3.04466
	NIPAL2	-1.21736	0.430069	13.1886	5.03637	5.46143e-16	15.2627		SUV39H2	1.06087	2.08619	3.00012	6.54921	8.57542e-08	7.06674
	NPIPA3	-1.21522	0.430707	2.64934	0.92076	0.00516544	2.28689		EIF2S2	1.06061	2.08581	49.232	91.3804	1.18073e-17	16.9278
	CNPY4	-1.21443	0.430944	20.8256	8.14658	6.28185e-12	11.2019		PLCB3	1.06019	2.08521	5.66125	10.4065	1.92226e-14	13.7162
	C20orf96	-1.21329	0.431285	5.19375	2.02319	1.66394e-05	4.77886		TNFRSF10B	1.06008	2.08504	66.0152	125.213	4.50521e-17	16.3463
	PHOSPHO2	-1.21225	0.431596	2.14121	0.834873	0.000955426	3.0198		PSMD1	1.05709	2.08073	35.2338	65.3607	8.59366e-19	18.0658
	ZNF879	-1.21174	0.431747	1.68144	0.669278	2.20202e-05	4.65718		CDKN2A	1.05694	2.08051	12.5194	23.2272	1.17102e-11	10.9314
	PCDHB7	-1.21017	0.432217	1.26704	0.485419	2.79646e-05	4.55339		MCCC2	1.05648	2.07985	11.7108	21.8899	1.28748e-14	13.8903
	ACAT1	-1.20773	0.43295	51.4241	19.9365	1.22638e-18	17.9114		HMBS	1.05599	2.07915	3.84783	7.2819	1.06935e-05	4.97088
	YAP1	-1.20647	0.433327	34.5554	14.1089	7.73969e-21	20.1113		MT-ATP8	1.05582	2.0789	6481.06	11823.4	4.74952e-05	4.32335
	CEMIP2	-1.20477	0.433837	75.3724	28.8826	2.85235e-25	24.5448		GNA13	1.05533	2.0782	20.6658	38.2781	4.54978e-17	16.342
	THAP9	-1.20404	0.434057	1.95561	0.638937	0.000106188	3.97392		TUBG1	1.05072	2.07157	20.6335	38.0598	6.37606e-15	14.1954
	SSBP2	-1.20382	0.434126	9.39807	3.60899	4.29114e-16	15.3674		DOCK4	1.04989	2.07037	9.23551	16.973	8.39217e-18	17.0761
	SMIM3	-1.20373	0.434152	1.75814	0.685609	0.000225434	3.64698		POLE2	1.04957	2.06992	0.898749	1.73628	0.00135538	2.86794
	GPR153	-1.2036	0.43419	2.90645	1.12281	4.8199e-08	7.31696		FAM208B	1.04856	2.06846	4.83233	9.27678	3.65417e-14	13.4372
	HDAC11	-1.20186	0.434716	3.33768	1.31515	3.60579e-06	5.443		PCGF1	1.04801	2.06768	1.71004	3.17132	4.43033e-05	4.35356
	UTRN	-1.2014	0.434852	25.9038	9.90893	3.63432e-20	19.4396		HLA-DPA1	1.04731	2.06668	3.21439	6.16505	5.00639e-06	5.30048
	ABHD14A	-1.2012	0.434912	2.95361	1.19638	0.00323429	2.49022		ADRM1	1.04723	2.06655	43.5728	80.3574	5.87891e-20	19.2307
	SIGIRR	-1.19968	0.435372	15.3064	7.1653	1.14219e-09	8.94226		TMEM189	1.04615	2.06501	6.54009	11.5959	2.39579e-12	11.6206
	PCDHGA6	-1.19898	0.435583	1.79702	0.645071	0.000140099	3.85356		SEC14L1	1.04598	2.06477	39.267	72.803	1.0046e-17	16.998
	ABCC5	-1.19869	0.435671	7.8178	3.09579	1.35485e-13	12.8681		LRIG3	1.0449	2.06322	7.31062	13.584	9.99589e-16	15.0002
	VWA5A	-1.1983	0.43579	1.65216	0.623906	7.68629e-06	5.11428		DMXL2	1.04404	2.062	1.48186	2.87916	1.4485e-08	7.83908
	PTBP2	-1.19813	0.435839	2.88128	1.29884	2.16087e-10	9.66537		AP5Z1	1.04329	2.06092	9.95806	17.8513	2.52677e-13	12.5974
	ZMYND8	-1.19808	0.435854	30.9255	11.7744	2.75353e-15	14.5601		DSEL	1.04204	2.05914	1.46634	2.69545	1.57764e-10	9.80199
	TMEM116	-1.19733	0.436081	2.79118	0.980482	0.00311316	2.5068		BRIP1	1.04105	2.05772	0.504343	0.926967	0.00259119	2.5865
	TMEM50B	-1.19648	0.43634	21.8761	8.25408	5.5302e-19	18.2573		MAST4	1.04067	2.05718	5.72951	10.8957	2.50263e-15	14.6016
	GPSM2	-1.19637	0.436372	2.00697	0.735406	9.78111e-09	8.00961		TRIM8	1.04008	2.05634	15.6459	30.1614	4.57305e-18	17.3398
	FLOT1	-1.19593	0.436504	39.144	15.4411	2.13439e-21	20.6707		PTRH2	1.03899	2.05479	15.2954	26.3851	1.00435e-11	10.9981
	ZNF362	-1.19503	0.436778	11.0256	4.58971	4.81413e-10	9.31748		DOHH	1.03701	2.05197	3.23915	5.97506	5.50138e-06	5.25953
	CPOX	-1.19473	0.436868	10.7006	4.14016	2.13778e-11	10.67		ATP6V1D	1.03674	2.05158	18.2547	35.0157	8.19921e-14	13.0862
	CDKL1	-1.19468	0.436884	4.18414	1.58682	1.09151e-06	5.96197		CDK6	1.03592	2.05042	4.19188	7.63967	4.51435e-15	14.3454
	KCTD7	-1.19439	0.436971	4.75013	1.92727	1.34873e-10	9.87008		COA4	1.03501	2.04913	19.4719	36.3195	7.05299e-12	11.1516
	WDR19	-1.19272	0.437476	11.2015	4.42475	1.0142e-12	11.9939		HAUS8	1.03378	2.04738	1.95758	3.68008	4.12286e-05	4.3848
	MGAT5	-1.19239	0.437577	28.507	11.2054	7.19735e-22	21.1428		TOMM5	1.03279	2.04598	29.6177	55.7645	4.0943e-13	12.3878
	VARS2	-1.19185	0.437741	7.22394	2.87276	1.04165e-07	6.98228		QTRT1	1.03271	2.04587	7.77217	14.3133	6.33535e-08	7.19823
	DPY19L4	-1.19163	0.437809	14.8792	5.97618	3.71402e-19	18.4302		MMP14	1.03087	2.04326	45.1637	82.2714	4.59265e-19	18.3379
	RBL2	-1.19135	0.437893	27.2007	10.5853	4.7013e-21	20.3278		TTC4	1.03049	2.04272	6.22585	11.3806	1.39762e-09	8.85461
	BCL7C	-1.19121	0.437936	38.3628	15.1624	2.21719e-15	14.6542		GRINA	1.02949	2.04131	82.5494	158.144	9.45034e-14	13.0246
	RECK	-1.18923	0.438538	21.2842	8.32171	2.15679e-23	22.6662		SP110	1.02936	2.04111	3.65688	6.70032	3.84538e-05	4.41506
	BCAR1	-1.189	0.438607	82.218	31.7105	4.42326e-25	24.3543		CKAP2L	1.02923	2.04094	1.12265	2.03966	0.000100707	3.99694
	ARL10	-1.18693	0.439237	4.5687	2.11188	1.70389e-14	13.7686		IL17RA	1.02868	2.04015	1.1128	2.02471	1.14786e-08	7.94011
	SOX4	-1.18663	0.439327	34.3221	13.4908	4.04629e-22	21.3929		RRP1	1.02808	2.03931	5.44857	9.96283	4.56751e-09	8.34032
	MFSD3	-1.18655	0.439353	6.07714	2.40055	3.61279e-05	4.44216		VPS54	1.02783	2.03896	6.97848	11.7287	1.77404e-14	13.751
	FAM78A	-1.18653	0.439357	2.21098	0.857015	8.17938e-07	6.08728		STIP1	1.02696	2.03773	66.894	120.486	8.58659e-13	12.0662
	DNAJC28	-1.18583	0.439573	1.10146	0.407027	0.00995965	2.00176		RUVBL2	1.02655	2.03714	14.3672	25.9598	4.6911e-13	12.3287
	ARHGAP29	-1.18509	0.439797	110.366	43.0647	3.26739e-23	22.4858		MMAB	1.02649	2.03706	2.10906	5.139	1.7141e-05	4.76597
	MALT1	-1.18507	0.439802	8.08247	3.71288	1.09965e-20	19.9587		CASP3	1.02396	2.0335	15.5994	27.8481	7.31328e-18	17.1359
	ZNF443	-1.18502	0.439819	1.80651	0.70745	0.000337218	3.47209		RIN3	1.02388	2.03338	4.16953	7.61089	1.13149e-10	9.94635
	RCBTB1	-1.18313	0.440396	18.6505	7.32155	3.93704e-21	20.4048		ZCCHC7	1.02331	2.03258	4.52938	8.19397	8.75252e-07	6.05787
	CREB3L4	-1.18279	0.440499	4.48592	1.7835	4.0699e-06	5.39042		NPL	1.02314	2.03234	0.282263	0.507236	0.0279304	1.55392
	GOLGA8B	-1.18267	0.440537	3.78677	1.48321	1.30111e-05	4.88569		EIF2S1	1.02313	2.03233	16.6814	30.1822	8.24678e-19	18.0837
	MGME1	-1.18256	0.440568	6.8586	2.76002	3.86368e-08	7.413		GSDME	1.02298	2.03212	8.43851	15.2918	6.45789e-11	10.1899
	ERCC5	-1.18252	0.440582	9.24665	3.48535	0.00118372	2.92675		ZW10	1.02227	2.03112	5.8904	10.921	7.47797e-12	11.1262
	NECAB3	-1.18231	0.440645	3.53901	1.37258	1.01061e-05	4.99541		ZNF630	1.02222	2.03104	0.71752	1.24323	0.000637601	3.19545
	CYB561A3	-1.18182	0.440796	31.0317	12.531	2.49532e-13	12.6029		PPM1J	1.02206	2.03082	0.689952	1.2649	0.00143857	2.84207
	ZBTB3	-1.18101	0.441044	1.48418	0.648304	9.52052e-05	4.02134		UBXN8	1.02175	2.03038	4.90936	8.72136	4.17005e-07	6.37986
	PPP2R5A	-1.17988	0.441388	18.0821	7.10322	8.01437e-17	16.0961		LIG3	1.02159	2.03016	1.95459	3.51	2.06607e-09	8.68486
	COQ8A	-1.17906	0.441638	10.7109	3.77994	2.07154e-13	12.6837		DIPK2A	1.02017	2.02816	1.94227	3.81902	4.62215e-07	6.33516
	KDELC1	-1.17798	0.441971	14.2018	5.58476	2.26367e-12	11.6452		LAMC1	1.01957	2.02732	74.6493	134.859	4.60677e-17	16.3366
	HOMER3	-1.17789	0.441996	127.858	50.785	5.30096e-24	23.2756		MICALL2	1.01888	2.02634	6.33019	11.4548	2.9874e-10	9.52471
	ZNF449	-1.17779	0.442029	10.3489	3.88172	3.69489e-10	9.4324		DCUN1D5	1.0185	2.02581	11.3314	20.1736	9.38952e-10	9.02736
	RAB11FIP5	-1.17718	0.442214	30.4786	12.0715	7.2882e-22	21.1374		APOBEC3B	1.01842	2.0257	0.6074	1.0815	0.00771943	2.11242
	ALDH7A1	-1.17674	0.44235	9.45919	3.73916	7.25009e-13	12.1397		KIAA0040	1.01834	2.02558	4.89976	8.83369	5.74075e-08	7.24103
	CBR4	-1.17624	0.442502	8.31723	3.33096	2.29138e-12	11.6399		MTSS1	1.01792	2.025	6.63793	12.0978	3.38538e-14	13.4704
	GCLC	-1.17556	0.442712	14.267	5.46492	4.52898e-16	15.344		C9orf16	1.01742	2.0243	31.2028	56.7147	1.04887e-09	8.97928
	ARRDC2	-1.1755	0.442729	73.8759	29.2675	2.64956e-13	12.5768		ATAD3B	1.01695	2.02363	7.39376	13.4467	4.54403e-08	7.34256
	DHRS1	-1.17476	0.442956	14.0328	5.5191	6.93222e-11	10.1591		PPTC7	1.01658	2.02312	6.77164	12.2531	3.59726e-15	14.444
	ZBTB25	-1.17471	0.442973	1.23691	0.436118	1.211e-05	4.91686		ETF1	1.016	2.02231	27.8738	49.765	2.02025e-18	17.6946
	PHACTR2	-1.17441	0.443065	18.7032	7.48359	3.81366e-20	19.4187		UTP4	1.01591	2.02217	12.5092	22.7859	1.1976e-13	12.9217
	PBLD	-1.17414	0.443148	4.19255	1.52374	1.3173e-05	4.88031		CEACAM19	1.01446	2.02014	4.06124	7.4879	0.000130411	3.88469
	AGAP1	-1.1737	0.443283	1.86106	0.804797	1.8261e-09	8.73848		AEN	1.01438	2.02003	6.76832	12.2007	3.01669e-10	9.52047
	CYB561	-1.17366	0.443295	6.58033	2.61021	4.35004e-10	9.36151		UFD1	1.01416	2.01972	30.9514	57.5287	4.2786e-18	17.3687
	GADD45A	-1.17319	0.443439	28.7414	11.2623	2.647e-06	5.57725		RASIP1	1.01414	2.0197	26.7064	48.2055	1.20012e-15	14.9208
	NBPF1	-1.1719	0.443836	7.63248	3.02791	1.72709e-15	14.7627		PSMA1	1.01347	2.01877	67.9215	123.098	1.30221e-13	12.8853
	ACADSB	-1.17082	0.44417	2.31555	0.916963	1.80947e-06	5.74245		NDUFB8	1.01281	2.01784	46.5934	84.2551	1.54034e-07	6.81238
	IZUMO4	-1.17072	0.444199	1.32085	0.488389	0.00253471	2.59607		RPGRIP1L	1.0127	2.01769	0.787938	1.33179	9.2719e-05	4.03283
	NDUFS7	-1.17013	0.44438	31.2068	11.764	3.53031e-17	16.4522		FANCI	1.0121	2.01685	3.85988	6.86111	1.33905e-09	8.8732
	CCND2	-1.16998	0.444428	26.2081	10.4365	3.88109e-19	18.411		GLMN	1.0119	2.01656	2.93993	5.30028	4.11516e-06	5.38561
	NT5DC3	-1.16977	0.444494	1.71221	0.706513	4.31856e-08	7.36466		MIPOL1	1.01179	2.0164	0.655543	1.31284	0.000171817	3.76493
	SMIM27	-1.16965	0.44453	1.19147	0.769667	0.00271633	2.56602		POLR1A	1.01168	2.01625	2.35781	4.26777	1.29782e-12	11.8868
	MID2	-1.16945	0.444591	19.4636	7.76627	1.45671e-14	13.8366		DCLRE1B	1.01118	2.01556	2.01069	3.71275	2.52075e-07	6.59847
	COL6A2	-1.16805	0.445023	4.98345	1.97831	5.02754e-09	8.29864		DARS	1.01072	2.01492	15.3965	27.7	1.70997e-16	15.767
	TMEM175	-1.16784	0.445088	6.55078	2.59591	2.72644e-07	6.5644		TTC26	1.01013	2.0141	0.92936	1.76944	0.000152561	3.81656
	BACE2	-1.16653	0.445492	177.492	81.2456	1.23055e-23	22.9099		CCDC58	1.00988	2.01374	4.43031	7.882	0.00026932	3.56973
	SLC16A6	-1.16645	0.445517	1.64984	0.67878	8.96265e-06	5.04756		DNMT1	1.00912	2.01269	7.63393	13.7549	4.21799e-12	11.3749
	NIPAL3	-1.16583	0.445707	5.45364	2.19521	2.19565e-09	8.65844		NR2C2AP	1.00893	2.01242	4.87676	8.64799	0.000230088	3.63811
	LPCAT3	-1.16253	0.446729	9.76091	3.88005	2.32832e-07	6.63296		ADAM17	1.0087	2.01209	13.9645	25.1123	8.75786e-15	14.0576
	TMEM79	-1.16068	0.447302	3.35756	1.30523	8.10872e-06	5.09105		TRMT11	1.00815	2.01133	2.86836	5.23561	4.46444e-05	4.35023
	TMEM98	-1.16053	0.447349	15.2757	6.62711	5.50339e-14	13.2594		RRP9	1.00776	2.01078	5.29922	9.56091	5.3735e-07	6.26974
	KANK1	-1.15963	0.447628	17.0428	6.45127	2.23696e-16	15.6503		NOC4L	1.00535	2.00743	6.33749	11.3479	3.20976e-07	6.49353
	PLEKHH3	-1.15934	0.447719	4.56771	1.79692	1.93275e-06	5.71382		ABHD5	1.0053	2.00736	3.03569	5.87301	3.8467e-09	8.41491
	CKB	-1.15851	0.447974	2.63037	1.01994	0.000104493	3.98091		PRKCD	1.00473	2.00657	4.3886	7.92119	1.8251e-08	7.73871
	PCYT2	-1.15836	0.448021	14.1759	4.3905	2.15577e-13	12.6664		ZNF670	1.00449	2.00623	3.51167	6.33137	1.57503e-05	4.80271
	STIM1	-1.15804	0.44812	18.0033	7.46638	6.97412e-19	18.1565		NT5DC2	1.00428	2.00595	42.2576	75.5032	1.20998e-13	12.9172
	NUDT17	-1.15661	0.448567	1.86497	0.745187	0.000226364	3.64519		RCSD1	1.00384	2.00533	14.3646	25.8566	3.83828e-16	15.4159
	CNN3	-1.15472	0.449154	301.466	120.823	2.20102e-23	22.6574		SSB	1.0017	2.00235	54.0716	95.4624	4.60492e-14	13.3368
	NUTM2D	-1.15284	0.449738	0.903731	0.414375	0.000364682	3.43809		HEATR6	0.999579	1.99942	1.91926	3.38264	2.90886e-06	5.53628
	PLCD1	-1.15279	0.449755	4.76872	1.93554	6.70556e-08	7.17356		SELENOT	0.999313	1.99905	28.5189	53.7724	2.25572e-15	14.6467
	ZNF821	-1.15048	0.450476	3.93574	1.61936	2.15742e-05	4.66607		RAB31	0.999072	1.99871	22.718	40.5707	6.63771e-17	16.178
	ZNF503	-1.15035	0.450516	1.90476	0.764629	4.48544e-06	5.34819		NAGS	0.999041	1.99867	1.01781	1.8109	0.0095283	2.02098
	ZNF34	-1.14981	0.450686	2.82473	1.13358	2.56281e-05	4.59128		PES1	0.998827	1.99837	19.6161	34.299	1.45377e-13	12.8375
	DNMT3A	-1.14877	0.45101	7.71893	3.29974	9.09421e-16	15.0412		UTP3	0.998766	1.99829	14.2126	25.2838	3.35109e-11	10.4748
	ARHGAP27	-1.14773	0.451335	26.548	10.5729	2.47184e-20	19.607		TMEM206	0.997837	1.997	2.01225	3.6251	0.000104629	3.98035
	CERS1	-1.14681	0.451624	1.30168	0.58213	0.00338604	2.47031		PRPF3	0.997693	1.9968	12.0612	21.4366	9.00213e-12	11.0457
	C2orf68	-1.14664	0.451676	10.554	4.18486	1.16196e-10	9.93481		EPHA2	0.996804	1.99557	36.6061	65.3486	4.8252e-17	16.3165
	ZNF273	-1.14537	0.452075	1.37362	0.578145	0.00161129	2.79283		TCF15	0.995458	1.99371	0.575421	1.0578	0.0398489	1.39958
	ARHGEF3	-1.14521	0.452124	9.39503	3.7798	9.7865e-11	10.0094		CHORDC1	0.995429	1.99367	8.33398	15.9477	2.78812e-09	8.55469
	FAM174A	-1.14433	0.452398	13.5934	5.49075	5.946e-10	9.22578		EDN1	0.995372	1.9936	206.533	365.666	6.02833e-11	10.2198
	CIART	-1.14419	0.452444	1.32593	0.39886	0.00431618	2.3649		PSMC4	0.994411	1.99227	30.6395	54.5613	7.44029e-17	16.1284
	ZNF316	-1.14359	0.452633	12.2279	4.87025	2.01285e-13	12.6962		PYCR3	0.994389	1.99224	1.66387	3.03757	0.00240666	2.61859
	SPTBN2	-1.14252	0.452967	1.81496	0.748086	7.98891e-08	7.09751		XPC	0.993435	1.99092	11.1714	19.9475	3.50319e-15	14.4555
	ANGPT2	-1.1412	0.453383	423.674	171.436	2.2813e-12	11.6418		RAB27A	0.993299	1.99073	8.67349	15.5707	1.33118e-10	9.87576
	LTA4H	-1.14018	0.453702	37.2469	15.0348	1.86874e-20	19.7285		SAMD4B	0.992541	1.98969	8.94799	15.9801	1.24026e-12	11.9065
	IFT122	-1.13928	0.453986	12.5014	5.07473	7.56622e-14	13.1211		CAPZA1	0.99241	1.98951	65.635	115.989	7.40988e-14	13.1302
	PCSK4	-1.13885	0.454123	1.06991	0.411182	0.000789464	3.10267		PGF	0.991916	1.98882	7.00547	12.391	3.75188e-06	5.42575
	GOLGA7	-1.13697	0.454714	84.5068	33.8594	8.75868e-13	12.0576		POMT2	0.991647	1.98845	3.87728	7.19832	1.0813e-10	9.96606
	IL1R1	-1.13617	0.454966	39.4214	15.8903	2.76934e-18	17.5576		LRRFIP2	0.991501	1.98825	16.9412	30.07	1.2604e-10	9.89949
	MDP1	-1.13548	0.455183	8.74141	3.57278	4.01911e-05	4.39587		SLC25A44	0.991453	1.98819	8.1267	14.3405	5.14086e-13	12.289
	DKK3	-1.13538	0.455214	267.185	109.343	1.34993e-22	21.8697		CHMP4B	0.991443	1.98817	56.1991	99.6774	2.42746e-17	16.6148
	EXD3	-1.13467	0.455438	13.1732	6.65492	2.2792e-11	10.6422		TTLL5	0.991328	1.98801	6.19664	10.8649	6.24776e-09	8.20428
	RDH10	-1.13228	0.456193	19.7442	8.0719	8.30428e-19	18.0807		TRAF2	0.989602	1.98564	7.98965	14.5783	3.42784e-08	7.46498
	TTC3	-1.1321	0.456251	26.0161	9.41396	1.99813e-13	12.6994		PRRG4	0.989192	1.98507	1.168	2.07298	1.56997e-06	5.80411
	CLDN11	-1.13093	0.45662	35.9268	14.6568	1.85748e-19	18.7311		NOC2L	0.989154	1.98502	15.6196	27.7561	2.4824e-14	13.6051
	SEZ6L2	-1.1308	0.456661	4.01569	1.57125	2.44679e-06	5.6114		FKBP11	0.988718	1.98442	10.5706	18.728	2.01924e-06	5.69481
	TRO	-1.13066	0.456706	2.06312	0.765473	1.02212e-05	4.9905		SUSD6	0.988503	1.98412	8.4928	15.0722	1.86973e-15	14.7282
	SCP2	-1.13056	0.456739	47.9404	14.3154	6.36481e-16	15.1962		ZSCAN20	0.988036	1.98348	0.587714	1.08686	0.000798832	3.09754
	ZHX3	-1.12979	0.456984	3.89584	1.33189	1.48915e-11	10.8271		MYO1E	0.987679	1.98299	3.53896	6.23337	2.99778e-12	11.5232
	TTBK2	-1.12957	0.457053	2.69534	1.08044	6.95361e-12	11.1578		MEF2D	0.987093	1.98219	10.625	18.4821	1.13384e-10	9.94545
	CCNJL	-1.12901	0.457228	7.66571	2.76381	1.88586e-11	10.7245		ELMSAN1	0.986586	1.98149	3.53087	6.0538	1.67312e-09	8.77647
	PGGHG	-1.1273	0.45777	28.2441	11.81	4.08844e-14	13.3884		HMGA1	0.985704	1.98028	60.5578	104.555	1.98131e-11	10.703
	F11R	-1.12677	0.457939	65.9646	27.1306	1.75983e-15	14.7545		KIAA1551	0.984219	1.97824	12.1001	21.167	1.60595e-08	7.79427
	PEX2	-1.12626	0.458101	16.4935	5.2403	3.32665e-11	10.478		CHAF1A	0.98396	1.97789	2.68716	4.70169	1.27596e-07	6.89416
	ATXN3	-1.12576	0.458262	9.94542	4.182	1.02766e-14	13.9882		SMN1	0.983892	1.97779	10.925	19.0269	3.21673e-06	5.49259
	GOLGA6L4	-1.12575	0.458264	0.929259	0.384776	0.000318153	3.49736		RAP2A	0.983086	1.97669	13.6439	24.0348	3.77619e-15	14.4229
	EGFL7	-1.12566	0.458292	227.208	99.2121	2.79909e-17	16.553		AL358472,6	0.980986	1.97381	5.18137	9.15818	8.39149e-05	4.07616
	ACTA2	-1.12563	0.458303	4.30335	1.76924	9.17e-05	4.03763		NOL11	0.980713	1.97344	11.1912	19.6837	7.90733e-15	14.102
	KRBOX4	-1.1251	0.458469	11.1363	4.34182	9.30489e-11	10.0313		DARS2	0.980686	1.9734	5.73104	10.1046	3.83011e-11	10.4168
	DYRK1B	-1.1247	0.458596	14.1299	5.58452	1.49789e-11	10.8245		BRI3BP	0.980469	1.97311	0.815682	1.44003	0.000111706	3.95192
	NAPRT	-1.12271	0.45923	19.3491	7.94891	1.20952e-08	7.91739		STIL	0.979888	1.97231	1.77251	3.15133	7.62819e-05	4.11758
	SPIN1	-1.12179	0.459523	33.7241	13.8287	7.84834e-21	20.1052		MCMBP	0.9789	1.97096	23.1292	40.5843	1.76026e-17	16.7544
	PEX11A	-1.12158	0.45959	1.69601	0.631757	0.000249514	3.6029		IFI44	0.978806	1.97083	1.20973	2.05233	0.0015051	2.82244
	RAB3D	-1.12074	0.459859	6.48955	2.67462	1.72996e-10	9.76196		RSPRY1	0.977614	1.96921	11.3503	19.9304	9.58218e-14	13.0185
	KIF3C	-1.11925	0.460333	12.9731	5.35119	2.68802e-15	14.5706		ARID5A	0.977166	1.96859	8.38374	14.8797	8.30597e-09	8.08061
	CCL28	-1.11919	0.460353	1.88731	0.793614	0.000184763	3.73339		EEF1E1	0.97662	1.96785	11.0696	20.0861	6.32452e-08	7.19897
	COQ7	-1.11823	0.460657	8.01068	3.14212	6.91913e-10	9.15995		U2AF1	0.976422	1.96758	17.5991	30.9249	3.26412e-05	4.48623
	LYST	-1.11751	0.460889	1.27416	0.523111	3.45616e-08	7.46141		PDCD10	0.975973	1.96697	29.8382	53.3449	9.53756e-09	8.02056
	SNAI2	-1.11718	0.460993	5.81229	2.36862	2.23984e-06	5.64978		ZPR1	0.975804	1.96674	4.52515	7.69405	2.09038e-11	10.6798
	ZCWPW1	-1.11707	0.461029	0.875101	0.343576	0.00465767	2.33183		GJC1	0.975439	1.96624	1.14023	2.12751	3.7472e-07	6.42629
	GABBR2	-1.11684	0.461102	2.7469	1.1263	3.92832e-08	7.40579		LACC1	0.974712	1.96525	5.70795	10.0849	7.03205e-09	8.15292
	PDIA4	-1.11598	0.461377	117.526	48.4779	3.07551e-23	22.5121		LYPD6	0.973277	1.9633	10.0981	17.8136	4.38374e-14	13.3582
	MPST	-1.11402	0.462005	62.9219	25.0544	2.66175e-15	14.5748		RAN	0.973037	1.96297	82.1167	145.051	3.60296e-15	14.4433
	AC011511,1	-1.11223	0.462577	1.50601	0.620797	0.0140535	1.85221		GSTO2	0.972789	1.96263	0.306411	0.399719	0.00843714	2.0738
	GAS2L1	-1.11203	0.462642	16.7522	6.79619	8.99595e-16	15.046		XPO5	0.972689	1.9625	6.51463	11.42	1.58933e-14	13.7988
	PLAG1	-1.11111	0.462939	1.70924	0.712319	2.62241e-06	5.5813		CORO1A	0.972179	1.9618	0.49988	0.899744	0.00806412	2.09344
	RAB11FIP3	-1.1101	0.463262	21.6548	9.32736	8.82819e-19	18.0541		SLC25A32	0.971843	1.96134	13.1587	23.0268	1.24558e-12	11.9046
	LRRC29	-1.10965	0.463405	1.9048	0.792752	0.000391814	3.40692		LGMN	0.97111	1.96035	39.1275	69.279	4.85922e-17	16.3134
	SVBP	-1.10954	0.463441	15.874	6.57988	1.15287e-05	4.93822		TSPAN18	0.970959	1.96014	51.9285	90.06	3.92209e-14	13.4065
	PELI3	-1.1093	0.463519	1.20254	0.53723	0.00114553	2.94099		UNC5B	0.970772	1.95989	2.32243	3.97599	2.874e-09	8.54151
	KLF5	-1.1091	0.463582	6.04342	2.48064	1.04444e-07	6.98112		GNPNAT1	0.970593	1.95965	12.2257	21.6965	2.95891e-14	13.5289
	ZNF74	-1.1085	0.463777	2.77326	1.16806	0.00133149	2.87566		PSMB8	0.969111	1.95763	28.4456	50.5433	9.10799e-08	7.04058
	BMPR2	-1.1082	0.463873	30.7285	12.6228	1.54853e-13	12.8101		NAT10	0.968378	1.95664	7.61513	13.5938	2.16309e-12	11.6649
	EFCAB2	-1.10776	0.464013	4.49755	1.97327	0.000165715	3.78064		DAPK3	0.968169	1.95636	34.9041	62.4977	3.07254e-14	13.5125
	WBP1	-1.10775	0.464017	36.4098	14.8841	2.03056e-13	12.6924		MT-ATP6	0.968102	1.95627	5472.99	9423.23	2.24077e-05	4.6496
	EFHC1	-1.10617	0.464527	4.15189	1.43926	7.39726e-07	6.13093		ME3	0.967453	1.95539	8.08877	14.2594	6.09378e-10	9.21511
	FBXL8	-1.10463	0.465022	6.69396	2.89571	1.02899e-05	4.98759		NOL7	0.966864	1.95459	29.7543	51.8467	1.33667e-13	12.874
	HCN3	-1.10463	0.465023	1.35954	0.560702	0.000289171	3.53885		CNOT9	0.966397	1.95395	12.2861	27.2632	5.69875e-16	15.2442
	AGAP2	-1.1016	0.465998	2.9892	1.08929	4.53661e-08	7.34327		TMEM106A	0.966371	1.95392	3.11677	5.62507	7.96964e-08	7.09856
	AGBL5	-1.10132	0.466089	10.3489	4.81945	4.74796e-11	10.3235		STYK1	0.966269	1.95378	1.35851	2.41754	0.000368638	3.4334
	CRADD	-1.10066	0.466304	4.25633	1.81331	0.000299762	3.52322		STPG1	0.965339	1.95252	1.43819	2.44652	0.00328882	2.48296
	LMBRD1	-1.10024	0.466439	22.9495	9.34028	3.73309e-13	12.4279		CYGB	0.964204	1.95099	1.90765	3.37319	0.000115246	3.93837
	CRAT	-1.09949	0.466681	19.6615	8.38381	2.54428e-11	10.5944		IFRD2	0.964058	1.95079	17.5778	30.2179	7.48794e-08	7.12564
	GPRASP1	-1.09909	0.466812	0.782236	0.32094	0.00184439	2.73415		MRPL4	0.963543	1.95009	14.9206	25.0883	2.57782e-09	8.58875
	RNF130	-1.09896	0.466852	45.0967	17.5137	9.00761e-21	20.0454		RNF121	0.9635	1.95003	6.92017	12.1675	5.5238e-09	8.25776
	A1BG	-1.0984	0.467035	1.52591	0.63175	0.00115857	2.93608		ASCC3	0.963434	1.94995	6.3381	10.7609	7.3432e-16	15.1341
	TBKBP1	-1.09774	0.467248	5.41105	2.44436	8.93769e-09	8.04877		PSMD2	0.963046	1.94942	52.4696	91.8219	1.37077e-13	12.863
	OAZ3	-1.09774	0.467248	4.00149	1.44918	0.000207253	3.6835		MCL1	0.962875	1.94919	70.4192	122.916	3.61157e-17	16.4423
	MARCH8	-1.09725	0.467408	8.78714	3.68602	8.14472e-13	12.0891		MYBBP1A	0.962627	1.94885	5.90181	10.1402	3.43331e-12	11.4643
	ERMP1	-1.09706	0.467469	5.40541	2.46929	0.000132885	3.87653		CNKSR3	0.962485	1.94866	1.6692	2.90566	2.52166e-13	12.5983
	LDOC1	-1.09652	0.467642	14.3623	5.94323	3.09754e-07	6.50898		MRPS2	0.961428	1.94724	21.3635	37.1699	2.67696e-09	8.57236
	FAM219B	-1.09612	0.467772	13.1816	5.9581	1.61694e-06	5.79131		CDC42SE1	0.960996	1.94665	28.1622	49.1171	1.51713e-15	14.819
	CHKB	-1.09587	0.467855	27.7022	11.6026	9.50103e-12	11.0222		POMGNT1	0.960957	1.9466	23.4838	40.7129	6.39095e-16	15.1944
	NPEPPS	-1.09477	0.468209	43.9341	17.7538	1.07497e-20	19.9686		ALG3	0.958601	1.94342	13.6034	22.9057	5.97283e-11	10.2238
	ING2	-1.09428	0.468368	6.43739	2.55385	4.68711e-05	4.3291		POLR3A	0.958156	1.94282	3.12849	5.40461	1.17869e-10	9.9286
	COA5	-1.09361	0.468586	10.3509	4.31356	2.78555e-09	8.55509		CALCOCO2	0.957977	1.94258	23.3396	40.0026	8.09958e-14	13.0915
	GPRASP2	-1.09297	0.468794	3.50263	1.45147	1.05494e-06	5.97677		KPNA2	0.957924	1.94251	53.5117	93.1221	3.35813e-16	15.4739
	CDC20	-1.09263	0.468905	4.23326	1.81029	2.26469e-05	4.64499		SH3PXD2A	0.957758	1.94229	1.17947	2.04817	6.84806e-08	7.16443
	HOXA6	-1.09249	0.468952	2.36716	0.986837	0.000900869	3.04534		GOLT1B	0.957675	1.94218	14.9401	26.3373	7.62043e-12	11.118
	PECAM1	-1.09246	0.46896	272.959	113.975	4.74959e-20	19.3233		FAM214B	0.957513	1.94196	5.93225	10.8617	1.58226e-08	7.80072
	SRSF8	-1.09231	0.46901	16.5723	6.71495	3.25085e-12	11.488		PSME3	0.956243	1.94025	47.3073	82.0623	6.10607e-14	13.2142
	TBC1D8B	-1.091	0.469436	2.4733	1.07411	4.55196e-07	6.3418		DUS3L	0.955605	1.93939	5.82416	9.87458	6.44126e-08	7.19103
	COPZ2	-1.09087	0.469477	6.18046	2.57295	0.000243315	3.61383		CCT8	0.955498	1.93925	69.8057	121.429	3.35513e-16	15.4743
	DYRK2	-1.09068	0.469539	1.00282	0.417979	5.59949e-05	4.25185		PNO1	0.955224	1.93888	7.86221	13.691	5.68344e-08	7.24539
	PAM	-1.09029	0.469667	151.21	66.8394	2.18007e-20	19.6615		PIGW	0.954631	1.93808	4.92633	8.67444	1.23647e-07	6.90782
	TRIQK	-1.09019	0.469701	13.1501	4.94909	3.96454e-08	7.40181		LARS	0.953929	1.93714	20.1929	34.6688	1.85492e-16	15.7317
	NISCH	-1.09011	0.469725	26.2519	11.0001	8.48409e-16	15.0714		SNRPB	0.952452	1.93516	64.142	115.823	1.05216e-05	4.97792
	TKFC	-1.09003	0.469753	6.53121	3.3026	1.79131e-07	6.74683		CCR10	0.952386	1.93507	0.723886	1.29086	0.0334653	1.4754
	TRIM25	-1.08991	0.469792	21.2534	8.93798	3.52026e-19	18.4534		DIAPH2	0.952239	1.93487	5.58677	9.33689	6.00631e-10	9.22139
	ZNF251	-1.08948	0.46993	8.5298	3.4613	4.70377e-07	6.32755		UHRF2	0.951302	1.93362	20.902	36.2942	8.98167e-15	14.0466
	ERMAP	-1.08939	0.46996	8.07757	3.24177	4.38716e-09	8.35782		PPAT	0.950786	1.93293	2.89508	5.04563	2.27692e-07	6.64265
	DNAJC4	-1.08939	0.469961	26.6283	11.4874	1.08921e-10	9.96289		XRCC4	0.950763	1.9329	2.23567	3.882	0.000980784	3.00843
	GK5	-1.08932	0.469982	1.97266	0.785955	4.62446e-08	7.33494		FZD4	0.950744	1.93287	29.3723	50.8414	1.89441e-14	13.7225
	KCTD6	-1.08879	0.470157	5.11899	1.72535	0.00284734	2.54556		HMGCR	0.950743	1.93287	12.4007	20.8885	3.36468e-11	10.4731
	ADAMTSL3	-1.08775	0.470494	4.59475	1.91773	2.59521e-12	11.5858		PIGU	0.950425	1.93244	8.42153	14.6028	4.10667e-08	7.38651
	GSDMB	-1.08743	0.470597	3.09093	1.16815	0.00865671	2.06265		PLEKHO1	0.950327	1.93231	24.3651	42.0784	1.15048e-15	14.9391
	NUMB	-1.08696	0.470754	57.579	23.6171	1.20373e-15	14.9195		ZCCHC17	0.950278	1.93225	16.4313	28.7426	4.32797e-13	12.3637
	NFATC3	-1.08675	0.47082	8.9347	3.71557	2.58113e-16	15.5882		CERS5	0.949877	1.93171	15.6249	27.5049	1.1029e-12	11.9575
	SCARF2	-1.08651	0.470901	4.90145	2.06243	1.08593e-07	6.9642		MT-CO3	0.949738	1.93152	3291.08	5575.85	0.000527464	3.27781
	TMEM134	-1.08535	0.471278	12.6067	5.37547	9.09649e-09	8.04113		ATG3	0.949435	1.93112	25.4193	44.2386	5.79035e-13	12.2373
	SERINC5	-1.08483	0.471449	4.51053	1.89829	3.01135e-10	9.52124		MAP7D1	0.949404	1.93107	31.9917	54.8438	3.57661e-13	12.4465
	SPTLC2	-1.08385	0.471768	20.8639	8.81009	1.15269e-17	16.9383		STX6	0.948482	1.92984	8.49582	14.6648	1.431e-13	12.8444
	ALG10B	-1.08337	0.471924	1.47657	0.620621	2.75507e-07	6.55987		POLRMT	0.948289	1.92958	7.26069	12.7102	8.58921e-11	10.066
	TMEM187	-1.0828	0.47211	5.31086	2.25214	9.01801e-05	4.04489		RNF149	0.948013	1.92921	9.97902	17.0453	6.06901e-12	11.2169
	FPGT	-1.08258	0.472183	4.4905	1.90201	4.76262e-07	6.32215		SCAMP3	0.947301	1.92826	42.3741	72.9251	5.08659e-16	15.2936
	GRN	-1.08172	0.472466	415.693	170.922	2.3756e-21	20.6242		TFRC	0.946659	1.9274	20.7126	35.7267	1.81492e-13	12.7411
	SPATA20	-1.08009	0.473001	24.0344	10.1718	1.71345e-15	14.7661		VDAC1	0.946434	1.9271	76.7933	132.163	1.36637e-16	15.8644
	RETSAT	-1.08	0.473028	26.6973	11.3481	2.0715e-16	15.6837		SSRP1	0.946271	1.92689	26.868	46.1963	1.10545e-16	15.9565
	ASPM	-1.07928	0.473266	0.924011	0.386936	7.98516e-05	4.09772		RIF1	0.946203	1.9268	3.419	5.38427	1.86489e-12	11.7293
	FAM131A	-1.07835	0.473569	9.52368	4.45439	1.78365e-06	5.74869		CCDC15	0.946186	1.92677	0.808119	1.3831	0.00284672	2.54565
	PMVK	-1.07806	0.473664	16.7859	7.14702	3.35775e-07	6.47395		RPF1	0.945749	1.92619	16.7883	28.8014	7.64191e-11	10.1168
	KIAA0825	-1.07768	0.473791	0.742891	0.283462	0.0165466	1.78129		TAF13	0.944917	1.92508	23.8173	43.2742	8.29565e-11	10.0811
	TMSB15B	-1.07591	0.474372	3.76327	1.6694	0.00025843	3.58766		C22orf23	0.944719	1.92481	5.87623	10.1482	2.15688e-07	6.66617
	KBTBD3	-1.07591	0.474373	1.31399	0.537474	0.00142447	2.84635		KLHL26	0.944343	1.92431	0.683994	1.15766	0.000246564	3.60807
	NBL1	-1.07587	0.474386	107.599	45.815	8.26733e-12	11.0826		TKT	0.943325	1.92295	28.1989	48.5651	1.34683e-16	15.8707
	FAM8A1	-1.07544	0.474525	8.56829	3.61343	4.63711e-11	10.3338		ITPRIPL2	0.943195	1.92278	4.79803	8.24959	1.7266e-11	10.7628
	C17orf58	-1.07512	0.474631	29.8821	12.1035	2.51278e-10	9.59984		SFXN4	0.942994	1.92251	6.14207	10.8146	0.000193522	3.71327
	EMID1	-1.07404	0.474988	2.42452	1.03042	0.000183382	3.73664		ABCF1	0.942437	1.92177	23.3157	40.9237	7.99786e-16	15.097
	TMEM86A	-1.0738	0.475066	4.20214	1.78561	2.69393e-07	6.56961		CCT3	0.942083	1.9213	81.4591	140.4	3.53332e-15	14.4518
	UVSSA	-1.0731	0.475297	2.94268	1.06191	7.67574e-09	8.11488		CEBPZ	0.941712	1.92081	12.3695	21.1485	9.82836e-13	12.0075
	EPOR	-1.07211	0.475622	5.45943	2.3653	1.13054e-06	5.94671		FAM122C	0.94106	1.91994	1.36577	2.27528	0.00361601	2.44177
	ZNF182	-1.07196	0.475672	4.19699	1.78277	3.81368e-06	5.41866		CEBPB	0.940822	1.91962	11.0877	19.063	1.58629e-09	8.79962
	SAMD5	-1.07095	0.476006	0.778733	0.331254	0.000251018	3.6003		EFR3A	0.939859	1.91834	12.312	21.0509	1.28859e-14	13.8899
	CEP120	-1.06979	0.476387	5.07498	2.16462	5.21958e-08	7.28236		HAUS4	0.939689	1.91812	4.42673	7.85026	7.48688e-06	5.1257
	NUCB1	-1.06951	0.476481	132.767	56.2832	1.84127e-21	20.7349		OVCA2	0.939186	1.91745	6.54698	11.3354	0.000913833	3.03913
	JUP	-1.06933	0.476542	426.89	176.07	9.50574e-18	17.022		NES	0.937733	1.91552	8.63831	14.7925	3.17521e-14	13.4982
	SPATA18	-1.06901	0.476647	0.921929	0.331647	0.00116823	2.93247		ATP2A2	0.937459	1.91515	46.4646	80.6767	3.69747e-15	14.4321
	WWTR1	-1.06887	0.476692	136.753	59.0444	1.28471e-13	12.8912		CNOT4	0.937249	1.91487	5.44614	9.42915	1.07248e-05	4.96961
	S100A13	-1.06621	0.477573	60.0604	26.1577	2.35697e-05	4.62765		CHSY3	0.936898	1.91441	1.02453	1.75658	0.000123516	3.90828
	ATP7B	-1.06586	0.477689	2.66378	1.0682	6.0066e-08	7.22137		BLZF1	0.936875	1.91438	6.28235	10.7291	1.33017e-08	7.87609
	MFAP2	-1.06561	0.47777	148.865	63.2764	1.63248e-19	18.7872		FLVCR1	0.936618	1.91404	1.0877	1.89696	2.31392e-05	4.63565
	KIAA1257	-1.06559	0.477778	0.594026	0.402704	0.00559581	2.25214		DPCD	0.936564	1.91396	2.48468	4.32257	0.00277479	2.55677
	PSG4	-1.06544	0.477827	1.23299	0.535089	0.00519466	2.28444		SLIRP	0.936018	1.91324	13.1457	23.7637	1.08242e-05	4.9656
	DUSP19	-1.06493	0.477997	0.723387	0.304236	0.00112388	2.94928		ATP8B1	0.935912	1.9131	3.05317	5.19741	2.31824e-09	8.63484
	PCMTD1	-1.06478	0.478045	31.3306	14.1257	3.49853e-17	16.4561		SRM	0.935834	1.913	33.7198	57.434	7.26544e-13	12.1387
	ZBTB44	-1.0642	0.478237	4.59293	2.0281	3.81751e-13	12.4182		C1orf131	0.934861	1.91171	5.45851	9.99192	2.01548e-06	5.69562
	HEBP1	-1.06408	0.478277	94.4409	41.141	3.30113e-16	15.4813		SEC23B	0.934607	1.91137	12.9939	22.2922	2.43715e-13	12.6131
	ZADH2	-1.06393	0.478328	7.12317	3.07547	1.04172e-15	14.9822		NDC1	0.934343	1.91102	2.61967	4.48187	2.86042e-08	7.54357
	TCN2	-1.06366	0.478416	5.84913	2.40399	6.42045e-07	6.19243		PSMB2	0.934262	1.91091	27.0242	46.4397	8.99477e-15	14.046
	ALX3	-1.06358	0.478443	1.24589	0.531449	0.00331453	2.47958		SMAD6	0.933204	1.90951	1.35808	2.32712	8.88664e-05	4.05126
	LRRC27	-1.06203	0.478957	1.62198	1.02144	3.05677e-05	4.51474		NETO2	0.931989	1.9079	7.64131	15.1756	1.56275e-13	12.8061
	RRM2B	-1.0615	0.479133	15.465	6.60225	4.6248e-18	17.3349		RASSF8	0.93185	1.90772	13.1133	22.1354	2.4586e-13	12.6093
	ZNF48	-1.06065	0.479416	4.19951	1.86137	2.81341e-05	4.55077		AKAP7	0.931846	1.90771	1.15255	2.12959	0.00094783	3.02327
	LMO4	-1.06061	0.47943	3.62221	1.93223	3.19634e-07	6.49535		CLINT1	0.931634	1.90743	27.1508	45.1072	5.60588e-13	12.2514
	PCBP4	-1.06057	0.479442	18.4415	7.63573	7.86848e-12	11.1041		PKMYT1	0.931238	1.90691	1.33327	2.39022	0.0351552	1.45401
	HSBP1L1	-1.06048	0.479472	1.94986	0.815707	0.00637049	2.19583		UCK2	0.930883	1.90644	6.86328	13.8304	1.26837e-10	9.89676
	CEP85L	-1.06026	0.479546	1.92646	0.821539	3.14287e-06	5.50267		NDUFA9	0.930848	1.9064	5.04446	8.53291	1.12829e-10	9.94758
	IDH1	-1.06014	0.479586	32.5124	13.9091	1.99017e-17	16.7011		DHPS	0.930305	1.90568	6.41705	11.1296	4.29337e-05	4.3672
	STX3	-1.06007	0.47961	29.3648	11.72	3.77175e-17	16.4235		RRAS	0.930255	1.90561	45.5008	77.5765	5.8061e-15	14.2361
	KLF4	-1.05871	0.480063	10.6791	4.60751	4.2974e-07	6.36679		TMEM51	0.92989	1.90513	8.72383	14.7186	3.53904e-09	8.45112
	HDAC10	-1.05836	0.480176	12.363	5.50428	4.66007e-10	9.33161		RIOK1	0.929447	1.90455	6.50778	10.9417	1.45916e-07	6.8359
	LRRC70	-1.05713	0.480587	19.3224	8.2836	1.72345e-11	10.7636		TIMM8B	0.929317	1.90437	10.7869	19.5529	2.1311e-05	4.6714
	CCNJ	-1.05689	0.480666	22.9	10.0206	4.16831e-16	15.38		RPGR	0.929242	1.90428	13.9782	23.7891	9.06942e-10	9.04242
	ZKSCAN3	-1.05495	0.481315	1.5813	0.673393	3.85641e-05	4.41382		OXTR	0.929238	1.90427	2.09938	3.62587	8.92919e-06	5.04919
	MAPKAPK3	-1.05485	0.481346	1.88397	0.79111	0.000307647	3.51195		C1QBP	0.928951	1.90389	52.5526	89.4665	1.37709e-14	13.861
	LDLRAD4	-1.05139	0.482502	3.48089	1.54478	7.74902e-09	8.11075		PARP12	0.928263	1.90298	14.0116	22.5714	1.9517e-14	13.7096
	TTLL3	-1.0504	0.482834	14.3244	5.88336	1.746e-09	8.75796		PTGFRN	0.927435	1.90189	34.0681	57.8929	1.4174e-14	13.8485
	CCDC125	-1.05027	0.482878	2.41158	0.928356	2.09209e-05	4.67942		FADS3	0.927377	1.90182	49.5634	84.4627	8.26708e-16	15.0826
	DDB2	-1.05	0.482968	19.8958	8.64474	7.51505e-10	9.12407		CENPQ	0.927258	1.90166	2.65705	4.52382	0.000166851	3.77767
	LRRTM2	-1.04949	0.483139	0.752527	0.329944	0.000853083	3.06901		PKIG	0.926591	1.90078	113.604	195.518	9.13521e-15	14.0393
	ANK2	-1.04876	0.483384	4.84348	2.32808	3.38197e-10	9.47083		B4GALT6	0.926038	1.90005	1.93237	3.3766	3.31626e-05	4.47935
	TMEM245	-1.04801	0.483634	18.5427	8.04254	4.03418e-16	15.3942		VARS	0.925657	1.89955	16.3655	27.4018	1.4114e-11	10.8503
	BACH2	-1.04763	0.483764	0.696064	0.297448	6.83351e-05	4.16536		OSMR	0.925492	1.89933	8.88676	15.0988	4.45273e-15	14.3514
	TANC1	-1.04704	0.48396	24.7597	10.681	7.15514e-19	18.1454		TUBA1A	0.922065	1.89483	244.144	437.096	1.2967e-14	13.8872
	LIMS3	-1.0468	0.484039	17.0866	7.5426	6.60545e-07	6.1801		CSTF2	0.922039	1.89479	5.43204	9.20964	1.51649e-07	6.81916
	TMEM19	-1.04622	0.484235	7.48911	3.24465	3.75061e-10	9.4259		ALYREF	0.921121	1.89359	24.0755	40.653	4.28407e-10	9.36814
	ZNF662	-1.0445	0.484813	0.834999	0.393918	0.00134702	2.87063		NAF1	0.920445	1.8927	3.82121	6.20955	2.33344e-05	4.632
	KLHDC2	-1.04424	0.484899	16.4748	7.08091	1.39007e-13	12.857		GALNT4	0.9204	1.89264	3.64829	6.14134	2.75782e-08	7.55943
	ZNF345	-1.04381	0.485046	2.90956	1.14182	0.000217034	3.66347		STX11	0.920356	1.89258	13.1949	22.1344	7.09199e-08	7.14923
	ZNF248	-1.04331	0.485212	3.54778	1.55446	1.86255e-06	5.72989		SRGAP1	0.919104	1.89094	0.477355	1.02502	1.09891e-06	5.95904
	CDK5	-1.04279	0.485386	5.36181	2.34329	2.37317e-05	4.62467		MRM3	0.918844	1.8906	4.18741	7.0394	9.46121e-05	4.02405
	THBS3	-1.04271	0.485416	8.87091	3.91211	4.32766e-10	9.36375		GAS7	0.918469	1.89011	0.951983	1.91568	2.19816e-05	4.65794
	PSAP	-1.04207	0.485629	598.695	260.532	1.34425e-13	12.8715		DAP3	0.9174	1.88871	30.355	50.4939	3.72985e-15	14.4283
	CASK	-1.04172	0.485748	6.89779	2.80382	6.97662e-10	9.15635		PSMC1	0.917211	1.88846	16.145	27.3799	2.05016e-09	8.68821
	ARL2	-1.04167	0.485763	72.3252	31.3085	3.15994e-14	13.5003		MDGA1	0.916596	1.88766	0.344118	0.661237	0.000356238	3.44826
	HOXB3	-1.04105	0.485974	6.34851	2.63372	2.96022e-06	5.52868		ST7L	0.915986	1.88686	2.08101	3.07128	0.000175113	3.75668
	BHLHB9	-1.04054	0.486147	1.17401	0.534939	0.00174259	2.7588		INAFM2	0.915828	1.88665	4.8321	8.18135	3.08127e-07	6.51127
	HES4	-1.03843	0.486857	16.3218	7.16944	0.000305131	3.51551		GIPC3	0.915695	1.88648	2.62374	4.40038	3.05199e-05	4.51542
	EMC9	-1.03814	0.486954	7.24189	3.21585	6.34438e-05	4.19761		ZNF829	0.914887	1.88542	0.452765	0.765216	0.00715449	2.14542
	MTURN	-1.038	0.487004	6.92653	2.99361	4.13388e-13	12.3836		EMG1	0.914833	1.88535	4.89467	8.63532	8.15382e-06	5.08864
	GALNS	-1.03783	0.487058	17.8688	7.76106	1.50335e-12	11.8229		MPV17L2	0.914456	1.88486	5.23066	8.78232	9.4307e-06	5.02546
	FAM185A	-1.03763	0.487128	2.24647	1.03676	0.000470994	3.32698		TOMM40	0.914331	1.88469	14.2605	23.4285	2.97387e-12	11.5267
	MRI1	-1.03631	0.487571	12.6201	5.66564	6.00079e-10	9.22179		UTP11	0.914053	1.88433	12.1733	20.518	1.11647e-10	9.95215
	SCAPER	-1.03572	0.487773	2.82418	1.22718	2.88509e-07	6.53984		C8orf37	0.914026	1.8843	0.374725	0.629083	0.0302166	1.51975
	WRN	-1.03555	0.48783	11.1375	4.85694	2.71158e-14	13.5668		SH2D3C	0.913355	1.88342	33.8881	56.6811	6.74327e-15	14.1711
	CHST7	-1.03515	0.487966	8.03425	3.50679	6.94956e-08	7.15804		SLC25A45	0.913039	1.88301	0.715098	1.33257	0.00208022	2.68189
	REL	-1.03485	0.488068	7.82824	3.30558	2.88426e-08	7.53997		TRIO	0.912358	1.88212	8.94428	15.9104	8.08572e-14	13.0923
	FBXO9	-1.03412	0.488315	16.4188	6.96978	1.37329e-12	11.8622		DUS4L	0.911712	1.88128	1.47856	2.37869	0.00184835	2.73322
	MPPE1	-1.03371	0.488451	8.42117	3.56142	2.51022e-08	7.60029		ST3GAL1	0.91169	1.88125	28.168	47.2207	3.0027e-15	14.5225
	ITFG1	-1.03362	0.488482	35.6297	15.6677	6.92404e-15	14.1596		CISD1	0.911525	1.88103	6.15262	10.3186	4.46059e-08	7.35061
	TCAF2	-1.03322	0.48862	1.81125	0.67586	2.33041e-05	4.63257		ALG8	0.911293	1.88073	7.19928	12.2935	3.05196e-07	6.51542
	ZNF25	-1.03285	0.488744	4.03235	1.76186	5.91644e-08	7.22794		SNAPC2	0.910632	1.87987	4.33743	7.49268	8.5615e-05	4.06745
	AMACR	-1.03178	0.489107	4.59023	1.88722	2.08713e-07	6.68045		WDR74	0.909572	1.87849	9.99987	17.558	2.12783e-06	5.67206
	EMP1	-1.03159	0.489171	68.9306	30.0476	2.66053e-18	17.575		SLC39A4	0.909275	1.8781	0.739173	1.23916	0.00265163	2.57649
	USP33	-1.03137	0.489247	43.2752	18.3678	5.60137e-17	16.2517		LSS	0.909191	1.87799	22.1749	36.4896	1.81015e-11	10.7423
	FBLN7	-1.03129	0.489273	2.60755	1.13798	0.000321674	3.49258		TNFSF18	0.909152	1.87794	4.10465	6.88761	0.000397299	3.40088
	REP15	-1.03033	0.489597	6.38701	2.80255	0.000140906	3.85107		BRD4	0.907794	1.87617	7.41901	12.4172	7.22952e-08	7.14089
	SPAG4	-1.03021	0.489639	4.6152	1.89973	0.000181727	3.74058		SSBP1	0.907727	1.87609	55.0596	94.1145	2.57486e-11	10.5892
	CDC25C	-1.0301	0.489676	0.907887	0.355208	0.00430446	2.36608		IQGAP2	0.906737	1.8748	1.19697	2.00063	2.01609e-05	4.69549
	EHD2	-1.02958	0.489854	132.469	57.5424	3.93268e-12	11.4053		TRIP13	0.906691	1.87474	2.77208	4.63995	0.000102595	3.98887
	REC8	-1.02895	0.490067	1.80881	0.768356	0.000416239	3.38066		RHBDD1	0.906673	1.87472	4.35248	6.73076	1.32053e-07	6.87925
	LRP2BP	-1.0289	0.490083	0.856981	0.37381	0.00101846	2.99206		CPAMD8	0.906112	1.87399	4.25683	6.26459	6.16206e-05	4.21027
	USP31	-1.02778	0.490465	14.6779	6.52917	4.72549e-14	13.3256		MPDU1	0.905874	1.87368	32.4768	54.0177	4.09717e-12	11.3875
	CHD6	-1.02773	0.49048	4.08118	1.78584	8.71773e-12	11.0596		FILIP1L	0.905749	1.87352	25.2597	41.9988	2.33062e-06	5.63253
	PATJ	-1.02743	0.490582	0.859417	0.359653	0.000744926	3.12789		RDX	0.90556	1.87327	39.2129	65.2693	1.99082e-12	11.701
	CHCHD10	-1.02688	0.490769	2.58732	1.12041	0.0144815	1.83919		UBE2M	0.90459	1.87201	18.2715	30.4091	4.19597e-10	9.37717
	SEMA3G	-1.02597	0.49108	16.3437	7.23335	2.67219e-13	12.5731		PITPNB	0.904347	1.8717	30.8348	51.3845	8.20134e-11	10.0861
	SBF2	-1.02579	0.491141	11.4739	4.98321	6.31175e-13	12.1999		ARHGAP12	0.903401	1.87047	7.40624	12.547	1.17737e-11	10.9291
	HSDL1	-1.02568	0.49118	15.5247	6.82602	2.04976e-14	13.6883		WDR3	0.902165	1.86887	2.80396	4.64138	3.16811e-12	11.4992
	KBTBD7	-1.02551	0.491237	1.88651	0.818165	0.00106892	2.97105		URB2	0.901285	1.86773	2.11083	3.43729	7.43088e-07	6.12896
	BCL2L11	-1.02514	0.491363	31.4544	14.1192	6.1907e-15	14.2083		ZBTB43	0.901211	1.86763	1.63321	2.72593	6.22336e-07	6.20597
	ABCA2	-1.02473	0.491501	2.20103	1.00575	2.98358e-07	6.52526		WLS	0.901036	1.86741	17.1283	27.0572	9.48563e-09	8.02293
	ZNF490	-1.02455	0.491564	0.568373	0.259122	0.00617446	2.2094		CSRP1	0.900973	1.86732	48.1047	80.3853	8.70438e-14	13.0603
	TCEANC	-1.02437	0.491624	0.757638	0.3057	0.00289216	2.53878		CDT1	0.900638	1.86689	0.808068	1.31814	0.0057986	2.23668
	NEK2	-1.0237	0.491855	1.31388	0.551412	0.0108329	1.96525		SLC39A8	0.899759	1.86575	0.678347	1.15559	0.00190687	2.71968
	MRAS	-1.02346	0.491934	2.80375	1.40846	7.09077e-06	5.14931		SLC27A3	0.899731	1.86572	7.54825	11.3167	4.69489e-07	6.32837
	AGER	-1.0234	0.491955	4.2298	1.76092	0.0018686	2.72848		CCDC78	0.899665	1.86563	0.542869	1.0028	0.0488718	1.31094
	SYT1	-1.02329	0.491994	5.58779	2.57924	3.44571e-10	9.46272		PDHA1	0.898877	1.86461	14.2031	22.6779	4.37061e-13	12.3595
	TMCC3	-1.02309	0.492061	3.10028	1.36161	2.42662e-08	7.615		CCT7	0.898315	1.86389	74.0511	123.06	6.18344e-12	11.2088
	MYL5	-1.02179	0.492506	11.4369	4.53407	2.25798e-05	4.64628		MOB4	0.897549	1.8629	12.6434	22.2537	1.03658e-11	10.9844
	PIGZ	-1.02154	0.492591	3.04976	1.29584	8.24135e-05	4.084		ODF2	0.896847	1.86199	9.24779	15.6752	1.35833e-09	8.86699
	C15orf62	-1.02093	0.492799	1.28135	0.563266	0.00145494	2.83715		GSAP	0.896604	1.86168	1.76236	2.93853	0.000167763	3.7753
	ANKMY2	-1.02087	0.492819	5.25457	2.30694	7.62553e-06	5.11773		ZNF143	0.896032	1.86094	4.56299	7.33128	7.11863e-07	6.1476
	ARHGEF17	-1.02042	0.492972	14.1569	6.46396	1.63219e-18	17.7872		AGK	0.895339	1.86005	8.05257	17.0475	1.56764e-09	8.80475
	PLD3	-1.02036	0.492993	84.6106	37.5254	3.65836e-19	18.4367		NKRF	0.894494	1.85896	3.23269	5.34972	2.07971e-07	6.682
	NPHP3-ACAD11	-1.02009	0.493086	5.00753	2.21632	1.7922e-08	7.74661		ITGAV	0.893961	1.85827	46.7141	77.9311	5.28062e-13	12.2773
	CHST12	-1.02	0.493115	5.71433	3.11806	1.42229e-13	12.847		LIPT1	0.893536	1.85772	2.62443	4.25918	0.000308503	3.51074
	LTB4R2	-1.01994	0.493136	1.10744	0.397735	0.00512862	2.29		WDR1	0.892816	1.8568	154.046	253.714	2.79029e-15	14.5544
	ZNF771	-1.01959	0.493257	4.11729	1.57336	0.000133002	3.87614		B9D2	0.892493	1.85638	2.29451	3.87791	0.0200076	1.6988
	PPT2-EGFL8	-1.01819	0.493737	6.27948	2.75277	2.16602e-07	6.66434		EED	0.89245	1.85633	5.08498	8.50861	9.99724e-06	5.00012
	RARRES3	-1.01796	0.493815	3.14027	1.35698	0.00659461	2.18081		CDC7	0.891874	1.85559	1.24612	2.03964	0.000416756	3.38012
	CALCRL	-1.01559	0.494627	42.3719	18.8155	8.7125e-16	15.0599		ETV3	0.891262	1.8548	4.85397	8.14565	7.28882e-10	9.13734
	AGAP3	-1.01471	0.494929	36.5635	16.1198	9.7421e-17	16.0113		DKC1	0.891255	1.85479	22.0197	37.3461	2.99686e-14	13.5233
	ARHGAP23	-1.01446	0.495014	26.937	11.8526	1.94399e-18	17.7113		LRRC8B	0.891103	1.85459	0.365959	0.592966	0.00136508	2.86484
	FAM200B	-1.01429	0.495073	11.7623	5.65108	3.3429e-10	9.47588		VCP	0.89074	1.85413	85.4658	142.087	4.78408e-11	10.3202
	EFCAB14	-1.01391	0.495202	57.8618	25.367	4.56611e-13	12.3405		PCYT1A	0.890663	1.85403	9.67428	16.5617	2.16604e-13	12.6643
	TTC33	-1.01315	0.495462	5.61967	2.41754	7.00207e-06	5.15477		MMP25	0.890335	1.85361	0.263728	0.492652	0.0124966	1.90321
	CGNL1	-1.01314	0.495468	13.157	5.81293	4.04999e-17	16.3925		PFDN6	0.890009	1.85319	16.5488	27.7929	1.43492e-05	4.84317
	C11orf54	-1.01256	0.495665	14.6242	6.77469	9.05954e-11	10.0429		MARS2	0.889897	1.85304	1.96351	3.2574	6.10168e-05	4.21455
	ENGASE	-1.01174	0.495946	9.07197	4.40963	2.16344e-06	5.66486		GINS3	0.889502	1.85254	4.92414	8.00686	2.6207e-05	4.58158
	C15orf61	-1.01166	0.495974	1.22916	0.559374	0.00650543	2.18672		CCDC102A	0.889016	1.85191	3.65533	6.04014	5.19412e-06	5.28449
	GM2A	-1.01166	0.495975	10.6472	4.70298	8.09717e-13	12.0917		LDLRAD2	0.888384	1.8511	1.18515	1.93167	0.0130852	1.88322
	PPP1R16B	-1.00939	0.496758	46.3139	20.5905	7.74074e-14	13.1112		GRIPAP1	0.888362	1.85107	13.2288	22.0046	3.05661e-13	12.5148
	ST6GALNAC3	-1.00911	0.496852	13.0561	5.75261	1.45862e-10	9.83606		HLA-C	0.888295	1.85099	242.84	403.165	2.09705e-11	10.6784
	SLC25A20	-1.00902	0.496884	9.7278	4.34827	4.53086e-06	5.34382		NHLRC1	0.887646	1.85015	0.479747	0.803941	0.0211335	1.67503
	MTERF2	-1.0083	0.497131	4.43782	2.17018	6.40796e-06	5.19328		ZNF281	0.887094	1.84945	5.1056	8.32829	8.00197e-08	7.0968
	IPO11	-1.00804	0.497221	48.0916	15.0766	5.6176e-16	15.2504		LTBP2	0.886681	1.84892	4.87278	7.93852	3.46611e-11	10.4602
	MARCH2	-1.00772	0.497331	35.5228	15.5236	7.79771e-14	13.108		NANP	0.886299	1.84843	3.75716	6.1979	1.00768e-06	5.99668
	UNC13D	-1.00768	0.497345	3.1017	1.32183	1.05281e-06	5.97765		ZNF274	0.886203	1.84831	8.80912	14.0516	1.68493e-09	8.77342
	PLAGL1	-1.00729	0.49748	9.4476	4.22349	1.69402e-10	9.77108		CLUH	0.885994	1.84804	7.6554	12.5652	2.00884e-11	10.6971
	GGA2	-1.00721	0.497508	18.402	8.04191	3.77517e-14	13.4231		RABL3	0.885972	1.84801	4.3243	7.2789	4.12982e-07	6.38407
	GIMAP5	-1.00616	0.497869	191.844	85.5339	3.5906e-17	16.4448		PSENEN	0.885289	1.84713	13.6974	24.3096	5.77127e-08	7.23873
	ZDBF2	-1.00541	0.498128	3.00318	1.35823	2.47517e-09	8.60639		PRPS2	0.885219	1.84705	5.45491	9.06751	1.13802e-07	6.94385
	LAYN	-1.00535	0.498148	52.2317	23.1231	2.94612e-15	14.5308		TXNDC9	0.885176	1.84699	32.3899	53.4243	2.21766e-13	12.6541
	ISL2	-1.00485	0.498323	0.748943	0.329036	0.00765452	2.11608		DDX52	0.884734	1.84642	6.76856	11.8695	8.76813e-11	10.0571
	JMJD7	-1.00462	0.498402	2.19852	0.955916	0.00550198	2.25948		LHFPL6	0.88447	1.84609	49.8913	80.675	6.9336e-12	11.159
	ZNF786	-1.00454	0.49843	1.6306	0.74711	0.00104461	2.98105		MTRR	0.883135	1.84438	6.67152	10.6127	8.76169e-07	6.05741
	CPT1C	-1.0044	0.498477	7.37818	3.32291	7.82612e-08	7.10645		STAM	0.883077	1.84431	7.3746	11.942	7.28775e-06	5.13741
	MYORG	-1.00413	0.49857	2.01007	0.892326	1.37768e-05	4.86085		IRF7	0.882994	1.8442	3.72209	6.08846	0.000109465	3.96073
	ANKDD1A	-1.00409	0.498583	1.99072	0.850894	0.00166229	2.77929		AKR1B1	0.882508	1.84358	19.9977	33.273	4.60455e-08	7.33681
	ZNF441	-1.00397	0.498625	1.76411	0.833442	0.00695097	2.15795		KIAA0391	0.882479	1.84354	6.5675	10.4063	2.05577e-05	4.68702
	ZNF181	-1.00366	0.498732	6.35154	2.45179	5.81433e-08	7.2355		RNGTT	0.882394	1.84343	3.29978	5.38342	3.56314e-07	6.44817
	HLA-E	-1.00287	0.499007	681.77	304.881	4.27581e-16	15.369		MRPL15	0.881821	1.8427	40.2855	66.6655	2.0798e-09	8.68198
	PRKCE	-1.00187	0.499352	4.93659	2.37077	3.2834e-09	8.48368		SHROOM2	0.881474	1.84226	2.12995	3.54312	7.11665e-08	7.14772
	AC105052,1	-1.00157	0.499456	5.12144	2.28887	0.0117382	1.9304		AHSA1	0.881178	1.84188	39.6903	64.9518	9.0599e-13	12.0429
	POMGNT2	-0.999906	0.500033	2.28762	1.01322	0.000529352	3.27626		CIP2A	0.881085	1.84176	1.61454	2.59243	2.68191e-05	4.57156
	TMTC4	-0.999488	0.500178	11.9881	5.39266	1.48114e-12	11.8294		EGR1	0.880961	1.8416	1.903	3.15604	0.00261584	2.58239
	FRS3	-0.998369	0.500566	2.08939	0.92613	0.000416658	3.38022		POLR3H	0.880769	1.84136	5.86223	9.48304	1.59244e-09	8.79794
	SYNC	-0.99793	0.500718	2.52785	1.25302	4.61758e-05	4.33559		HAT1	0.879104	1.83923	15.7575	25.8469	2.23177e-10	9.65135
	PCDHB13	-0.997182	0.500978	1.45557	0.6491	4.91306e-05	4.30865		AC068831,7	0.87834	1.83826	1.48476	2.37019	0.0102034	1.99125
	SETDB2	-0.996535	0.501202	2.98405	1.51544	6.05376e-07	6.21797		NAA25	0.878205	1.83809	3.18558	5.23393	9.65447e-09	8.01527
	PXN	-0.99646	0.501228	123.447	56.8158	2.54082e-17	16.595		CYP20A1	0.878123	1.83798	4.85254	8.18548	1.58134e-06	5.80098
	ZNF836	-0.996312	0.50128	3.5688	1.30929	0.000504334	3.29728		DPH2	0.877826	1.8376	6.95702	11.0311	1.51016e-07	6.82098
	DCAF11	-0.995806	0.501456	16.9687	7.65836	8.90626e-13	12.0503		GART	0.87778	1.83754	21.353	35.8243	1.30831e-12	11.8833
	LRMDA	-0.995415	0.501592	10.4833	4.64412	1.69723e-05	4.77026		MIER2	0.877539	1.83724	2.66187	4.24469	1.01003e-08	7.99567
	MBLAC2	-0.995036	0.501723	3.04193	1.38579	1.16969e-05	4.93193		TTF2	0.877492	1.83718	1.01628	1.67201	7.74705e-06	5.11086
	RBM6	-0.99501	0.501732	47.7939	20.7755	3.28503e-08	7.48346		CETP	0.877417	1.83708	7.47266	12.7185	2.22099e-07	6.65345
	ARL15	-0.994487	0.501914	11.7743	5.1235	3.37189e-10	9.47213		PTPRB	0.876385	1.83577	9.58196	15.7902	5.57508e-12	11.2537
	FANCC	-0.994257	0.501994	5.44278	2.34296	8.73118e-08	7.05893		RSAD1	0.87612	1.83543	10.2363	16.8068	3.04717e-07	6.5161
	THAP11	-0.993893	0.502121	13.2794	5.98642	1.38779e-07	6.85768		ADAMTSL1	0.876116	1.83543	1.08198	1.56772	0.00152942	2.81547
	IL13RA1	-0.993728	0.502178	47.124	21.0351	7.82086e-14	13.1067		KMT2A	0.875652	1.83484	2.85299	3.97402	9.72178e-10	9.01225
	GLMP	-0.993321	0.50232	41.509	18.4599	7.01666e-13	12.1539		NUTF2	0.874651	1.83356	32.9018	49.4007	6.70489e-14	13.1736
	AXIN2	-0.993019	0.502425	1.98758	0.850951	7.69741e-05	4.11366		BANP	0.874327	1.83315	5.20243	8.29887	1.28079e-06	5.89252
	SLC10A3	-0.991902	0.502814	19.8334	8.91669	1.17648e-09	8.92941		NEFH	0.874135	1.83291	0.285156	0.467397	0.0125656	1.90082
	ZNF571	-0.99175	0.502867	1.14265	0.488017	0.00544672	2.26386		SGTB	0.873011	1.83148	3.25558	5.37209	1.96255e-05	4.70718
	PAFAH1B3	-0.991573	0.502929	12.9945	5.72196	4.44086e-05	4.35253		ATAD3A	0.872732	1.83113	8.33285	13.6424	8.26321e-10	9.08285
	CREBRF	-0.991183	0.503065	6.78332	3.30659	4.72442e-13	12.3257		OGFOD1	0.872451	1.83077	8.93629	14.4121	3.11486e-10	9.50656
	PRKCH	-0.990896	0.503165	57.467	25.8106	4.15119e-16	15.3818		BCOR	0.872227	1.83049	3.77279	5.66493	1.33172e-07	6.87559
	SLC26A1	-0.990633	0.503257	0.868564	0.319344	0.0101397	1.99398		PEX11G	0.871853	1.83001	1.12189	1.85773	0.017095	1.76713
	GSTA4	-0.990277	0.503381	8.00573	3.61498	7.15639e-05	4.14531		EXOSC3	0.871789	1.82993	5.38814	8.53243	0.000142909	3.84494
	FBXO17	-0.99022	0.503401	6.54581	3.16036	7.74583e-06	5.11093		DYNLT1	0.871701	1.82982	77.2704	127.507	5.25392e-06	5.27952
	TNFRSF10C	-0.989187	0.503762	17.9738	8.10217	4.77401e-09	8.32112		SAMD4A	0.871481	1.82954	15.9991	27.9577	7.4142e-13	12.1299
	SLC5A10	-0.988999	0.503827	3.82897	1.7492	0.00643626	2.19137		JAK1	0.870583	1.8284	62.9635	102.365	4.37689e-12	11.3588
	VSIG10	-0.988824	0.503888	10.9651	4.92878	7.69878e-13	12.1136		PRICKLE3	0.870506	1.8283	2.55864	4.15893	0.00244338	2.61201
	ZNF570	-0.988521	0.503994	1.70577	0.869177	0.000181822	3.74035		ENG	0.870177	1.82789	144.768	235.953	4.76477e-13	12.322
	ZNF793	-0.988129	0.504131	0.592845	0.410708	0.00158405	2.80023		RRP8	0.869628	1.82719	2.14085	4.8348	1.0006e-06	5.99974
	C1orf35	-0.987594	0.504318	10.9377	4.93691	6.05206e-06	5.2181		RTN4IP1	0.869544	1.82709	0.928935	1.52635	0.00350957	2.45475
	EIF4E3	-0.987121	0.504483	1.03597	0.463539	4.68784e-05	4.32903		SYDE1	0.869418	1.82693	12.0566	19.9774	3.91879e-12	11.4068
	ZMAT3	-0.986261	0.504784	8.56999	3.8576	2.98385e-12	11.5252		CLIC1	0.869347	1.82684	169.579	276.618	7.97105e-12	11.0985
	FAAH	-0.986235	0.504793	0.731518	0.331217	0.0132799	1.8768		RNFT1	0.869337	1.82682	5.13369	8.33011	4.76017e-06	5.32238
	CDKN1B	-0.986133	0.504829	34.4023	15.4764	3.67618e-15	14.4346		NKAPL	0.868885	1.82625	0.622542	1.02174	0.0232756	1.6331
	FAS	-0.986092	0.504844	2.32946	1.03027	0.00434399	2.36211		NPM3	0.868349	1.82557	11.4307	18.7372	6.21031e-06	5.20689
	UNG	-0.98528	0.505128	17.1155	7.81995	3.31175e-09	8.47994		ST7	0.868196	1.82538	6.02786	9.87129	1.6311e-05	4.78752
	SLC25A35	-0.984713	0.505326	4.41576	2.13937	0.00012284	3.91066		MARK3	0.86811	1.82527	16.0539	29.3183	2.38491e-13	12.6225
	USP27X	-0.984573	0.505375	1.86211	0.833742	0.00158366	2.80034		MTHFD1L	0.867937	1.82505	23.0824	36.5425	1.13691e-12	11.9443
	WDTC1	-0.984569	0.505377	16.3329	7.22651	4.19701e-13	12.3771		TRIB3	0.866981	1.82384	13.6134	21.7041	1.79372e-09	8.74625
	MAPK12	-0.984527	0.505391	33.6503	14.8877	8.09451e-12	11.0918		RGPD6	0.866385	1.82309	2.74492	4.55636	3.73056e-08	7.42823
	PLA2R1	-0.983867	0.505623	7.36762	2.97626	1.02789e-12	11.9881		VRK2	0.865768	1.82231	12.6674	20.5995	1.58235e-09	8.8007
	RTTN	-0.983224	0.505848	2.02517	0.873506	1.60682e-05	4.79403		CDKN1A	0.865427	1.82188	51.8219	84.9984	5.51334e-13	12.2586
	PSPN	-0.982092	0.506245	0.67599	0.303654	0.00494275	2.30603		GRAMD2B	0.865198	1.82159	7.96185	12.9171	2.52837e-09	8.59716
	C12orf57	-0.981924	0.506304	68.8496	31.1497	4.33378e-10	9.36313		GLCE	0.863302	1.8192	10.6926	17.3896	3.76867e-11	10.4238
	SESN1	-0.981507	0.50645	9.37594	4.03175	7.702e-10	9.1134		TUBD1	0.863208	1.81908	1.79114	2.82114	0.00167421	2.77619
	REEP3	-0.981295	0.506525	27.0229	12.2043	1.07097e-13	12.9702		SNRPB2	0.862514	1.8182	18.5557	27.9254	2.2558e-10	9.6467
	ATPAF1	-0.979396	0.507192	12.2299	4.87145	1.34167e-10	9.87235		TCIRG1	0.862488	1.81817	26.9325	43.9414	2.54702e-11	10.594
	TTC39B	-0.979113	0.507291	0.812548	0.36609	8.26824e-05	4.08259		APOL3	0.859921	1.81494	90.7073	144.263	2.31207e-12	11.636
	GMPR	-0.978856	0.507382	5.06054	2.30668	0.000847133	3.07205		AHRR	0.859669	1.81462	0.647715	1.00325	0.0036637	2.43608
	PKP4	-0.97748	0.507866	16.4169	7.5382	6.39148e-16	15.1944		ADAM15	0.859552	1.81448	44.0395	71.5998	3.65122e-09	8.43756
	PGM1	-0.97692	0.508063	10.1174	4.58691	1.35302e-08	7.8687		RHOG	0.859351	1.81422	26.0363	42.1824	1.59553e-11	10.7971
	LMBRD2	-0.976548	0.508194	2.25763	1.01953	2.43314e-07	6.61383		MRPL42	0.85825	1.81284	3.12048	13.3173	1.02822e-09	8.98791
	DNMBP	-0.976539	0.508197	13.8874	6.34469	2.53854e-12	11.5954		SNAPC4	0.858056	1.81259	3.19837	5.10135	2.81189e-07	6.551
	CTDSP1	-0.97527	0.508645	56.2924	24.833	4.94191e-14	13.3061		GMIP	0.857286	1.81163	4.40041	7.23036	1.27846e-07	6.89331
	HSPA12B	-0.973404	0.509303	2.64083	1.19783	8.35443e-05	4.07808		ACVR1B	0.857269	1.81161	5.90186	9.60382	2.79295e-10	9.55394
	UBL3	-0.973402	0.509304	21.0777	9.54746	2.70297e-12	11.5682		POLD1	0.856586	1.81075	6.06473	9.97445	5.1495e-07	6.28823
	C1orf56	-0.972607	0.509584	1.90371	0.856821	0.00151274	2.82023		MGLL	0.85598	1.80999	27.6748	44.9227	3.36645e-13	12.4728
	KLHDC1	-0.972071	0.509774	1.40126	0.632998	0.0006009	3.2212		MED19	0.854971	1.80872	10.1961	16.3636	3.82356e-06	5.41753
	TNFSF12	-0.972046	0.509783	13.9237	6.31654	8.3597e-08	7.07781		ATP5MF	0.854775	1.80848	32.6832	51.7873	1.05884e-05	4.97517
	FBXL7	-0.971788	0.509874	28.4021	13.0316	1.4466e-10	9.83965		HCN2	0.854399	1.80801	0.470476	0.760744	0.0074533	2.12765
	TEX2	-0.971541	0.509961	20.2448	9.42744	1.52515e-16	15.8167		SLC36A1	0.854113	1.80765	1.06986	1.71591	0.000148486	3.82831
	NEK3	-0.970582	0.5103	10.7512	5.40978	2.21081e-06	5.65545		TUBB4B	0.853743	1.80718	83.4333	135.314	2.52064e-09	8.59849
	ENTPD1	-0.97052	0.510322	1.32277	0.428827	0.0102188	1.9906		SRRD	0.853325	1.80666	3.92776	6.35742	1.25674e-07	6.90075
	KDM4C	-0.969126	0.510815	4.79126	2.11426	2.40673e-07	6.61857		PCK2	0.853322	1.80666	4.33653	6.94092	5.93893e-05	4.22629
	SPACA9	-0.969088	0.510829	1.51487	0.679586	0.00202114	2.6944		SURF2	0.852717	1.8059	3.41592	5.54036	0.00262964	2.5801
	DNASE1L1	-0.96856	0.511016	18.1173	8.45504	7.92181e-11	10.1012		CCDC124	0.852636	1.8058	32.2676	52.3546	1.08679e-08	7.96385
	IRF2BP2	-0.968295	0.51111	37.7917	17.2745	5.03533e-15	14.298		PARP1	0.851962	1.80495	27.1296	43.7632	5.96757e-13	12.2242
	ISYNA1	-0.968203	0.511142	16.7494	7.88243	2.81402e-10	9.55067		TPM3	0.851252	1.80407	230.708	369.151	6.51691e-12	11.186
	POLR2L	-0.967554	0.511372	57.381	26.5974	0.000635863	3.19664		PSMD8	0.85119	1.80399	59.3669	98.7625	6.16872e-13	12.2098
	KRAS	-0.967184	0.511504	31.2159	14.2257	1.42474e-14	13.8463		XRCC2	0.851176	1.80397	0.579295	0.935719	0.0246382	1.60839
	ZNF404	-0.967041	0.511554	1.18091	0.531089	0.0116805	1.93254		CEP72	0.851073	1.80384	0.282564	0.458792	0.0197052	1.70542
	ARHGAP4	-0.966849	0.511622	2.11583	0.976563	9.63989e-05	4.01593		PSMD7	0.85084	1.80355	48.4645	76.8471	1.65782e-10	9.78046
	LCORL	-0.966848	0.511623	4.42658	1.86941	2.92821e-07	6.5334		FKBP1C	0.850578	1.80322	2.83094	4.56739	0.000241831	3.61649
	CLHC1	-0.966265	0.511829	1.76332	0.904128	0.0107033	1.97048		HIVEP1	0.850137	1.80267	3.18696	5.03186	2.38934e-06	5.62172
	CMC4	-0.965969	0.511935	8.53092	3.87924	6.87868e-05	4.1625		LCLAT1	0.848722	1.8009	1.84827	2.89075	7.87699e-06	5.10364
	ZNF133	-0.964868	0.512325	4.62614	1.88693	4.9268e-05	4.30744		MYO9B	0.848673	1.80084	13.4981	21.5815	2.40163e-13	12.6195
	ATF7IP2	-0.964166	0.512575	1.92987	0.827956	0.00143586	2.84289		GSPT1	0.848573	1.80072	17.5992	29.0375	1.95716e-12	11.7084
	MARCKSL1	-0.963771	0.512715	185.403	84.7222	4.06928e-17	16.3905		FHL3	0.848421	1.80053	8.01486	12.8437	1.15605e-05	4.93702
	SLC35F6	-0.963547	0.512794	17.8353	8.17075	9.55196e-14	13.0199		TIMP1	0.848132	1.80017	136.615	220.025	6.10905e-13	12.214
	KMT2C	-0.963052	0.512971	4.80976	1.88957	1.31529e-10	9.88098		SFXN1	0.846267	1.79784	6.16283	9.8976	4.20806e-10	9.37592
	IL17RC	-0.961828	0.513406	6.79539	3.21	5.62014e-05	4.25025		CDC14A	0.845912	1.7974	2.81821	4.46943	0.000343799	3.4637
	GCNA	-0.961526	0.513514	0.745168	0.335272	0.0136762	1.86404		NFATC4	0.845875	1.79736	0.7363	1.14858	0.0118545	1.92612
	HACE1	-0.961289	0.513598	4.54576	2.18115	8.83335e-08	7.05387		CEP135	0.845841	1.79731	2.42757	3.67884	0.000171586	3.76552
	NACAD	-0.96098	0.513708	1.05918	0.483072	0.000267516	3.57265		RTN4	0.845565	1.79697	160.94	257.299	1.15753e-13	12.9365
	EMILIN1	-0.960825	0.513763	21.6268	10.0952	2.94938e-08	7.53027		HSP90AA1	0.84549	1.79688	187.919	301.787	1.19079e-13	12.9242
	FAM168A	-0.960103	0.51402	5.42946	2.53592	2.28486e-11	10.6411		ZSCAN25	0.845173	1.79648	2.76716	4.45884	4.01839e-06	5.39595
	NR1D2	-0.959874	0.514102	11.2166	5.14424	4.53503e-12	11.3434		YIPF5	0.844072	1.79511	24.0674	39.0142	1.64431e-12	11.784
	OMA1	-0.959039	0.514399	4.64131	2.2354	0.000168001	3.77469		SF3A3	0.844007	1.79503	12.8994	20.6457	2.89055e-12	11.539
	GPR173	-0.957618	0.514906	0.885296	0.38637	0.00239324	2.62101		AATF	0.843782	1.79475	12.9877	20.6806	1.84412e-07	6.73421
	DNHD1	-0.956321	0.515369	0.562871	0.25169	0.000172036	3.76438		RDH11	0.842703	1.79341	21.5884	33.4532	2.33477e-12	11.6318
	RGL4	-0.956051	0.515466	2.69108	1.24156	0.000231286	3.63585		PRELID2	0.842239	1.79283	1.67785	2.87063	0.0127968	1.8929
	FSCN1	-0.955993	0.515487	105.848	48.6998	3.16337e-16	15.4999		SF3B3	0.84176	1.79224	9.98885	15.9705	3.29226e-11	10.4825
	RCOR3	-0.9551	0.515806	10.4473	5.1935	1.6359e-07	6.78624		FAM124A	0.841349	1.79172	2.23754	3.11482	0.000729686	3.13686
	GRAMD1B	-0.952581	0.516707	0.823365	0.381913	0.00132547	2.87763		NAE1	0.841311	1.79168	16.7643	26.7294	1.13092e-06	5.94657
	UROS	-0.950831	0.517334	34.4362	15.602	2.48716e-11	10.6043		LUZP1	0.840667	1.79088	10.3552	16.7252	9.93921e-11	10.0026
	SH3YL1	-0.950716	0.517375	6.91341	2.38691	2.21828e-06	5.65398		FARSA	0.840632	1.79083	20.6349	31.8562	2.18129e-11	10.6613
	ZNF223	-0.95048	0.51746	3.8529	2.01379	0.000261705	3.58219		TFB1M	0.840626	1.79083	4.60375	7.37913	0.000605542	3.21786
	CLK1	-0.950108	0.517594	37.438	17.5277	0.00013662	3.86449		FKBP5	0.840559	1.79074	39.1431	62.4504	1.46071e-11	10.8354
	HCFC1R1	-0.9487	0.518099	7.30902	3.38563	0.000698937	3.15556		AEBP1	0.839762	1.78976	30.3638	48.4695	1.19445e-09	8.92283
	LRRC61	-0.947488	0.518534	2.2999	1.07663	0.00128053	2.89261		GMEB1	0.839547	1.78949	2.288	3.39033	3.11278e-06	5.50685
	ZNF823	-0.94744	0.518552	2.94195	1.3533	0.000631265	3.19979		A4GALT	0.839459	1.78938	29.2972	46.7677	7.35787e-13	12.1332
	TRIM52	-0.94724	0.518624	4.2945	1.99345	9.64219e-06	5.01582		ARMC2	0.838999	1.78881	0.365491	0.448819	0.0339175	1.46958
	ATP2A1	-0.946579	0.518861	0.511344	0.260858	0.0360322	1.44331		SHCBP1	0.838981	1.78879	1.86205	2.9974	0.00200543	2.69779
	INCA1	-0.946145	0.519017	3.74188	1.69078	0.000583297	3.23411		FKTN	0.838903	1.78869	2.26049	3.01946	8.80397e-06	5.05532
	IGHMBP2	-0.945862	0.519119	10.0246	4.6845	1.20475e-08	7.9191		PSMD11	0.837848	1.78738	22.2798	33.4034	1.42552e-12	11.846
	RAD51B	-0.945433	0.519274	1.80876	0.967289	0.00514861	2.28831		GJA1	0.837316	1.78672	226.025	361.549	1.37932e-12	11.8603
	PRR29	-0.945125	0.519385	4.33904	1.86701	0.00495986	2.30453		ARHGAP24	0.836183	1.78532	12.4485	21.4941	2.66003e-10	9.57511
	STX10	-0.945041	0.519415	28.5677	13.5033	1.86861e-07	6.72848		ARHGAP10	0.835842	1.7849	2.9378	4.64059	1.04015e-05	4.98291
	ZNF620	-0.944955	0.519446	1.45943	0.672923	0.00369259	2.43267		SPATA2	0.835678	1.7847	1.77143	2.80158	0.000917718	3.03729
	RTL8B	-0.944629	0.519563	12.0798	5.56074	3.49175e-06	5.45696		CCDC137	0.835029	1.78389	11.4435	20.8539	2.41463e-08	7.61715
	ZDHHC21	-0.943912	0.519822	3.66459	1.69555	2.22083e-09	8.65348		FKBP15	0.834242	1.78292	6.42007	8.82937	6.95014e-12	11.158
	CIRBP	-0.942572	0.520304	143.506	73.6403	9.92727e-11	10.0032		DYRK3	0.832453	1.78071	2.17448	3.46638	0.000408815	3.38847
	TRAM2	-0.941547	0.520674	11.8885	5.51343	2.88788e-13	12.5394		SLC35E4	0.832413	1.78066	5.20345	8.34196	1.05127e-05	4.97828
	TNS2	-0.941238	0.520786	20.2333	9.30701	5.61605e-08	7.25057		CCDC32	0.832351	1.78059	7.4016	11.9202	1.44642e-06	5.8397
	SASH1	-0.941158	0.520815	35.0944	16.3129	2.21007e-15	14.6556		SH2B3	0.832345	1.78058	24.2054	38.3677	3.09219e-12	11.5097
	PROB1	-0.940951	0.520889	2.93412	1.36326	8.47117e-07	6.07206		DDX60	0.832211	1.78041	4.60648	7.27783	9.58689e-10	9.01832
	CPEB2	-0.940748	0.520963	5.28145	2.27889	4.44378e-06	5.35225		LSG1	0.832141	1.78033	9.20414	14.6024	5.28466e-10	9.27698
	ACAD8	-0.940104	0.521195	10.937	5.08896	3.20316e-06	5.49442		SEC13	0.832102	1.78028	72.8833	115.84	1.93793e-12	11.7127
	SCD5	-0.939244	0.521506	19.1918	8.94621	5.27447e-13	12.2778		CUL2	0.831565	1.77961	12.5137	19.801	3.17066e-09	8.49885
	IGF2	-0.938243	0.521868	8.12914	3.73706	6.99527e-07	6.1552		CCDC138	0.831016	1.77894	0.914713	1.23485	0.00966144	2.01496
	FLRT2	-0.937921	0.521985	24.6235	11.6488	7.89808e-14	13.1025		GEMIN6	0.830885	1.77878	2.03885	3.98161	0.000489429	3.31031
	ACADS	-0.93772	0.522057	13.1195	6.19826	0.000454628	3.34234		VPS37B	0.830283	1.77803	9.6352	15.3014	1.54018e-10	9.81243
	ZNF136	-0.937561	0.522115	1.69653	0.796351	0.00185627	2.73136		NSUN2	0.830209	1.77794	22.2251	36.9695	1.90326e-12	11.7205
	CA5B	-0.93694	0.52234	1.02199	0.70907	0.000828171	3.08188		TPM4	0.830116	1.77783	416.605	666.547	1.86516e-10	9.72928
	HERC1	-0.936064	0.522657	5.7305	2.69337	1.64197e-08	7.78463		MID1IP1	0.829568	1.77715	3.09207	4.63117	2.31731e-05	4.63502
	ANKRD28	-0.936035	0.522667	7.15954	3.30317	1.97306e-10	9.70486		PFKP	0.829218	1.77672	46.662	73.1825	4.05611e-12	11.3919
	CCDC80	-0.935702	0.522788	4.31313	1.88476	1.58683e-09	8.79947		UBE2E1	0.828684	1.77606	76.4568	120.182	1.94277e-11	10.7116
	RNPC3	-0.93501	0.523039	8.14046	4.46433	2.75406e-06	5.56003		PTGR1	0.828646	1.77602	5.87911	8.36238	5.0641e-05	4.2955
	TPM2	-0.934265	0.523309	29.2006	13.9377	1.92489e-06	5.71559		WDCP	0.828447	1.77577	3.04504	4.80681	2.37804e-05	4.62378
	TMEM80	-0.93426	0.523311	10.8035	5.25939	4.38414e-05	4.35812		NLE1	0.828411	1.77573	2.83027	3.80211	0.000321232	3.49318
	LIPE	-0.933004	0.523767	1.57277	0.66367	0.00111951	2.95097		LRWD1	0.828344	1.77565	5.73458	9.05575	2.96879e-06	5.52742
	PM20D2	-0.932801	0.52384	1.24708	0.582085	0.000604441	3.21865		RBM17	0.828182	1.77545	22.2456	38.7222	5.81817e-12	11.2352
	CEP57	-0.931775	0.524213	14.9668	6.96383	9.83449e-12	11.0072		EIF2S3B	0.828034	1.77526	1.30837	2.09598	0.00602643	2.21994
	HACD1	-0.930414	0.524708	5.15641	2.41378	9.09939e-05	4.04099		TMEM41A	0.827526	1.77464	4.30047	6.68581	1.23205e-05	4.90937
	SERINC2	-0.930363	0.524726	33.9625	15.8055	2.68192e-11	10.5716		PAF1	0.826685	1.7736	18.4745	29.0587	5.40922e-08	7.26687
	FBN2	-0.929651	0.524985	6.09587	2.78837	1.91606e-07	6.71759		TYK2	0.826073	1.77285	16.2188	25.8825	3.32853e-12	11.4777
	ELK3	-0.929535	0.525028	70.0375	32.7623	2.96796e-12	11.5275		IVNS1ABP	0.825937	1.77269	23.788	36.6799	6.88238e-11	10.1623
	FES	-0.929036	0.525209	12.204	5.78261	2.7047e-06	5.56788		WDR13	0.825929	1.77268	18.5923	37.432	1.33145e-10	9.87568
	PRKCA	-0.928961	0.525236	3.27684	1.5301	2.06918e-07	6.6842		CCDC82	0.825455	1.77209	13.2884	24.3754	2.90642e-07	6.53664
	SLC9A3	-0.928748	0.525314	4.88538	2.12071	4.43108e-07	6.35349		SCNM1	0.824976	1.77151	10.1189	15.3417	5.11736e-05	4.29095
	TSTD1	-0.928419	0.525434	16.0112	7.74668	0.00333013	2.47754		PDLIM5	0.824638	1.77109	20.0566	32.221	4.11487e-12	11.3856
	OLFM2	-0.927248	0.52586	0.691983	0.318244	0.0120004	1.9208		TMEM39A	0.824602	1.77105	7.15924	10.2095	4.80825e-07	6.31801
	DNASE1	-0.926957	0.525967	3.59393	1.69379	1.28654e-06	5.89058		PSMD13	0.823784	1.77004	57.6474	96.885	4.09413e-11	10.3878
	SLC35G1	-0.926507	0.526131	2.66001	1.19696	0.000291742	3.535		CYCS	0.823759	1.77001	21.7381	33.7287	1.05451e-07	6.97695
	OXNAD1	-0.926373	0.52618	4.26542	1.83436	2.84348e-06	5.54615		NCOR2	0.823648	1.76988	7.42129	10.3673	2.43194e-06	5.61405
	SLC6A16	-0.926147	0.526262	1.07853	0.443683	0.0185879	1.73077		LRRC8D	0.823321	1.76947	6.41776	14.0107	4.13059e-08	7.38399
	CCDC163	-0.926093	0.526282	1.12098	0.459596	0.0116517	1.93361		MCTS2P	0.822593	1.76858	1.26378	2.01775	0.0257291	1.58958
	SNX13	-0.925772	0.526399	9.17003	4.28566	3.61007e-09	8.44248		ELOC	0.822172	1.76807	21.5436	33.1413	2.96359e-07	6.52818
	MAP3K3	-0.925222	0.5266	33.7732	15.9572	1.24254e-15	14.9057		HPRT1	0.821914	1.76775	10.4579	16.5844	3.70548e-06	5.43116
	SMDT1	-0.924119	0.527002	15.4514	7.27638	3.23842e-05	4.48967		MRPL47	0.821447	1.76718	12.3951	19.3684	2.70742e-06	5.56744
	RABL2A	-0.924008	0.527043	2.31008	1.03884	0.0013305	2.87598		RAP1GAP2	0.820684	1.76624	0.679778	1.07642	0.000642456	3.19216
	GABARAPL1	-0.923149	0.527357	110.839	52.1237	3.27993e-13	12.4841		ATAD2	0.82035	1.76583	4.10299	6.45038	9.07336e-08	7.04223
	LY6E	-0.921356	0.528012	29.7146	13.4651	2.34291e-09	8.63024		PRKDC	0.820316	1.76579	6.12449	9.56575	1.47752e-09	8.83047
	KIF16B	-0.921334	0.528021	2.85234	1.38751	1.97732e-06	5.70392		WASHC2A	0.820155	1.7656	20.6968	32.5614	1.44406e-11	10.8404
	VPS26C	-0.91983	0.528571	37.0717	17.6571	1.00584e-11	10.9975		PDF	0.820127	1.76556	1.70566	2.72511	0.0220998	1.65561
	MOSPD3	-0.917683	0.529358	10.4673	4.86703	1.86492e-05	4.72934		PSMG4	0.819787	1.76515	5.08177	9.95219	0.000264112	3.57821
	WDR83OS	-0.916467	0.529805	54.0563	25.8454	0.0031523	2.50137		MITD1	0.819708	1.76505	15.3724	24.5725	1.05704e-06	5.97591
	COG6	-0.916453	0.52981	11.2648	5.35093	4.12565e-10	9.38451		SLC1A4	0.819302	1.76455	3.37004	5.28201	1.63497e-05	4.78649
	SLC44A1	-0.916395	0.529831	2.91483	1.30958	8.00801e-09	8.09648		GTPBP2	0.818809	1.76395	21.9619	33.9289	4.44725e-12	11.3519
	ZNF546	-0.915787	0.530055	0.649085	0.258567	0.00272159	2.56518		SERTAD1	0.818684	1.7638	5.81542	9.24834	0.000663695	3.17803
	WDR27	-0.915353	0.530214	7.57756	3.73062	7.2267e-05	4.14106		PICALM	0.818667	1.76378	48.7224	79.3343	1.98231e-10	9.70283
	CPLANE1	-0.91519	0.530274	3.11378	1.42073	4.91981e-06	5.30805		ZNF189	0.817916	1.76286	7.03465	11.2244	4.42519e-07	6.35407
	SFXN5	-0.913856	0.530765	3.97582	1.92982	0.000144134	3.84123		HNRNPA1	0.817785	1.7627	229.803	373.754	1.43433e-11	10.8434
	CAPN2	-0.913387	0.530937	102.309	48.534	3.26184e-16	15.4865		QSER1	0.817366	1.76219	3.2368	4.75654	7.64709e-08	7.1165
	SOGA1	-0.912213	0.53137	3.32586	1.57168	2.8454e-08	7.54586		METRN	0.817261	1.76206	2.40152	3.84655	0.00177672	2.75038
	TMEM65	-0.910954	0.531833	6.62337	3.1294	3.95443e-09	8.40292		WDHD1	0.816895	1.76161	1.29235	2.14071	0.000213164	3.67129
	PCDHGB2	-0.910325	0.532065	2.23826	1.09869	0.00260672	2.58391		HTRA2	0.816818	1.76152	10.4424	16.4929	1.02647e-08	7.98865
	C8orf82	-0.908333	0.5328	11.3839	5.7305	3.20239e-06	5.49453		SRP54	0.816115	1.76066	24.6221	40.0148	1.41135e-12	11.8504
	SGSM2	-0.907715	0.533028	19.8967	9.55735	1.18039e-12	11.928		DLD	0.815918	1.76042	21.3799	33.674	3.66572e-12	11.4358
	RPS27L	-0.907404	0.533144	20.5268	7.8017	2.92196e-09	8.53433		COQ3	0.815499	1.75991	1.743	2.78221	0.0239005	1.62159
	ARHGAP18	-0.907165	0.533232	9.54459	4.51165	4.93955e-07	6.30631		SOAT1	0.815255	1.75961	4.4863	7.08132	4.2962e-09	8.36692
	H3F3A	-0.906445	0.533498	391.46	184.626	4.0663e-15	14.3908		MOSMO	0.814894	1.75917	5.87135	9.36743	6.57227e-08	7.18228
	EIF3F	-0.905961	0.533677	224.43	106.645	3.96718e-14	13.4015		ENAH	0.814818	1.75908	5.08315	9.52689	2.19212e-08	7.65914
	ZFYVE9	-0.905804	0.533735	8.83041	4.18512	2.0936e-10	9.67911		RFC4	0.814137	1.75825	5.60124	8.69911	0.000476881	3.32159
	WNK1	-0.904863	0.534083	27.1962	12.8362	2.57934e-10	9.58849		ILF2	0.813754	1.75778	80.1826	123.107	3.66318e-10	9.43614
	DYRK1A	-0.904834	0.534094	20.4534	8.88301	2.99009e-15	14.5243		POLR1E	0.81296	1.75681	3.36106	5.29042	0.000173198	3.76146
	CNNM3	-0.903729	0.534503	6.7125	3.21813	4.73365e-07	6.3248		BNIP1	0.812953	1.7568	6.97375	10.976	0.000171069	3.76683
	FNDC10	-0.903326	0.534653	2.46747	1.17439	0.00122133	2.91317		TMEM63A	0.812361	1.75608	4.75203	7.1523	2.23527e-06	5.65067
	AC010422,3	-0.90311	0.534733	30.207	14.6201	0.00230834	2.6367		POC1A	0.811879	1.7555	1.66131	2.59014	0.00438675	2.35786
	CHST15	-0.902583	0.534928	36.8572	16.8315	2.32423e-14	13.6337		GLA	0.811695	1.75527	9.36718	14.6964	1.02421e-05	4.98961
	SLC2A9	-0.902429	0.534985	0.705852	0.336224	0.0417256	1.3796		PLGRKT	0.810732	1.7541	6.11248	9.59741	0.000457748	3.33937
	CCDC68	-0.90207	0.535118	0.946883	0.436643	0.0188003	1.72584		DDX31	0.810721	1.75409	2.88308	4.8764	0.000205567	3.68705
	NAXD	-0.901198	0.535442	24.1618	11.601	2.31602e-09	8.63526		ECE1	0.810541	1.75387	108.459	168.989	2.77631e-12	11.5565
	TAGLN	-0.900976	0.535524	4.32415	1.91698	0.00103105	2.98672		CYP51A1	0.809462	1.75256	18.6451	28.9879	1.07759e-12	11.9675
	PHACTR4	-0.900445	0.535722	10.7617	6.05092	7.1688e-10	9.14455		STX4	0.809308	1.75237	28.6305	45.1847	5.14485e-10	9.28863
	GNG12	-0.899951	0.535905	127.783	60.9688	9.60849e-13	12.0173		MANBAL	0.809279	1.75234	11.6009	18.9946	3.68007e-07	6.43414
	SLC48A1	-0.899232	0.536172	9.11211	4.3569	9.27589e-07	6.03264		SH3BGRL3	0.809184	1.75222	101.834	147.755	4.82451e-06	5.31655
	EFNA4	-0.898401	0.536481	10.5461	4.94437	0.000248953	3.60388		RBM28	0.808997	1.75199	1.59191	2.50797	7.5981e-08	7.11929
	VPS41	-0.898083	0.536599	15.254	7.3531	1.4576e-12	11.8364		RNF4	0.808604	1.75152	18.2887	28.3855	2.03593e-11	10.6912
	FMC1	-0.897825	0.536695	3.27239	1.58029	0.0176135	1.75415		ZNF367	0.808401	1.75127	1.06672	1.66894	0.00158448	2.80011
	BLVRB	-0.897674	0.536751	20.4392	9.7941	1.78438e-06	5.74851		ZNF185	0.807983	1.75076	6.23413	10.0726	3.56843e-09	8.44752
	NBEAL1	-0.897434	0.536841	0.691329	0.326333	0.000614071	3.21178		RELL1	0.807919	1.75068	5.1024	7.98415	0.000245134	3.6106
	IGIP	-0.897232	0.536916	2.10961	1.0085	0.000511925	3.29079		CHEK1	0.807846	1.7506	3.92048	6.30853	4.81621e-05	4.31729
	GOLGA8A	-0.896575	0.53716	7.45001	3.55864	4.58334e-08	7.33882		DIAPH1	0.807742	1.75047	17.8585	27.8498	1.27457e-12	11.8946
	RAB11A	-0.896292	0.537266	87.7018	40.4237	8.30612e-15	14.0806		UTP6	0.807522	1.7502	8.91257	13.9212	3.86295e-10	9.41308
	SAP30L	-0.896064	0.537351	7.47443	3.59722	1.05562e-08	7.97649		TRIP10	0.807366	1.75001	35.4774	53.6015	2.16381e-09	8.66478
	SUMF2	-0.895747	0.537469	92.9407	44.4538	8.78204e-12	11.0564		GABBR1	0.806654	1.74915	3.53527	5.18968	0.000184043	3.73508
	MBTD1	-0.895433	0.537586	4.60573	2.15813	8.51146e-07	6.07		RAB23	0.80624	1.74865	1.41229	2.20655	0.000228247	3.64159
	RABAC1	-0.895234	0.53766	89.0002	42.7585	1.91918e-06	5.71688		TUSC1	0.805829	1.74815	3.47959	5.45552	0.000102014	3.99134
	PLPP7	-0.894599	0.537897	0.947095	0.478483	0.00757861	2.12041		CSTF3	0.80552	1.74778	11.436	15.6641	8.60302e-09	8.06535
	DLG4	-0.894563	0.53791	9.25784	4.5506	3.10592e-07	6.50781		BUD13	0.805248	1.74745	4.917	7.6614	5.95461e-06	5.22515
	SMYD3	-0.894205	0.538044	6.03925	2.89269	0.000262577	3.58074		BUD23	0.804721	1.74681	17.211	26.3537	1.52535e-05	4.81663
	LRP6	-0.893869	0.538169	5.43037	2.5713	8.7881e-08	7.0561		EXT1	0.804332	1.74634	7.46234	11.6266	7.02869e-12	11.1531
	GALNT2	-0.89386	0.538172	43.061	20.7654	2.73024e-12	11.5638		C15orf39	0.804156	1.74612	6.33614	9.83074	8.58229e-09	8.0664
	RAD9A	-0.893808	0.538192	5.81969	2.74449	0.000735028	3.1337		GBE1	0.803698	1.74557	28.7269	44.7067	3.00608e-10	9.522
	LCAT	-0.892358	0.538733	18.6139	8.97754	0.000163581	3.78627		SRSF1	0.803426	1.74524	44.6941	68.9119	4.22502e-10	9.37417
	DBNDD2	-0.891653	0.538996	22.0315	10.6331	3.81735e-07	6.41824		EIF4G1	0.803304	1.74509	66.7484	103.352	1.35659e-12	11.8676
	SNX33	-0.891209	0.539162	6.92872	3.34927	1.11118e-09	8.95421		CRTC2	0.802714	1.74438	12.4733	18.9268	2.6656e-05	4.5742
	SPSB2	-0.891133	0.539191	2.59853	1.25358	0.00637766	2.19534		ZNF207	0.802652	1.74431	22.0425	59.8412	1.23564e-07	6.90811
	CNPPD1	-0.890781	0.539322	28.849	13.9494	4.83492e-07	6.31561		ASCC1	0.802569	1.7442	9.7096	15.2172	8.36683e-08	7.07744
	PARD3B	-0.890714	0.539347	5.56442	2.45193	9.11292e-07	6.04034		MYD88	0.802425	1.74403	18.2567	30.8141	1.05645e-09	8.97615
	ATP5F1E	-0.890155	0.539556	29.8074	14.5459	0.000201604	3.6955		TIMM17A	0.802149	1.7437	26.1564	41.0002	4.50407e-07	6.34639
	SELENON	-0.889762	0.539703	92.2466	45.1241	4.18844e-13	12.3779		EIF2B5	0.801889	1.74338	15.7273	24.3319	2.67802e-10	9.57219
	SLF2	-0.888589	0.540142	7.55872	3.53206	7.05231e-10	9.15167		RPUSD2	0.801744	1.74321	1.75714	2.74581	0.00182616	2.73846
	LRRC8C	-0.888571	0.540149	12.1015	5.79563	9.94661e-09	8.00232		CLOCK	0.800445	1.74164	3.73251	5.75983	9.1369e-08	7.0392
	PQLC3	-0.886827	0.540802	14.8164	7.62929	1.61102e-06	5.7929		SSR3	0.80019	1.74133	63.7899	107.39	3.27393e-12	11.4849
	TSPYL2	-0.886255	0.541017	25.3732	11.9206	3.68033e-05	4.43411		ZDHHC16	0.799726	1.74077	13.8921	21.1177	1.11984e-07	6.95085
	ENDOV	-0.885976	0.541121	6.38839	4.29314	8.65492e-05	4.06274		EIF3B	0.79873	1.73957	48.1794	74.3967	2.39633e-12	11.6205
	CBFA2T2	-0.885352	0.541355	3.50787	1.93556	0.00496497	2.30408		G3BP1	0.798704	1.73954	34.0066	32.8507	5.52823e-12	11.2574
	ZNF783	-0.883671	0.541987	4.71267	2.04433	2.9761e-05	4.52635		ZNF217	0.798687	1.73952	5.08347	7.8064	1.06535e-08	7.97251
	PPCS	-0.883337	0.542112	22.783	10.7951	1.79636e-07	6.74561		P2RX5-TAX1BP3	0.798015	1.73871	0.565976	0.889116	0.0207296	1.68341
	HMG20B	-0.882809	0.542311	29.7966	14.4159	1.25718e-10	9.9006		ZSCAN22	0.79781	1.73846	0.762565	1.18312	0.00367991	2.43416
	TNFSF4	-0.882672	0.542362	1.16147	0.555926	0.00765278	2.11618		POLE3	0.79753	1.73812	18.193	27.9976	1.51738e-09	8.8189
	CCDC28A	-0.881523	0.542794	15.9219	7.35453	8.14988e-06	5.08885		UBQLN2	0.796931	1.7374	8.51786	13.1836	6.77878e-08	7.16885
	CKAP2	-0.880996	0.542993	9.32192	4.51902	1.98994e-07	6.70116		DNPH1	0.796407	1.73677	11.7486	18.1276	0.00257964	2.58844
	HIBCH	-0.880698	0.543105	9.46399	4.43194	1.58867e-05	4.79897		LSM12	0.796322	1.73667	13.6784	19.4359	7.4288e-05	4.12908
	MBLAC1	-0.880006	0.543365	0.972617	0.472534	0.0243168	1.61409		NHP2	0.796189	1.73651	40.1753	62.2552	1.47796e-07	6.83034
	TMEM106B	-0.879389	0.543598	5.79199	2.95159	2.85069e-08	7.54505		YWHAG	0.79545	1.73562	67.1297	104.005	1.41464e-12	11.8494
	BCAR3	-0.878653	0.543875	15.4324	7.48064	1.89064e-10	9.72339		SYMPK	0.795424	1.73559	16.5408	25.6431	2.02346e-11	10.6939
	TECPR1	-0.877906	0.544157	13.0169	6.35388	7.39353e-09	8.13115		DNPEP	0.794719	1.73474	15.9399	27.3773	1.83148e-07	6.7372
	ZNF445	-0.877189	0.544427	1.79385	0.701076	2.65558e-07	6.57584		XRCC5	0.79457	1.73456	68.2031	107.701	1.91963e-12	11.7168
	NSD2	-0.876378	0.544733	13.2513	7.63964	1.74969e-07	6.75704		CYP26C1	0.794569	1.73456	0.349326	0.50293	0.0413969	1.38303
	CCDC126	-0.876218	0.544794	6.79927	3.46652	1.68463e-05	4.77349		ROBO4	0.79445	1.73442	165.814	253.529	1.1064e-11	10.9561
	NIPSNAP1	-0.876209	0.544797	13.0445	6.39428	1.70945e-06	5.76714		DNAJC7	0.79393	1.73379	33.8365	51.3422	1.91362e-08	7.71814
	AC093323,1	-0.875956	0.544893	3.38385	1.64384	0.00044792	3.3488		CASP7	0.793424	1.73318	29.2452	45.2655	8.31125e-09	8.08033
	CSRP2	-0.874619	0.545398	18.6199	8.92465	8.60739e-06	5.06513		CCAR2	0.792275	1.7318	16.5212	24.9526	3.18762e-08	7.49653
	MLYCD	-0.873383	0.545865	1.16027	0.566417	1.97322e-05	4.70482		C1orf74	0.7922	1.73171	0.417539	0.652053	0.00963133	2.01631
	MC1R	-0.87307	0.545984	0.681874	0.328425	0.0259013	1.58668		ODF2L	0.791926	1.73138	12.3961	22.9655	4.71008e-07	6.32697
	NEMP2	-0.872862	0.546063	1.325	0.627424	0.00130966	2.88284		BSDC1	0.791877	1.73133	25.6708	38.9758	4.64515e-12	11.333
	FBXL4	-0.872194	0.546315	4.55334	2.10574	1.41831e-08	7.84823		PISD	0.791218	1.73053	16.4507	26.8035	1.55005e-08	7.80965
	ERGIC1	-0.87176	0.54648	55.6017	27.2412	8.59046e-14	13.066		WDFY1	0.790506	1.72968	16.8798	26.0315	3.47251e-10	9.45936
	IFT140	-0.871492	0.546581	3.13196	1.55425	5.24583e-06	5.28019		RBCK1	0.790231	1.72935	33.9169	55.9541	1.71829e-11	10.7649
	KMT2E	-0.871449	0.546598	22.4747	10.4988	9.61692e-06	5.01696		DNAJC1	0.790135	1.72924	13.9197	21.4215	2.49478e-08	7.60297
	PCDHGA10	-0.871015	0.546762	3.18227	1.55902	7.73252e-05	4.11168		PNMA2	0.789952	1.72902	0.67959	1.04986	0.00176971	2.7521
	PRMT2	-0.87048	0.546965	69.0536	35.7081	5.04594e-14	13.2971		JUN	0.789225	1.72815	36.6375	56.5847	9.08176e-12	11.0418
	TCF12	-0.869602	0.547298	29.9172	14.2884	1.25006e-11	10.9031		SH3D21	0.788687	1.7275	1.3059	2.02849	0.00420845	2.37588
	KPNA5	-0.869306	0.54741	2.59904	1.6228	3.51007e-06	5.45468		POLR3D	0.787686	1.7263	5.91479	12.6439	2.54311e-09	8.59464
	SLC26A11	-0.869279	0.54742	10.3826	5.20168	5.48805e-08	7.26058		CKAP4	0.787363	1.72592	43.9781	67.7751	4.29651e-12	11.3669
	MKNK2	-0.869102	0.547488	45.0507	22.0512	5.83811e-13	12.2337		PUS3	0.786891	1.72535	3.99316	6.17704	0.000861194	3.0649
	DMAC2L	-0.868319	0.547785	3.79135	1.87692	8.91764e-08	7.04975		WDR76	0.786555	1.72495	1.55475	2.14006	0.000347316	3.45928
	PICK1	-0.867476	0.548105	7.00151	3.39436	1.87567e-05	4.72684		PAXIP1	0.786535	1.72493	3.20212	4.92357	0.000107965	3.96672
	APBB3	-0.86744	0.548119	5.82201	2.77319	0.000247335	3.60671		DHX36	0.786474	1.72485	6.75952	11.1435	1.10094e-10	9.95823
	CEP70	-0.86653	0.548465	2.81647	1.46738	0.00520665	2.28344		RILPL2	0.786313	1.72466	1.61029	2.48908	0.000258762	3.5871
	FGFR1OP2	-0.86634	0.548537	30.1554	14.9738	3.28154e-11	10.4839		RASGRF2	0.786047	1.72434	7.36231	11.6147	5.96145e-09	8.22465
	HAGH	-0.865872	0.548714	23.7832	11.847	1.14915e-08	7.93963		MT-ND2	0.785136	1.72325	2296.89	3464.48	0.00874024	2.05848
	TMEM42	-0.86362	0.549572	9.95648	4.89874	0.000118559	3.92607		C4orf46	0.78472	1.72276	2.90257	4.44886	0.000240663	3.61859
	PAQR7	-0.86314	0.549755	7.21072	3.55783	7.29782e-06	5.13681		UTP18	0.784443	1.72243	12.825	19.7904	5.27819e-07	6.27751
	NME3	-0.860998	0.550572	18.6429	8.70881	0.00311596	2.50641		SDAD1	0.78367	1.7215	13.0041	19.7388	1.93438e-08	7.71346
	SPIN2B	-0.860352	0.550818	6.32205	3.05608	0.00320473	2.49421		UMPS	0.783465	1.72126	3.12192	4.28112	3.27838e-05	4.48434
	BCAT2	-0.859524	0.551134	14.7921	7.32683	1.97071e-06	5.70538		POLR1B	0.782605	1.72023	3.55208	5.49113	4.28649e-06	5.3679
	ZNF805	-0.859298	0.551221	0.966529	0.424644	0.0177649	1.75044		TPMT	0.782272	1.71984	5.65093	8.63942	1.77016e-05	4.75199
	NR5A2	-0.859169	0.55127	0.697395	0.330383	0.0374616	1.42641		WRAP53	0.782234	1.71979	3.00434	5.45573	0.000153028	3.81523
	WDR54	-0.85877	0.551423	7.33484	3.69115	0.00377658	2.4229		CCDC14	0.781992	1.7195	3.07691	6.70566	0.000120688	3.91833
	GTF2A1	-0.8585	0.551526	19.7936	9.75642	5.72035e-13	12.2426		NUP93	0.781785	1.71926	15.9917	24.361	2.53476e-08	7.59606
	AATK	-0.857816	0.551787	0.663549	0.325395	0.00345419	2.46165		TGDS	0.781688	1.71914	5.1022	7.82098	0.000125833	3.9002
	RNF8	-0.857636	0.551856	10.3373	3.5469	4.75044e-07	6.32327		ITPR2	0.781593	1.71903	4.26297	6.54515	6.79932e-09	8.16753
	PDP1	-0.857283	0.551991	46.2707	21.6542	7.70266e-12	11.1134		CYC1	0.781361	1.71875	31.558	48.5355	1.678e-09	8.77521
	TRIM16L	-0.856816	0.55217	1.25923	0.61769	0.014928	1.826		TNFAIP1	0.781286	1.71866	74.7865	114.06	6.00678e-12	11.2214
	TOP2A	-0.85663	0.552241	6.57084	3.23215	7.71483e-06	5.11267		TEK	0.780883	1.71818	22.3504	34.7217	5.99419e-11	10.2223
	CCDC25	-0.85598	0.55249	22.3527	11.2177	2.82256e-12	11.5494		GEMIN7	0.780038	1.71718	6.72059	13.3941	0.000218833	3.65989
	CDC25B	-0.855923	0.552512	45.1845	22.7838	7.14975e-12	11.1457		FDFT1	0.779873	1.71698	44.648	65.6053	3.87009e-11	10.4123
	CYP26A1	-0.855882	0.552528	0.751442	0.368023	0.028229	1.54931		SPIRE1	0.779402	1.71642	4.07323	6.18549	1.40387e-07	6.85267
	HOXA5	-0.855306	0.552748	6.13912	2.99989	0.00058843	3.23031		CDC37	0.778867	1.71578	137.146	206.399	1.01946e-08	7.99163
	SELENOW	-0.854179	0.55318	100.469	48.8952	4.11784e-06	5.38533		BOLA2	0.778554	1.71541	4.09817	6.37166	0.00256296	2.59126
	ABCA5	-0.853841	0.553309	6.83324	3.39171	3.29985e-10	9.48151		CBLL1	0.77846	1.7153	6.73665	10.4761	1.69064e-06	5.77195
	DCTPP1	-0.853377	0.553487	56.3704	25.9447	5.02218e-05	4.29911		RBM34	0.778129	1.71491	17.4224	23.9939	2.27835e-07	6.64238
	CPTP	-0.853372	0.553489	23.2615	11.3573	9.50118e-10	9.02222		PRPF4	0.778098	1.71487	6.73666	10.1259	9.65281e-07	6.01535
	CBX2	-0.853364	0.553493	2.43941	1.16428	0.000181537	3.74103		SNIP1	0.778077	1.71484	3.87295	5.93937	5.75028e-07	6.24031
	PLEKHA4	-0.852893	0.553673	7.61186	3.78813	1.7049e-06	5.7683		PGD	0.77801	1.71476	51.5564	78.6964	1.78815e-11	10.7476
	ZNF615	-0.852607	0.553783	2.41795	1.05091	0.00206541	2.68499		ERI1	0.777653	1.71434	2.49573	3.93797	2.58378e-05	4.58774
	CASTOR2	-0.851989	0.554021	1.60537	0.783954	0.0135765	1.86721		COQ10B	0.777329	1.71395	12.6151	19.3937	3.34002e-08	7.47625
	TNIK	-0.851901	0.554054	5.10236	2.64108	2.87556e-08	7.54128		ELL	0.777313	1.71394	4.65091	7.26643	5.20543e-07	6.28354
	ICE2	-0.850995	0.554402	9.32468	4.67228	2.74462e-11	10.5615		ZBTB8OS	0.775981	1.71235	8.16341	12.4714	0.000204402	3.68952
	FAM49A	-0.850893	0.554441	18.4208	9.11026	7.0984e-12	11.1488		CBFB	0.77492	1.7111	14.1183	21.5946	9.58871e-09	8.01824
	ZNF717	-0.850789	0.554481	1.8214	0.780055	0.0104438	1.98114		TICRR	0.773623	1.70956	0.284534	0.429547	0.0396168	1.40212
	CASP10	-0.850421	0.554623	9.93775	5.39635	6.86353e-10	9.16345		GNGT2	0.773426	1.70932	1.2991	2.29559	0.0300759	1.52178
	CLTCL1	-0.849453	0.554995	0.900151	0.431473	0.00352805	2.45247		CFAP298	0.773121	1.70896	13.7948	22.3827	1.00698e-07	6.99698
	GIMAP8	-0.849223	0.555084	69.2016	34.3735	4.79795e-13	12.3189		C11orf24	0.773059	1.70889	5.92263	8.96625	0.00166545	2.77847
	OSBP2	-0.848929	0.555197	8.16445	4.0064	2.3749e-08	7.62436		BLOC1S2	0.772486	1.70821	19.305	29.7283	6.65981e-07	6.17654
	MEX3B	-0.848586	0.555329	4.37301	2.19325	2.1913e-05	4.6593		ITSN2	0.772352	1.70805	14.6241	21.9179	1.946e-10	9.71086
	PUS7L	-0.848279	0.555447	1.25794	1.16849	0.0123672	1.90773		PRAG1	0.772127	1.70779	8.90111	13.6972	1.87989e-10	9.72587
	BNIP3	-0.847757	0.555648	29.7665	14.823	1.23067e-12	11.9099		IRF2	0.772007	1.70764	12.7678	19.6594	1.22127e-05	4.91319
	MTERF4	-0.8473	0.555824	16.8814	5.86865	1.78226e-08	7.74903		ABR	0.771956	1.70758	13.8185	20.826	3.32173e-11	10.4786
	PRKAR1A	-0.846702	0.556055	218.261	102.496	1.62659e-12	11.7887		MT-CO2	0.771893	1.70751	4891.91	7349.86	0.00105415	2.9771
	NPIPA1	-0.846701	0.556055	20.8249	10.0678	6.02072e-06	5.22035		TGIF1	0.771667	1.70724	30.6086	40.4892	5.45996e-10	9.26281
	KCNMB3	-0.846278	0.556218	1.40031	0.666673	0.0125508	1.90133		DDA1	0.771291	1.7068	12.8331	19.4413	6.75276e-08	7.17052
	CCDC96	-0.846275	0.556219	0.566066	0.276733	0.0398695	1.39936		RAB5C	0.771199	1.70669	107.14	160.03	4.52642e-08	7.34425
	PORCN	-0.845309	0.556592	4.12922	2.13225	0.00066214	3.17905		SEC61G	0.770901	1.70633	42.9877	65.3599	2.49691e-06	5.6026
	ZNF2	-0.845302	0.556594	1.76607	0.849796	0.0108393	1.965		DMD	0.770305	1.70563	0.33937	1.16886	0.00144027	2.84155
	FAM171A1	-0.84447	0.556915	41.9264	20.8447	3.9407e-13	12.4044		SEC24A	0.77015	1.70545	7.57184	11.4769	8.3288e-08	7.07942
	DBT	-0.843792	0.557177	1.67251	0.836899	1.53242e-05	4.81462		CLIP1	0.770073	1.70536	16.5243	24.1579	2.71957e-07	6.5655
	NADK2	-0.843759	0.55719	8.90079	4.28492	1.51554e-05	4.81943		FUT4	0.768867	1.70393	1.99046	3.03376	9.81785e-06	5.00798
	TEX264	-0.843577	0.55726	25.7626	13.8403	2.459e-07	6.60924		MYPOP	0.768586	1.7036	1.62155	2.46334	0.0092706	2.03289
	MAGEF1	-0.8432	0.557406	11.9182	5.93284	1.15183e-06	5.93861		CCDC167	0.767736	1.7026	7.93162	12.1039	0.000955718	3.01967
	FAM84B	-0.842454	0.557694	3.31245	1.65042	1.21266e-05	4.91626		CABP4	0.76717	1.70193	0.846649	1.29754	0.0339819	1.46875
	SLC49A3	-0.842162	0.557807	4.93869	2.45782	0.000476148	3.32226		MRPL1	0.766972	1.70169	8.742	13.2949	1.00148e-05	4.99936
	RABGAP1	-0.841874	0.557918	15.4214	7.66061	4.01075e-12	11.3968		MT-ND5	0.766224	1.70081	2662.39	3965.25	0.00646466	2.18945
	TBC1D5	-0.841602	0.558023	14.771	5.65236	0.0206096	1.68593		BOLA2B	0.766082	1.70065	4.9406	7.78999	0.00177121	2.75173
	ACYP2	-0.841353	0.55812	9.07732	4.50018	0.000341135	3.46707		CENPK	0.764928	1.69928	4.89986	7.44322	0.000216529	3.66448
	NLRX1	-0.841164	0.558193	5.6395	2.84901	3.98251e-06	5.39984		TEDC1	0.764689	1.699	1.91148	2.91001	0.0285831	1.54389
	CC2D2A	-0.83959	0.558802	1.99713	0.98862	0.000401984	3.39579		PPP4R2	0.763809	1.69797	14.9864	21.7402	7.00599e-11	10.1545
	SPATA6L	-0.839414	0.55887	2.6383	1.19916	0.00243129	2.61416		FAH	0.76309	1.69712	1.27113	1.98393	0.0389086	1.40995
	RMND5B	-0.839332	0.558902	13.4931	7.27222	1.08559e-06	5.96433		RBM19	0.763046	1.69707	6.0394	9.41541	3.47756e-08	7.45873
	AKR1C3	-0.839224	0.558944	42.3761	21.3317	3.60472e-09	8.44313		NDUFAF4	0.762702	1.69666	4.35118	6.61091	5.52751e-05	4.25747
	NLGN2	-0.838468	0.559237	7.19966	3.61933	1.8786e-06	5.72617		MGRN1	0.762649	1.6966	12.5371	18.2361	1.3037e-09	8.88482
	PAOX	-0.838359	0.559279	3.15889	1.57843	0.00272638	2.56441		NUP107	0.762266	1.69615	4.30772	6.45199	2.67087e-07	6.57335
	SAT2	-0.838359	0.559279	44.6427	22.4384	9.3795e-06	5.02782		CIPC	0.761522	1.69528	2.6249	3.93139	2.67595e-05	4.57252
	ZNF219	-0.838335	0.559289	6.71435	3.2654	5.00774e-06	5.30036		C12orf29	0.761117	1.6948	4.26175	6.52239	7.50596e-05	4.12459
	BEX3	-0.838272	0.559313	91.0471	45.6637	4.62915e-08	7.3345		CCDC93	0.761109	1.69479	7.09474	10.7295	1.47028e-09	8.8326
	U2AF1L4	-0.837534	0.559599	4.07126	1.8435	0.0105306	1.97755		NPLOC4	0.7611	1.69478	25.4759	39.1572	4.2168e-11	10.375
	RALGDS	-0.837414	0.559646	33.7301	16.6737	2.15966e-11	10.6656		COL4A2	0.761019	1.69469	455.68	693.774	8.4848e-11	10.0714
	PHF2	-0.8374	0.559651	9.58108	4.78988	9.07519e-11	10.0421		LONRF1	0.761	1.69467	3.75195	5.70965	4.6196e-05	4.3354
	ZNF510	-0.837034	0.559793	2.7015	1.3461	7.60426e-05	4.11894		NUP153	0.760203	1.69373	9.21472	13.9982	1.70642e-09	8.76792
	AKAP11	-0.836907	0.559842	7.87107	3.9254	9.14897e-11	10.0386		ARHGEF15	0.760199	1.69372	10.3005	15.3599	1.92782e-08	7.71493
	IPP	-0.836798	0.559885	2.56532	1.23064	0.00173675	2.76026		RABGGTB	0.760022	1.69352	22.519	34.5994	7.37848e-08	7.13203
	PCBD1	-0.836786	0.55989	30.3111	15.1229	5.74116e-07	6.241		DDX49	0.759534	1.69294	9.01018	13.6815	1.90117e-05	4.72098
	OS9	-0.836382	0.560046	156.352	79.4318	1.94283e-13	12.7116		TXNL1	0.759473	1.69287	9.7472	14.165	7.94557e-09	8.09987
	ANO4	-0.836062	0.56017	1.49397	0.747088	0.00923213	2.0347		NFE2L2	0.758934	1.69224	57.5971	85.0024	3.57444e-08	7.44679
	TMEM47	-0.83526	0.560482	3.18089	1.5845	0.000281613	3.55035		PSMC3	0.758492	1.69172	53.0191	78.8502	8.7953e-08	7.05575
	ZFP28	-0.83511	0.56054	3.1245	1.57611	0.000125586	3.90106		CD276	0.758121	1.69129	11.5875	17.8209	1.07751e-08	7.96758
	METTL4	-0.83507	0.560556	9.15477	5.16661	1.69669e-07	6.7704		CYB5B	0.75794	1.69107	17.842	26.8461	1.06501e-09	8.97265
	GBA2	-0.834927	0.560612	33.4618	17.2945	3.92746e-10	9.40589		WDR77	0.757708	1.6908	11.3393	17.4806	5.65439e-08	7.24761
	BMX	-0.834729	0.560688	124.806	62.321	3.34802e-12	11.4752		FBXL19	0.757032	1.69001	6.60901	9.8202	8.36734e-08	7.07741
	ASF1A	-0.833637	0.561113	11.3477	5.66395	8.00781e-07	6.09649		RBM25	0.756962	1.68993	15.8559	22.4242	6.8878e-06	5.16192
	ZNF621	-0.833469	0.561178	6.59655	3.66179	3.29928e-06	5.48158		TAF1B	0.7566	1.6895	6.18257	9.3996	5.75741e-05	4.23977
	L3MBTL3	-0.833133	0.561309	25.4888	12.4826	1.49525e-11	10.8253		LCOR	0.755643	1.68838	1.88767	2.77322	1.52578e-06	5.81651
	ZNF486	-0.833118	0.561315	3.54757	1.72069	0.000100029	3.99987		ADO	0.755325	1.68801	5.6399	8.51368	3.31442e-07	6.47959
	TXNRD3	-0.832777	0.561448	2.53229	1.22096	0.00845524	2.07287		MCPH1	0.755272	1.68795	2.62348	4.1645	0.000802445	3.09558
	DUSP1	-0.83205	0.561731	69.4169	34.6772	1.11e-09	8.95468		PTGES2	0.754903	1.68752	7.98305	12.1169	2.29478e-06	5.63926
	PKIA	-0.831903	0.561788	8.22144	3.71339	3.63245e-07	6.4398		NCAPH	0.75377	1.68619	1.30525	2.00124	0.0046466	2.33286
	BICRAL	-0.831537	0.56193	3.59054	1.7945	9.78286e-06	5.00953		MNAT1	0.753499	1.68588	4.74352	7.20117	2.29447e-05	4.63932
	SSBP3	-0.831512	0.56194	13.4408	6.53767	1.87978e-08	7.72589		TBRG4	0.753467	1.68584	12.4309	18.9609	1.48874e-07	6.82718
	SLC2A4RG	-0.831501	0.561944	14.6272	7.32765	2.52231e-06	5.5982		JAM3	0.75319	1.68552	2.0866	3.13725	0.000166588	3.77836
	DYRK4	-0.831476	0.561954	7.42394	3.83668	9.81406e-06	5.00815		LLPH	0.753105	1.68542	3.40092	4.96864	3.17642e-08	7.49806
	CUL4B	-0.831417	0.561977	45.046	22.7835	3.45875e-12	11.4611		EEF1AKMT4	0.752522	1.68474	1.09707	1.6552	0.0149895	1.82421
	TMEM192	-0.83078	0.562225	4.42548	2.28041	1.90346e-08	7.72046		INTU	0.751553	1.6836	0.269729	0.383903	0.032595	1.48685
	RFNG	-0.830161	0.562466	19.0345	9.77135	8.62503e-06	5.06424		MRPL39	0.751506	1.68355	8.08069	12.2168	0.000512441	3.29036
	MEOX2	-0.829876	0.562578	4.83555	2.4123	0.000153234	3.81464		GNB4	0.750754	1.68267	12.603	18.876	8.24198e-10	9.08397
	PDE4B	-0.829334	0.562789	110.239	55.0454	2.8795e-08	7.54068		ABHD3	0.749101	1.68074	2.84405	4.31391	0.00473862	2.32435
	AGPS	-0.829071	0.562892	20.7235	10.4252	2.65809e-10	9.57543		FKBP14	0.748597	1.68016	4.24172	6.36102	1.00923e-06	5.99601
	HSP90B1	-0.829047	0.562901	796.128	399.456	2.45432e-12	11.6101		CDKN2B	0.747695	1.67911	4.28325	6.47908	2.91775e-05	4.53495
	CEP112	-0.828456	0.563132	6.14079	3.02615	0.000140196	3.85326		CCDC69	0.747589	1.67898	0.388362	0.587236	0.0415541	1.38139
	ZNF596	-0.828454	0.563132	1.5768	0.696112	0.0270557	1.56774		ENO1	0.746545	1.67777	312.787	473.465	1.21979e-08	7.91371
	C14orf28	-0.827832	0.563375	2.45962	1.23003	0.00173487	2.76073		CORO6	0.746437	1.67764	1.94338	2.85649	0.0137417	1.86196
	TANGO2	-0.827497	0.563506	13.158	6.65633	2.15667e-07	6.66622		CARS	0.746398	1.6776	18.3815	27.1852	6.52585e-10	9.18536
	ADAT2	-0.827455	0.563522	1.64304	0.850959	0.001853	2.73212		BCL2L1	0.746354	1.67755	36.2045	54.1917	9.10595e-11	10.0407
	TWSG1	-0.827169	0.563634	31.1064	15.5406	8.4825e-10	9.07148		GRK6	0.745845	1.67696	6.51233	9.32037	2.4292e-06	5.61454
	KMT5C	-0.826773	0.563789	2.09002	1.08791	0.00705074	2.15177		KLHL42	0.745771	1.67687	2.9374	4.26301	7.09891e-07	6.14881
	SLFN13	-0.826545	0.563878	1.39171	0.685054	0.00118941	2.92467		CDCA7	0.745303	1.67633	3.21874	4.91715	0.000829568	3.08115
	HMOX1	-0.825458	0.564303	10.2592	5.17301	1.72569e-05	4.76304		CDCA5	0.745037	1.67602	2.42836	3.60728	0.00793538	2.10043
	GNS	-0.825235	0.56439	99.7813	51.3114	6.87682e-12	11.1626		ZRSR2	0.744977	1.67595	3.11518	4.63917	0.0055964	2.25209
	NCOA2	-0.824878	0.56453	2.40512	1.19094	7.61704e-06	5.11821		HEATR1	0.744423	1.6753	6.89088	10.2974	4.58641e-08	7.33853
	NKTR	-0.824217	0.564789	15.0421	7.41889	7.04312e-08	7.15224		MREG	0.744353	1.67522	0.475347	0.75152	0.0451342	1.34549
	PRKAB1	-0.823616	0.565024	25.059	12.6288	1.29509e-10	9.8877		NT5DC1	0.744196	1.67504	2.70561	4.03469	2.61804e-06	5.58202
	SPTAN1	-0.823448	0.56509	60.5754	29.7652	4.15692e-12	11.3812		STMP1	0.743701	1.67447	10.538	15.6017	1.98542e-07	6.70215
	CMTM8	-0.823072	0.565237	6.72256	3.40896	0.000550122	3.25954		ZNF668	0.743663	1.67442	1.99859	3.02029	0.00655162	2.18365
	TSPAN13	-0.822117	0.565611	60.8726	30.8662	2.5266e-09	8.59746		DCBLD2	0.743042	1.6737	6.88289	10.19	1.39281e-08	7.85611
	FLYWCH1	-0.822068	0.565631	9.81167	4.44208	1.18617e-07	6.92585		CENPU	0.742976	1.67362	3.09407	4.62899	0.00508658	2.29357
	TMEM141	-0.821401	0.565892	24.2002	12.2904	3.87542e-05	4.41168		TAF1A	0.742948	1.67359	1.23995	2.04204	0.0183992	1.7352
	TMEM106C	-0.821241	0.565955	15.0487	7.62971	0.000106528	3.97254		MVP	0.74278	1.6734	38.0943	57.4834	2.27485e-08	7.64305
	OAZ1	-0.82119	0.565975	627.065	311.043	2.28838e-06	5.64047		MOK	0.742664	1.67326	0.490385	0.768986	0.0411692	1.38543
	DCAF7	-0.821095	0.566012	32.8942	16.9419	1.68768e-12	11.7727		SMARCC1	0.742421	1.67298	11.2419	16.7697	4.43079e-10	9.35352
	SH3BGRL	-0.821082	0.566017	61.1863	30.7062	1.31452e-07	6.88123		ABI2	0.742124	1.67264	7.21641	7.65416	7.72038e-11	10.1124
	SNX2	-0.820578	0.566215	40.7811	20.591	7.64146e-11	10.1168		PSMB4	0.742085	1.67259	131.094	196.723	2.48174e-08	7.60524
	ZNF792	-0.820465	0.566259	6.10859	3.11919	5.61089e-06	5.25097		SNRPG	0.741556	1.67198	29.5501	44.7519	0.00132451	2.87794
	PTEN	-0.820318	0.566317	11.9916	6.07804	3.57205e-12	11.4471		AL157392,5	0.74108	1.67143	1.33667	1.72466	0.0186697	1.72886
	ZNF624	-0.819992	0.566445	1.36895	0.693895	0.00405183	2.39235		HSD17B1	0.741077	1.67142	1.71536	2.80111	0.00089411	3.04861
	PIP4K2C	-0.819918	0.566474	10.799	5.45855	5.47521e-08	7.2616		NGDN	0.73975	1.66989	10.3633	17.0888	3.8828e-05	4.41086
	SDR39U1	-0.8196	0.566599	8.64255	4.31379	0.000207428	3.68313		CENPL	0.739692	1.66982	1.1452	1.81117	0.0175881	1.75478
	LGALS3	-0.819349	0.566698	106.143	53.962	2.22068e-09	8.65351		DTX3L	0.738549	1.6685	9.85124	14.6476	1.19039e-09	8.92431
	SARM1	-0.819197	0.566757	0.5727	0.278022	0.00225966	2.64596		H2AFJ	0.738535	1.66848	28.9898	45.0295	9.16127e-07	6.03804
	ZBTB18	-0.818863	0.566889	5.20161	2.58682	0.000190567	3.71995		TMEM33	0.738515	1.66846	7.24417	11.1832	1.05898e-09	8.97511
	MINDY2	-0.818752	0.566932	3.6134	1.82034	9.78562e-06	5.00941		EZH2	0.738255	1.66816	4.52945	7.17658	0.000192236	3.71617
	SLC37A4	-0.818462	0.567046	9.04803	4.22203	1.01842e-05	4.99207		AKT1S1	0.738034	1.6679	15.2355	22.7392	9.71432e-06	5.01259
	PGAP3	-0.817539	0.567409	3.94351	1.98566	0.000480441	3.31836		EHBP1L1	0.737844	1.66768	0.604663	0.911137	0.00664135	2.17774
	GTF2I	-0.817401	0.567463	49.7235	25.2178	2.08572e-12	11.6807		XRRA1	0.737417	1.66719	1.13343	1.49955	0.00194773	2.71047
	KAT7	-0.816651	0.567759	8.25622	4.17991	3.13209e-10	9.50417		GPAT4	0.737153	1.66688	14.6608	21.7702	2.15865e-08	7.66582
	PACS2	-0.815874	0.568064	17.5429	9.01627	9.47331e-11	10.0235		DDX55	0.735896	1.66543	4.50159	6.49993	0.000253195	3.59655
	PDPR	-0.815826	0.568083	11.4714	5.88926	2.811e-09	8.55114		CHCHD3	0.735793	1.66531	20.1299	29.8051	1.26924e-06	5.89646
	RTN3	-0.815816	0.568087	83.9528	42.0812	1.93443e-12	11.7134		LRCH1	0.735598	1.66509	8.51198	12.6601	1.14037e-07	6.94295
	POMT1	-0.815243	0.568313	13.8292	7.20873	1.95535e-08	7.70878		RBL1	0.735466	1.66494	0.905569	1.34499	0.00199271	2.70056
	SLC39A10	-0.814913	0.568443	7.70894	3.84224	2.02148e-07	6.69433		TRAF4	0.735338	1.66479	10.2801	14.8161	2.56651e-06	5.59066
	MAPK3	-0.812619	0.569347	84.5461	41.9601	1.16438e-07	6.93391		SLC19A1	0.735273	1.66471	3.65866	5.45172	6.74157e-05	4.17124
	CNPY3	-0.812605	0.569353	27.1237	13.8261	3.03279e-08	7.51816		HNRNPD	0.7349	1.66428	52.4233	82.5046	4.90696e-09	8.30919
	RDH13	-0.81252	0.569386	5.73688	2.85418	0.000176627	3.75294		FASTKD5	0.734651	1.66399	7.79513	11.5655	2.16442e-07	6.66466
	GPCPD1	-0.812318	0.569466	6.28771	3.18292	6.19782e-07	6.20776		SETD7	0.733949	1.66319	11.1037	16.6584	3.66729e-10	9.43566
	NOP53	-0.811963	0.569606	153.988	78.7148	6.47573e-09	8.18871		MPC2	0.733133	1.66225	8.76736	13.225	1.08209e-05	4.96574
	BHMT2	-0.811895	0.569633	2.60661	1.27853	0.00198694	2.70181		VGLL4	0.732507	1.66152	28.5383	48.2019	1.34334e-08	7.87181
	ZFYVE19	-0.811595	0.569752	15.8643	7.35928	1.69081e-07	6.7719		UBAP2L	0.732225	1.6612	39.2851	58.1483	4.67225e-05	4.33047
	WNT2B	-0.811379	0.569837	0.471805	0.340779	0.0144228	1.84095		EIF1AD	0.73177	1.66067	6.54767	9.09764	1.67025e-05	4.77722
	GGT7	-0.811286	0.569874	5.27452	2.87941	0.00149147	2.82638		IFNAR2	0.731539	1.66041	8.73642	13.0805	5.05453e-08	7.29632
	PIEZO2	-0.810623	0.570136	30.2392	15.781	1.13132e-11	10.9464		UBE2Z	0.731205	1.66003	44.7761	66.5343	5.37888e-10	9.26931
	LRRFIP1	-0.81042	0.570216	60.2404	29.953	7.22653e-11	10.1411		STOML2	0.730993	1.65978	37.7759	56.0029	3.19314e-07	6.49578
	BET1	-0.810221	0.570295	34.2057	17.4904	5.87319e-08	7.23113		IRGQ	0.730649	1.65939	3.72296	5.49365	6.97899e-08	7.15621
	NR1D1	-0.810149	0.570323	5.47949	2.77423	0.000166965	3.77738		PHC2	0.730595	1.65932	44.5106	64.8705	4.1426e-09	8.38273
	MCF2L	-0.81006	0.570358	3.09632	1.32178	0.0147333	1.8317		THG1L	0.730477	1.65919	1.13588	1.69368	0.0046905	2.32878
	LXN	-0.809471	0.570591	35.3302	17.9347	4.11101e-07	6.38605		RRP7A	0.73016	1.65882	10.496	15.4762	2.87837e-05	4.54085
	ZNF33B	-0.809449	0.5706	8.66012	4.3322	3.7868e-09	8.42173		SPA17	0.730021	1.65866	1.44746	2.39042	0.0118107	1.92772
	POU6F1	-0.809397	0.57062	3.90061	2.04653	1.54005e-05	4.81246		HNRNPR	0.729982	1.65862	38.1196	56.988	9.0339e-10	9.04412
	FLT4	-0.809338	0.570644	90.8342	46.5681	8.53887e-13	12.0686		USP10	0.729783	1.65839	20.3814	30.1624	1.72081e-09	8.76427
	TRIM2	-0.809141	0.570721	0.508305	0.260062	0.0118277	1.9271		ALDOA	0.729443	1.658	230.924	342.483	4.7731e-05	4.3212
	PSIP1	-0.808899	0.570817	35.2751	17.8535	5.83899e-07	6.23366		AL121594,1	0.729386	1.65793	7.63766	11.4792	0.0176659	1.75286
	ZNF391	-0.808612	0.570931	0.46093	0.258005	0.0269697	1.56912		MMAA	0.729277	1.65781	2.88168	3.73459	0.00108937	2.96282
	PGAP1	-0.807745	0.571274	1.47482	0.762948	2.01221e-05	4.69633		GRPEL2	0.728618	1.65705	29.3605	43.269	1.6574e-10	9.78057
	MECP2	-0.807586	0.571337	7.12178	3.7503	1.16764e-10	9.93269		NIT2	0.728119	1.65648	1.87889	2.41172	0.000506398	3.29551
	RAB43	-0.80752	0.571363	23.2382	12.254	1.8992e-09	8.72143		HEY1	0.727786	1.6561	32.2142	47.8881	8.85531e-07	6.0528
	PHKA2	-0.80701	0.571565	2.45766	1.24988	0.000203576	3.69127		IDH3A	0.72728	1.65551	6.67116	9.7775	1.47143e-06	5.83226
	KANK3	-0.806946	0.571591	66.1085	34.0248	3.69622e-07	6.43224		PGAM1	0.727152	1.65537	106.067	157.325	5.38477e-09	8.26883
	ZNF619	-0.806931	0.571596	1.68236	1.07906	0.00216505	2.66453		DNAJC25	0.727094	1.6553	2.15576	3.12511	0.0101819	1.99217
	FAHD2B	-0.806234	0.571873	3.4491	1.76283	0.00744327	2.12824		NRBP1	0.72687	1.65504	39.4561	58.4033	2.78506e-10	9.55517
	OSBPL2	-0.805672	0.572095	13.1081	6.66484	3.60018e-10	9.44368		MED7	0.726625	1.65476	3.73532	5.08554	0.00189441	2.72252
	WTIP	-0.805309	0.57224	1.64193	0.792205	0.000264032	3.57834		CYB5A	0.726599	1.65473	6.25903	9.00736	1.04646e-05	4.98028
	ZSCAN21	-0.804781	0.572449	5.56293	2.70923	0.000904323	3.04368		TTI1	0.726503	1.65462	4.66852	6.77733	3.83532e-06	5.4162
	PLIN2	-0.803263	0.573051	54.7102	28.0206	8.0573e-12	11.0938		PPM1G	0.726323	1.65442	37.693	55.6611	6.3352e-10	9.19824
	DALRD3	-0.803097	0.573118	10.3216	5.28869	2.2994e-05	4.63839		RNPS1	0.725955	1.654	49.5825	71.1997	4.18921e-08	7.37787
	WARS	-0.802855	0.573214	484.785	250.014	5.70767e-12	11.2435		ALDH1B1	0.725855	1.65388	3.19216	4.65278	0.000237702	3.62397
	CYP2R1	-0.802705	0.573273	4.05937	2.1295	0.00280175	2.55257		RNF114	0.725596	1.65358	19.102	28.2665	1.82667e-07	6.73834
	BDH2	-0.800701	0.57407	12.3794	6.3174	0.00013605	3.8663		SPRY1	0.725342	1.65329	25.4376	38.0825	4.89216e-09	8.3105
	ZBED6CL	-0.80037	0.574202	2.05169	1.05211	0.00940731	2.02653		RAD23A	0.725301	1.65325	40.5455	61.477	6.53871e-07	6.18451
	KRT7	-0.799399	0.574588	13.4169	6.81882	5.26807e-06	5.27835		MXD1	0.722988	1.6506	1.8741	2.69874	0.000246345	3.60846
	DIP2A	-0.799376	0.574598	11.5553	6.07083	1.56663e-10	9.80503		TDG	0.722778	1.65036	9.0793	13.3286	9.07004e-08	7.04239
	CROT	-0.798777	0.574836	1.12059	0.660293	0.0193862	1.71251		TCERG1	0.722257	1.64976	10.4809	15.4683	3.20912e-06	5.49361
	SYNGR2	-0.798749	0.574848	69.2274	34.8198	1.15177e-09	8.93863		C17orf53	0.721402	1.64878	1.02754	1.57761	0.012093	1.91747
	MAGT1	-0.798045	0.575128	51.8349	27.645	1.83911e-09	8.73539		IPO7	0.721321	1.64869	34.4201	50.4076	4.48564e-08	7.34818
	PEPD	-0.797879	0.575194	43.664	22.4804	2.14491e-11	10.6686		MDN1	0.721085	1.64842	0.690544	1.0159	2.16582e-05	4.66438
	PEBP1	-0.797612	0.575301	76.8977	39.6131	4.7445e-11	10.3238		DDX39B	0.720344	1.64758	70.2769	95.1885	2.93347e-09	8.53262
	WDR91	-0.797148	0.575486	2.13308	1.09276	0.000255803	3.59209		PRPF40A	0.720292	1.64752	14.9321	26.5387	9.14055e-06	5.03903
	MIB2	-0.797143	0.575488	13.6896	6.41607	1.41776e-07	6.8484		MTPAP	0.720184	1.64739	3.11391	4.50682	3.14707e-05	4.50209
	KLF11	-0.796952	0.575564	9.59196	4.85923	5.05062e-08	7.29665		ITGA10	0.720024	1.64721	0.868078	1.28373	0.0265715	1.57558
	PLEKHF1	-0.7968	0.575625	2.48896	1.29416	0.00264261	2.57797		EML2	0.720024	1.64721	4.87568	7.24609	0.000967687	3.01426
	RERE	-0.79624	0.575848	26.3532	14.0785	9.49516e-08	7.0225		KPNB1	0.71987	1.64703	42.3752	61.2853	1.9791e-10	9.70353
	ALAD	-0.796125	0.575894	8.04157	4.13743	4.56412e-06	5.34064		RXYLT1	0.719586	1.64671	7.98489	11.5711	0.000138756	3.85775
	CTIF	-0.795997	0.575945	10.593	5.43655	1.47417e-08	7.83145		IFITM3	0.719373	1.64647	350.813	509.952	6.30864e-09	8.20006
	TYSND1	-0.795528	0.576132	1.51875	0.782576	0.0111242	1.95373		SELENOK	0.719299	1.64638	16.8467	26.4753	3.64617e-06	5.43816
	TRIM69	-0.795324	0.576214	0.883657	0.45718	0.0355196	1.44953		SMC1A	0.718333	1.64528	5.57041	8.16519	1.51856e-09	8.81857
	LMF1	-0.794402	0.576582	3.35983	1.42458	0.00459858	2.33738		LYRM2	0.718037	1.64494	7.10613	9.59531	5.19573e-08	7.28435
	CRYBG1	-0.793525	0.576933	6.17303	3.07432	1.42065e-08	7.84751		PGM2	0.717957	1.64485	9.93817	14.5421	1.99969e-08	7.69904
	ABCD4	-0.793461	0.576958	20.044	10.3832	2.11834e-08	7.67401		PDAP1	0.717505	1.64434	30.5129	44.8909	3.42157e-09	8.46577
	ANKRD53	-0.793417	0.576976	0.91511	0.472644	0.0180258	1.74411		RAB7A	0.717267	1.64406	108.936	158.582	2.32904e-05	4.63282
	ZNF524	-0.793055	0.577121	12.9246	7.08294	0.000203403	3.69164		NOM1	0.717008	1.64377	2.7288	4.00918	1.51959e-05	4.81827
	GRAMD1C	-0.792904	0.577181	11.0577	5.65136	4.18689e-09	8.37811		ALDOC	0.715387	1.64192	1.68919	2.56781	0.038363	1.41609
	TTC32	-0.792433	0.57737	7.91079	4.11487	0.00728198	2.13775		TMEM184B	0.715353	1.64189	26.9897	39.1767	2.48144e-09	8.6053
	RAD51D	-0.791231	0.577851	2.97382	1.57349	5.80586e-05	4.23613		SIPA1L3	0.715329	1.64186	4.08852	5.95445	1.16009e-05	4.93551
	PGRMC1	-0.79085	0.578003	37.4867	19.3929	4.31437e-10	9.36508		TNFRSF1A	0.71503	1.64152	52.6908	76.5653	1.3472e-08	7.87057
	TBC1D19	-0.790766	0.578037	1.73012	0.888861	0.0040196	2.39582		KIAA1522	0.714956	1.64143	7.72124	11.4056	8.61912e-09	8.06454
	SLX1A	-0.790751	0.578043	13.4547	6.96425	0.00365901	2.43664		TIMM23	0.714618	1.64105	26.8534	39.3218	3.59048e-08	7.44485
	MED23	-0.790455	0.578162	12.2763	6.25945	5.84084e-09	8.23352		MRPS9	0.713098	1.63932	8.61381	12.4804	4.6125e-05	4.33606
	ZFPM2	-0.790374	0.578194	11.1975	5.75166	5.41855e-08	7.26612		NEDD4	0.712342	1.63846	8.23958	11.9305	3.73421e-07	6.4278
	CERCAM	-0.789994	0.578347	12.5377	7.03355	4.08843e-08	7.38844		ZNF618	0.712221	1.63832	3.66526	5.41667	6.22479e-08	7.20588
	VKORC1	-0.788202	0.579065	46.9818	25.1927	5.42031e-09	8.26598		GTPBP1	0.712105	1.63819	7.34315	10.5793	2.52222e-08	7.59822
	RNF217	-0.788061	0.579122	5.04713	2.94819	7.90471e-08	7.10211		U2AF2	0.7118	1.63785	36.5813	52.2795	9.73522e-10	9.01165
	RNF38	-0.787832	0.579214	21.6232	11.2388	3.96631e-11	10.4016		MPHOSPH10	0.711689	1.63772	15.0201	21.6898	1.47535e-05	4.83111
	PXDC1	-0.787717	0.57926	49.2857	25.2956	8.79302e-12	11.0559		DNAJC11	0.711609	1.63763	12.5135	18.2286	3.91326e-07	6.40746
	STAG3	-0.787408	0.579384	1.86442	0.938682	0.010688	1.9711		ZNF24	0.711321	1.6373	10.2922	14.9823	3.80101e-08	7.4201
	SULT1A3	-0.787095	0.57951	10.7768	5.29431	0.00112002	2.95077		NUP205	0.711044	1.63699	7.49227	10.9709	4.815e-07	6.3174
	DBNDD1	-0.786631	0.579696	31.6751	16.275	2.89611e-10	9.53819		ERGIC2	0.711013	1.63695	8.05357	11.167	0.000102427	3.98959
	FKBP8	-0.786071	0.579921	85.8128	44.2715	2.49178e-08	7.60349		NIPA1	0.710651	1.63654	5.73889	8.34582	1.54618e-07	6.81074
	LY96	-0.786014	0.579944	25.4268	13.0616	0.000110237	3.95767		IL15	0.710555	1.63643	2.70411	4.56265	0.00363863	2.43906
	NCOA1	-0.785512	0.580146	3.76915	1.92932	4.43498e-05	4.35311		SNRPF	0.710487	1.63636	8.39049	12.3098	0.000258569	3.58742
	ITPRID2	-0.784549	0.580533	55.8312	28.8368	2.24176e-11	10.6494		MRPL33	0.709731	1.6355	24.7492	35.956	0.000551061	3.2588
	ZNF736	-0.78411	0.58071	1.0495	0.530895	0.00474901	2.3234		FOXC2	0.709604	1.63536	15.4639	21.6451	5.05854e-05	4.29597
	ANKAR	-0.784066	0.580728	0.799834	0.410694	0.00975086	2.01096		TRIM56	0.708901	1.63456	4.57979	6.75826	7.67793e-08	7.11476
	EIF2D	-0.782542	0.581341	31.9948	16.597	3.85421e-10	9.41406		CEP97	0.708737	1.63437	0.566656	0.831626	0.00244722	2.61133
	STC1	-0.781926	0.58159	0.667786	0.344714	0.013205	1.87926		OPTN	0.708658	1.63428	72.3319	103.343	1.4831e-09	8.82883
	ZNF358	-0.781815	0.581634	19.1021	9.80225	0.000502269	3.29906		TMX2	0.708616	1.63424	27.2676	39.8756	1.41362e-07	6.84967
	TIA1	-0.78139	0.581806	36.3775	16.9483	3.17431e-10	9.49835		ARL14EP	0.708499	1.6341	9.02049	13.1946	1.04971e-05	4.97893
	ABHD18	-0.781065	0.581937	2.65854	1.77613	0.000991281	3.0038		SELENOS	0.708069	1.63362	50.8893	74.327	9.54372e-10	9.02028
	NBAS	-0.780745	0.582066	8.23427	4.34222	3.99914e-09	8.39803		IFNAR1	0.708042	1.63359	19.2257	27.9858	5.14221e-09	8.28885
	ABCA3	-0.780111	0.582322	14.4313	7.53235	2.76259e-10	9.55868		PSMC6	0.707561	1.63304	29.7893	44.5607	1.21783e-07	6.91441
	AHR	-0.779093	0.582733	18.1554	9.35422	6.2523e-07	6.20396		FKBP1A	0.706945	1.63234	349.654	508.821	6.76751e-10	9.16957
	CAMK1	-0.7782	0.583094	8.36149	4.43981	0.001353	2.8687		ACOT7	0.706501	1.63184	16.678	25.5095	1.17694e-06	5.92925
	DGLUCY	-0.778045	0.583156	11.4889	6.19601	3.98452e-06	5.39962		ACOT9	0.706268	1.63158	23.4907	34.4851	1.13061e-08	7.94669
	PLA2G15	-0.777773	0.583266	14.9322	7.72178	7.60838e-05	4.11871		ENTR1	0.706166	1.63146	11.993	17.4978	2.31862e-06	5.63477
	LEPROT	-0.777296	0.583459	59.7129	30.8301	1.67709e-08	7.77544		EIF3J	0.705856	1.63111	40.159	59.4821	1.74342e-08	7.7586
	ZNF572	-0.776941	0.583603	0.559039	0.28647	0.0341287	1.46688		POGK	0.705158	1.63032	7.75238	11.2624	3.05751e-08	7.51463
	ARHGAP21	-0.776817	0.583653	44.1241	22.5316	8.2018e-08	7.08609		BRCA2	0.704942	1.63008	0.287887	0.431194	0.0173414	1.76092
	PPT2	-0.776187	0.583908	12.9298	6.68781	7.13716e-05	4.14647		MTHFD2L	0.704662	1.62976	1.40682	2.40329	0.0100058	1.99975
	KLHL22	-0.775247	0.584289	7.26163	3.88629	0.000297244	3.52689		PSMB3	0.703907	1.62891	55.9025	82.2676	5.15304e-06	5.28794
	POLR3GL	-0.775201	0.584307	25.869	13.5059	2.45089e-06	5.61068		CLCF1	0.703491	1.62844	3.13881	4.60335	0.00332114	2.47871
	BPHL	-0.775059	0.584365	6.743	3.69371	0.000807668	3.09277		STAT3	0.70332	1.62825	34.9058	52.9777	1.32326e-09	8.87836
	INO80B	-0.774235	0.584699	11.4657	6.17014	0.000227034	3.64391		IMPA2	0.703015	1.6279	2.88587	4.22655	0.0133465	1.87463
	DMXL1	-0.773729	0.584904	2.89577	1.55761	5.37169e-06	5.26989		SYNE1	0.702408	1.62722	2.23197	1.80285	1.79594e-06	5.74571
	CAPZA2	-0.773595	0.584958	66.7997	35.7285	7.75741e-10	9.11028		MIOS	0.702167	1.62695	3.17635	4.29884	0.000427551	3.36901
	HSPA5	-0.773476	0.585006	310.662	162.429	1.87032e-11	10.7281		SLC4A1AP	0.701636	1.62635	10.6334	14.8609	9.0311e-06	5.04426
	NAALADL1	-0.773016	0.585193	2.8789	1.22474	0.0117321	1.93063		BMS1	0.701302	1.62597	8.40249	12.1779	5.44149e-09	8.26428
	BCORL1	-0.772537	0.585387	2.94835	1.38916	0.000386507	3.41284		CCDC59	0.701065	1.6257	9.77852	14.1153	7.51682e-05	4.12397
	WDR6	-0.77195	0.585626	51.938	26.318	5.05767e-08	7.29605		SPPL2A	0.701016	1.62565	16.2593	24.9392	9.7778e-09	8.00976
	MAN1B1	-0.771723	0.585717	29.6557	16.3718	4.55205e-07	6.34179		ASAP2	0.700518	1.62509	12.1509	17.4898	1.45229e-07	6.83795
[truncated: 1,689 more rows]
