# Supplementary material for: Molecular determinants of cardiac lymphatic dysfunction in a chronic pressure-overload model
Source: EMBO Mol Med. 2025 Dec 11;18(1):325–55. doi: 10.1038/s44321-025-00345-w (PMC12808729; doi:10.1038/s44321-025-00345-w)
Supplement: Supplementary file 17 — Source data Fig. 1 [file 44321_2025_345_MOESM17_ESM.zip]

Archive with 3 entries (3 files):
- Fig 1/analysis scRNAsort2021 Fig. 1a.pdf
- Fig 1/analysis scRNAsort2021.wsp
- Fig 1/Sham1_001.fcs
