# Supplementary material for: Molecular determinants of cardiac lymphatic dysfunction in a chronic pressure-overload model
Source: EMBO Mol Med. 2025 Dec 11;18(1):325–55. doi: 10.1038/s44321-025-00345-w (PMC12808729; doi:10.1038/s44321-025-00345-w)
Supplement: Supplementary file 20 — Source data Fig. 4 [file 44321_2025_345_MOESM20_ESM.zip › Fig 4/Lymphatic valve analysis wholemounts.xlsx]

## Sheet: summary
Blinded analysis of lymphatic valves in 3D wholemount images (1x)
		capillary						precollector							capillary						precollector
	Balb/c sham	average inter-valve distance	total examined vessel length (mm)	Valves/mm	Valves /mouse			average inter-valve distance	total examined vessel length (mm)	Valves/mm	Valves /mouse			C57 sham	average inter-valve distance	total examined vessel length (mm)	Valves/mm	Valves /mouse			average inter-valve distance	total examined vessel length (mm)	Valves/mm	Valves /mouse
mouse	B6	206.575	10.5353	4.84086	51		B6	590.346	2.36139	1.69392	4
mouse	B7	192.807	6.94106	5.18652	36		B7	264.424	5.02405	3.78181	20		mouse	C3-1	187.08	9.35398	5.34532	50			C3-1
mouse	B8	199.186	8.96335	5.02044	45		B8	473.893	3.31725	2.11018	26		mouse	C5-1	182.447	4.92606	5.48105	27			C5-1
mouse	B9	227.129	10.4479	4.40278	46		B9	636.163	0.636163	1.57192	8
mouse	B10	222.84	8.02222	4.48753	36		B10
	average	209.707	8.98198	4.78763	42.8		average	491.207	2.83471	2.28946	14.5			average	184.763	7.14002	5.41319	38.5
	Balb/c TAC													C57 TAC
mouse	Concorde	269.322	8.07966	3.71303	30		Concorde						mouse	alpha	191.356	6.31476	5.22586	33		alpha	257.895	2.32105	3.87755	9
mouse	Junker	186.54	5.22312	5.36078	28		Junker	217.62	1.74096	4.59518	8		mouse	alpha-a1	199.072	13.5369	5.0233	68		alpha-a1	341.782	4.10138	2.92584	12
mouse	Corsaire	194.945	2.53428	5.12966	13		Corsaire	173.513	1.21459	5.76325	7		mouse	delta-2	188.738	7.54951	5.29836	40		delta-2	491.408	0.491408	2.03497	1
mouse	Mirage	151.319	4.8422	6.60857	32		Mirage
mouse	Spitfire	251.286	3.76929	3.97953	15		Spitfire	464.357	1.39307	2.15351	3
	average	210.682	4.88971	4.95831	23.6		average	285.163	1.44954	4.17065	6			average	193.055	9.13373	5.1825	47		average	363.695	2.30461	2.94612	7.33333
	fold of sham	1.00465	0.544391	1.03565	0.551402			0.580537	0.511353	1.82167	0.413793			fold of sham	1.04488	1.27923	0.957385	1.22078

## Sheet: combined all valve distances
		Balb/c sham							Balb/c TAC						C57 sham			C57 TAC
		B6-1	B6-2	B7	B8	B9	B10		Concorde	Junker	Corsaire	Mirage	Spitfire		C3-1	C5-1		alpha	alpha-a1	delta-2
		88.0231	128.211	65.4577	73.6273	106.897	76.9016		76.3009	66.563	87.9011	75.6283	129.622		59.108	107.166		77.7526	49.4818	82.3706
		93.5888	133.524	71.5514	84.3837	111.252	96.1525		95.6821	100.11	121.909	76.8435	134.088		71.308	109.939		97.3329	97.141	92.1671
		99.4645	135.954	96.905	87.7015	132.495	98.4998		113.761	119.231	131.008	76.857	147.333		77.931	114.819		98.9214	103.133	101.206
		115.834	138.321	119.598	93.7569	141.603	118.308		125.552	120.073	131.745	82.765	189.169		91.154	115.172		117.541	112.056	107.514
		121.201	141.465	121.305	106.453	144.59	123.082		136.213	122.115	145.847	97.3885	215.397		93.891	125.385		119.488	123.681	109.292
		132.234	149.027	121.94	107.964	150.59	153.095		136.218	122.136	168.876	98.9856	227.17		105.648	125.781		127.156	126.073	113.945
		144.146	151.067	132.241	120.308	155.446	157.294		149.346	140.635	170.614	101.569	230.436		111.013	126.57		131.09	126.647	121.252
		146.445	162.432	134.023	122.138	159.5	164.864		183.868	142.308	182.176	106.754	261.344		117.234	133.01		133.113	129.072	123.328
		147.962	163.577	135.434	128.094	163.53	171.231		191.599	147.561	183.64	109.312	262.066		117.592	135.842		136.001	130.757	128.907
		153.266	172.799	143.135	128.74	167.059	181.56		198.489	151.796	189.474	110.491	276.868		121.151	137.957		137.142	131.774	135.104
		159.847	179.633	145.204	130.318	167.944	183.054		209.688	170.448	190.504	113.152	305.073		123.621	160.315		143.445	134.947	137.515
		166.257	193.398	146.086	141.024	174.138	185.918		210.068	171.919	195.261	114.364	307.891		126.539	161.856		149.769	138.734	139.318
		182.104	214.203	150.514	150.015	174.595	194.501		212.641	180.716	202.904	115.682	311.896		131.925	169.899		149.817	142.349	147.146
		191.208	222.061	153.082	161.164	178.675	195.333		226.722	190.042	207.84	121.202	322.939		140.31	183.324		166.087	146.162	147.666
		199.209	261.982	159.249	162.49	185.207	195.973		236.914	192.425	209.988	127.995	326.693		144.312	183.773		169.523	146.45	148.796
		211.84	267.239	170.418	162.985	187.947	197.082		258.574	195.019	214.792	132.581	383.369		145.65	186.73		170.656	149.463	150.147
		215.504	304.5	170.85	163.815	190.605	198.475		259.405	200.59	228.895	136.849	442.278		147.213	187.376		170.841	152.371	150.704
		217.194	318.398	171.969	165.288	191.819	203.367		267.397	203.536	235.503	142.634			148.149	202.889		173.972	154.586	156.186
		229.048	374.819	172.846	169.22	196.582	204.628		279.371	208.265	273.44	144.413			151.049	218.32		179.326	155.336	168.608
		232.812	573.041	175.147	180.355	211.651	211.985		287.358	211.311	276.555	155.222			155.62	226.639		180.089	156.137	173.054
		233.804		179.305	183.148	220.451	213.858		315.603	221.31		165.334			161.112	227.307		184.634	158.779	174.18
		248.287		179.998	189.045	220.538	218.41		321.185	225.978		174.183			165.639	236.304		194.279	162.727	175.105
		253.952		180.499	194.977	220.744	230.146		323.383	230.591		175.079			175.817	254.309		198.116	162.857	176.948
		257.464		182.228	200.073	226.426	236.785		340.332	234.293		185.777			178.322	254.45		200.53	165.998	179.578
		258.953		192.927	206.149	233.216	238.533		355.66	245.312		190.586			180.734	263.478		202.695	172.37	182.952
		273.551		193.013	212.38	234.108	240.604		358.953	274.893		195.613			181.906	268.536		203.411	173.189	183.437
		274.175		193.364	212.5	241.089	245.135		406.849	279.971		216.79			189.356	308.916		209.611	176.774	186.177
		283.697		194.447	213.619	241.172	250.673		473.446	353.974		228.321			194.161			219.452	178.922	220.254
		307.723		195.414	213.791	243.046	293.313		631.449	97.5283		237.382			194.395			238.165	180.182	224.358
		358.043		196.065	220.663	243.949	304.399		697.635	100.372		249.351			195.096			241.224	182.82	228.142
		362.846		200.117	221.16	246.634	350.832			164.72		259.79			197.096			244.272	183.437	230.224
		363.028		201.115	240.52	257.3	373.369			188.865		323.302			207.21			250.561	185.914	236.491
		414.701		206.056	247.494	263.063	373.55			245.347					210.431			256.722	187.882	253.542
		466.573		217.026	249.124	266.43	376.262			263.225					227.654			262.2	188.779	256.025
				219.994	251.607	271.488	379.624			320.199					229.341			268.074	188.934	257.484
				221.077	263.505	274.154	385.426			360.7					229.879			276.748	191.752	315.613
				222.105	267.498	288.878	636.163								237.599			285.066	194.206	319.105
				239.214	267.53	290.411									243.34			324.896	194.424	367.385
				239.343	267.627	291.334									244.036			328.377	201.814	373.681
				250.492	281.534	292.299									246.412			370.18	204.936	374.604
				257.694	319.94	319.723									246.895			416.361	205.852	491.408
				260.67	340.142	344.984									262.561			431.17	207.65
				273.596	348.401	350.62									263.339				212.6
				294.331	350.903	351.347									265.854				213.644
				295.266	360.18	360.122									269.259				216.041
				304.092		362.298									269.711				216.121
				310.657		408.206									274.601				217.483
				318.31		421.022									328.097				218.295
				323.102		428.478									333.907				220.768
				333.975		448.163									369.801				222.443
				334.478		463.696													225.172
				334.836		560.354													232.336
				452.515		587.334													233.918
				467.236															239.871
				543.602															245.105
																			245.272
																			247.442
																			248.663
																			250.237
																			252.919
																			262.529
																			265.8
																			284.772
																			288.363
																			288.56
																			296.292
																			301.797
																			304.542
																			322.254
																			322.933
																			327.241
																			329.012
																			337.697
																			343.2
																			350.022
																			352.69
																			371.505
																			392.862
																			495.031
																			586.329

## Sheet: Balbc sham
Blinded analysis of lymphatic valves in 3D wholemount images
													precollector
	mouse	B6-1	B6-2	B7	B8	B9	B10			mouse	B6-1	B6-2	B7	B9	B10
	photo	14-42-13	14-56-45	09-43-06	10-01-08	11-38-17	11-55-59
		88.0231	128.211	65.4577	73.6273	106.897	76.9016				414.701	573.041	145.204	408.206	636.163
		93.5888	133.524	71.5514	84.3837	111.252	96.1525				466.573		150.514	421.022
		99.4645	135.954	96.905	87.7015	132.495	98.4998				907.07		153.082	428.478
		115.834	138.321	119.598	93.7569	141.603	118.308						170.85	448.163
		121.201	141.465	121.305	106.453	144.59	123.082						171.969	463.696
		132.234	149.027	121.94	107.964	150.59	153.095						172.846	560.354
		144.146	151.067	132.241	120.308	155.446	157.294						179.305	587.334
		146.445	162.432	134.023	122.138	159.5	164.864						182.228
		147.962	163.577	135.434	128.094	163.53	171.231						196.065
		153.266	172.799	143.135	128.74	167.059	181.56						257.694
		159.847	179.633	146.086	130.318	167.944	183.054						260.67
		166.257	193.398	159.249	141.024	174.138	185.918						273.596
		182.104	214.203	170.418	150.015	174.595	194.501						294.331
		191.208	222.061	175.147	161.164	178.675	195.333						295.266
		199.209	261.982	179.998	162.49	185.207	195.973						323.102
		211.84	267.239	180.499	162.985	187.947	197.082						333.975
		215.504	304.5	192.927	163.815	190.605	198.475						452.515
		217.194	318.398	193.013	165.288	191.819	203.367						467.236
		229.048	374.819	193.364	169.22	196.582	204.628						543.602
		232.812		194.447	180.355	211.651	211.985
		233.804		195.414	183.148	220.451	213.858
		248.287		200.117	189.045	220.538	218.41
		253.952		201.115	194.977	220.744	230.146
		257.464		206.056	200.073	226.426	236.785
		258.953		217.026	206.149	233.216	238.533
		273.551		219.994	212.38	234.108	240.604
		274.175		221.077	212.5	241.089	245.135
		283.697		222.105	213.619	241.172	250.673
		307.723		239.214	213.791	243.046	293.313
		358.043		239.343	220.663	243.949	304.399
		362.846		250.492	221.16	246.634	350.832
		363.028		304.092	240.52	257.3	373.369
				310.657	247.494	263.063	373.55
				318.31	249.124	266.43	376.262
				334.478	251.607	271.488	379.624
				334.836	263.505	274.154	385.426
					267.498	288.878
					267.53	290.411
					267.627	291.334
					281.534	292.299
					319.94	319.723
					340.142	344.984
					348.401	350.62
					350.903	351.347
					360.18	360.122
						362.298
	average valve distance		206.575	192.807	199.186	227.129	222.84			average valve distance		590.346	264.424	473.893	636.163
	total examined vessel length (mm)		10.5353	6.94106	8.96335	10.4479	8.02222			total examined vessel length (mm)		2.36139	5.02405	3.31725	0.636163
	cap valves/mm		4.84086	5.18652	5.02044	4.40278	4.48753			cap valves/mm		1.69392	3.78181	2.11018	1.57192
	total valves measured/mouse		51	36	45	46	36			total valves measured/mouse		4	20	26	8
			B6	B7	B8	B9	B10					B6	B7	B8	B9

## Sheet: Balbc TAC
Blinded analysis of lymphatic valves in 3D wholemount images
		capillary									precollector
	mouse	Concorde	Junker	Corsaire	Mirage	Spitfire				mouse	Junker	Corsaire	Spitfire
	photo	10-56-31	12-18-20	12-31-26	11-50-20	15-53-30					12-18-20	12-31-26	15-53-30
		76.3009	66.563	121.909	75.6283	129.622					97.5283	87.9011	262.066
		95.6821	100.11	131.008	76.8435	134.088					100.372	131.745	442.278
		113.761	119.231	145.847	76.857	147.333					164.72	168.876	688.728
		125.552	120.073	182.176	82.765	189.169					188.865	170.614
		136.213	122.115	189.474	97.3885	215.397					245.347	183.64
		136.218	122.136	190.504	98.9856	227.17					263.225	195.261
		149.346	140.635	202.904	101.569	230.436					320.199	276.555
		183.868	142.308	207.84	106.754	261.344					360.7
		191.599	147.561	209.988	109.312	276.868
		198.489	151.796	214.792	110.491	305.073
		209.688	170.448	228.895	113.152	307.891
		210.068	171.919	235.503	114.364	311.896
		212.641	180.716	273.44	115.682	322.939
		226.722	190.042		121.202	326.693
		236.914	192.425		127.995	383.369
		258.574	195.019		132.581
		259.405	200.59		136.849
		267.397	203.536		142.634
		279.371	208.265		144.413
		287.358	211.311		155.222
		315.603	221.31		165.334
		321.185	225.978		174.183
		323.383	230.591		175.079
		340.332	234.293		185.777
		355.66	245.312		190.586
		358.953	274.893		195.613
		406.849	279.971		216.79
		473.446	353.974		228.321
		631.449			237.382
		697.635			249.351
					259.79
					323.302
	average valve distance	269.322	186.54	194.945	151.319	251.286				average valve distance	217.62	173.513	464.357
	total examined vessel length (mm)	8.07966	5.22312	2.53428	4.8422	3.76929				total examined vessel length (mm)	1.74096	1.21459	1.39307
	cap valves/mm	3.71303	5.36078	5.12966	6.60857	3.97953				cap valves/mm	4.59518	5.76325	2.15351
	total valves measured/mouse	30	28	13	32	15				total valves measured/mouse	8	7	3
		Concorde	Junker	Corsaire	Mirage	Spitfire					Junker	Corsaire	Spitfire

## Sheet: C57 sham
Blinded analysis of lymphatic valves in 3D wholemount images
		capillary
	mouse	C3-1	C5-1
	photo	10-27-29	10-27-29
		59.108	107.166
		71.308	109.939
		77.931	114.819
		91.154	115.172
		93.891	125.385
		105.648	125.781
		111.013	126.57
		117.234	133.01
		117.592	135.842
		121.151	137.957
		123.621	160.315
		126.539	161.856
		131.925	169.899
		140.31	183.324
		144.312	183.773
		145.65	186.73
		147.213	187.376
		148.149	202.889
		151.049	218.32
		155.62	226.639
		161.112	227.307
		165.639	236.304
		175.817	254.309
		178.322	254.45
		180.734	263.478
		181.906	268.536
		189.356	308.916
		194.161
		194.395
		195.096
		197.096
		207.21
		210.431
		227.654
		229.341
		229.879
		237.599
		243.34
		244.036
		246.412
		246.895
		262.561
		263.339
		265.854
		269.259
		269.711
		274.601
		328.097
		333.907
		369.801
	average valve distance	187.08	182.447
	total examined vessel length (mm)	9.35398	4.92606
	cap valves/mm	5.34532	5.48105
	total valves measured/mouse	50	27
		C3-1	C5-1

## Sheet: C57 TAC
Blinded analysis of lymphatic valves in 3D wholemount images
		capillary									precollector
	mouse	alpha	alpha-a1	delta-2				mouse	alpha	alpha-a1	delta-2
	photo	10-19-15	14-55-55	11-39-23					10-19-15	14-55-55	11-39-23
		77.7526	49.4818	82.3706					98.9214	201.814	491.408
		97.3329	97.141	92.1671					149.769	204.936
		117.541	103.133	101.206					180.089	265.8
		119.488	112.056	107.514					250.561	296.292
		127.156	123.681	109.292					262.2	301.797
		131.09	126.073	113.945					268.074	322.933
		133.113	126.647	121.252					324.896	337.697
		136.001	129.072	123.328					370.18	343.2
		137.142	130.757	128.907					416.361	352.69
		143.445	131.774	135.104						392.862
		149.817	134.947	137.515						495.031
		166.087	138.734	139.318						586.329
		169.523	142.349	147.146
		170.656	146.162	147.666
		170.841	146.45	148.796
		173.972	149.463	150.147
		179.326	152.371	150.704
		184.634	154.586	156.186
		194.279	155.336	168.608
		198.116	156.137	173.054
		200.53	158.779	174.18
		202.695	162.727	175.105
		203.411	162.857	176.948
		209.611	165.998	179.578
		219.452	172.37	182.952
		238.165	173.189	183.437
		241.224	176.774	186.177
		244.272	178.922	220.254
		256.722	180.182	224.358
		276.748	182.82	228.142
		285.066	183.437	230.224
		328.377	185.914	236.491
		431.17	187.882	253.542
			188.779	256.025
			188.934	257.484
			191.752	315.613
			194.206	319.105
			194.424	367.385
			205.852	373.681
			207.65	374.604
			212.6
			213.644
			216.041
			216.121
			217.483
			218.295
			220.768
			222.443
			225.172
			232.336
			233.918
			239.871
			245.105
			245.272
			247.442
			248.663
			250.237
			252.919
			262.529
			284.772
			288.363
			288.56
			304.542
			322.254
			327.241
			329.012
			350.022
			371.505
	average valve distance	191.356	199.072	188.738				average valve distance	257.895	341.782	491.408
	total examined vessel length (mm)	6.31476	13.5369	7.54951				total examined vessel length (mm)	2.32105	4.10138	0.491408
	cap valves/mm	5.22586	5.0233	5.29836				cap valves/mm	3.87755	2.92584	2.03497
	total valves measured/mouse	33	68	40				total valves measured/mouse	9	12	1
		alpha	alpha-a1	delta-2				mouse	alpha	alpha-a1	delta-2
