# Supplementary material for: Molecular determinants of cardiac lymphatic dysfunction in a chronic pressure-overload model
Source: EMBO Mol Med. 2025 Dec 11;18(1):325–55. doi: 10.1038/s44321-025-00345-w (PMC12808729; doi:10.1038/s44321-025-00345-w)
Supplement: Supplementary file 21 — Source data Fig. 5 [file 44321_2025_345_MOESM21_ESM.zip]

Archive with 5 entries (5 files):
- Fig 5/5H-1A.tif.tif
- Fig 5/5H-1B.tif.tif
- Fig 5/5H-2A.tif.tif
- Fig 5/5H-2BC.tif.tif
- Fig 5/Lymphatic valve analysis wholemounts.xlsx
