# Supplementary material for: Molecular determinants of cardiac lymphatic dysfunction in a chronic pressure-overload model
Source: EMBO Mol Med. 2025 Dec 11;18(1):325–55. doi: 10.1038/s44321-025-00345-w (PMC12808729; doi:10.1038/s44321-025-00345-w)
Supplement: Supplementary file 22 — Source data Fig. 6 [file 44321_2025_345_MOESM22_ESM.zip]

Archive with 11 entries (8 files):
- Fig 6/panel A/
- Fig 6/panel A/6A-1.tif
- Fig 6/panel A/6A-2.tif
- Fig 6/panel B/
- Fig 6/panel B/analysis scRNAsort2021 Fig 6b.pdf
- Fig 6/panel B/analysis scRNAsort2021.wsp
- Fig 6/panel B/Sham2_Tube_001.fcs
- Fig 6/panel B/TAC_Tube_001.fcs
- Fig 6/panel C/
- Fig 6/panel C/6C-1.tif
- Fig 6/panel C/6C-2.tif
